# Supplementary material for: A Paradox in Bacterial Pathogenesis: Activation of the Local Macrophage Inflammasome Is Required for Virulence of Streptococcus uberis
Source: Pathogens. 2020 Nov 28;9(12):997. doi: 10.3390/pathogens9120997 (PMC7768481; doi:10.3390/pathogens9120997)
Supplement: Supplementary file 1 [file pathogens-09-00997-s001.zip]

Archive with 11 entries (11 files):
- Captions for supplemental files.docx
- Figure S1.tif
- Figure S2.tif
- Figure S3.tif
- Figure S4.tif
- Figure S5.tif
- Figure S6.tif
- Table S1 Wildtype Go Enrichment.xlsx
- Table S2 Deletion Go Enrichment.xlsx
- Table S3 Multifactor Go Enrichment.xlsx
- Table S4 ELISA and bacteriology data.xlsx
