# Supplementary material for: A Paradox in Bacterial Pathogenesis: Activation of the Local Macrophage Inflammasome Is Required for Virulence of Streptococcus uberis
Source: Pathogens. 2020 Nov 28;9(12):997. doi: 10.3390/pathogens9120997 (PMC7768481; doi:10.3390/pathogens9120997)
Supplement: Supplementary file 1 [file pathogens-09-00997-s001.zip › Table S1 Wildtype Go Enrichment.xlsx]

## Sheet: A_B_results_WT
ENSBTAG	Gene Name	baseMean	log2FoldChange	lfcSE	stat	pvalue	padj
ENSBTAG00000007662	HSPA5	75.5211	-6.19933	0.831433	-7.4562	8.90559e-14	1.0671e-11
ENSBTAG00000004547	OLR1	150.947	-6.17956	0.733387	-8.42606	3.57514e-17	6.24219e-15
ENSBTAG00000014113	CCL8	67.6985	-5.48361	0.78695	-6.96818	3.21059e-12	3.06561e-10
ENSBTAG00000005453	FGD4	38.2855	-5.34135	0.85363	-6.25722	3.91894e-10	2.49465e-08
ENSBTAG00000037526	FABP4	193.22	-5.30845	0.599259	-8.85835	8.12075e-19	1.6542e-16
ENSBTAG00000037811	CCL2	514.936	-5.28387	0.515128	-10.2574	1.09627e-24	3.94075e-22
ENSBTAG00000001492	FYB1	33.1123	-5.10639	0.881226	-5.79464	6.84659e-09	3.42947e-07
ENSBTAG00000002885	MSR1	31.2951	-5.04723	0.874651	-5.77056	7.90064e-09	3.84271e-07
ENSBTAG00000019975	IL7R	42.8867	-4.98303	0.782664	-6.36675	1.93072e-10	1.31096e-08
ENSBTAG00000019110	PNRC1	18.2476	-4.94557	0.948901	-5.21189	1.86924e-07	6.96521e-06
ENSBTAG00000004322	FOS	95.3519	-4.90123	0.688171	-7.12211	1.0629e-12	1.08257e-10
ENSBTAG00000003650	NR4A2	47.2555	-4.78215	0.729678	-6.55378	5.60971e-11	4.18061e-09
ENSBTAG00000015815	CFP	15.527	-4.71481	0.964074	-4.89051	1.00576e-06	2.96919e-05
ENSBTAG00000004950	BRB	25.2107	-4.71029	0.868069	-5.42617	5.75773e-08	2.36144e-06
ENSBTAG00000025471	TNF	722.967	-4.56653	0.463845	-9.84495	7.20777e-23	2.44704e-20
ENSBTAG00000043546	ND6	71.3061	-4.51407	0.673017	-6.70721	1.98379e-11	1.70746e-09
ENSBTAG00000020355	KLF4	13.2244	-4.49576	0.976673	-4.60314	4.16175e-06	0.000103262
ENSBTAG00000016804	LYST	14.1044	-4.47944	1.01221	-4.42541	9.62596e-06	0.00021355
ENSBTAG00000005260	SPP1	4033.51	-4.46641	0.427017	-10.4596	1.32464e-25	5.78207e-23
ENSBTAG00000027024	ARHGAP5	67.3065	-4.42507	0.577947	-7.65653	1.91019e-14	2.53764e-12
ENSBTAG00000042258	ENSBTAG00000042258	12.9715	-4.4215	0.995425	-4.44182	8.92026e-06	0.000199677
ENSBTAG00000007268	F13A1	19.7682	-4.31971	0.886073	-4.87512	1.08745e-06	3.16447e-05
ENSBTAG00000043564	ATP8	246.538	-4.31044	0.477011	-9.03634	1.62003e-19	3.66668e-17
ENSBTAG00000001864	NR4A3	32.7497	-4.24264	0.821636	-5.16365	2.42185e-07	8.6046e-06
ENSBTAG00000019601	ENSBTAG00000019601	11.4663	-4.24004	1.01073	-4.19504	2.72827e-05	0.000537821
ENSBTAG00000020538	HERC5	17.3232	-4.22507	0.925302	-4.56616	4.96751e-06	0.000120462
ENSBTAG00000013982	UACA	10.314	-4.14415	0.998257	-4.15139	3.30464e-05	0.000637055
ENSBTAG00000008142	IFIH1	122.809	-4.07198	0.44982	-9.05246	1.39782e-19	3.28541e-17
ENSBTAG00000000436	TNFAIP3	16.374	-4.05664	0.904835	-4.48329	7.35014e-06	0.000169497
ENSBTAG00000031579	SGO2	9.73727	-4.04521	1.01201	-3.9972	6.40957e-05	0.00111275
ENSBTAG00000018134	AREG	29.5683	-4.04497	0.760034	-5.32209	1.02582e-07	4.04437e-06
ENSBTAG00000032084	GPR183	61.1998	-4.02919	0.585181	-6.88538	5.76334e-12	5.33633e-10
ENSBTAG00000015386	REL	100.241	-4.02619	0.465337	-8.6522	5.05158e-18	9.64694e-16
ENSBTAG00000047363	ENSBTAG00000047363	50.6704	-4.01961	0.905916	-4.43707	9.11918e-06	0.000203384
ENSBTAG00000013496	CPM	27.0659	-4.01893	0.750487	-5.35509	8.55138e-08	3.41552e-06
ENSBTAG00000015978	ANXA1	62.7323	-4.00876	0.55316	-7.247	4.26095e-13	4.64976e-11
ENSBTAG00000048155	FCN1	26.7958	-3.98657	0.808155	-4.93293	8.10064e-07	2.51284e-05
ENSBTAG00000022689	RYBP	8.86439	-3.971	0.997998	-3.97897	6.92155e-05	0.00117821
ENSBTAG00000003460	TCEA1	8.53284	-3.93937	0.991301	-3.97394	7.06935e-05	0.00119236
ENSBTAG00000027713	LYSMD3	8.40183	-3.91711	0.992471	-3.94683	7.91926e-05	0.00130444
ENSBTAG00000002382	DDX10	8.34905	-3.91159	0.992028	-3.94302	8.04611e-05	0.0013173
ENSBTAG00000008772	SMC2	8.88846	-3.90082	1.02869	-3.79202	0.000149428	0.00217936
ENSBTAG00000001273	NLRP3	72.6	-3.87689	0.53655	-7.2256	4.9891e-13	5.34884e-11
ENSBTAG00000000551	SMNDC1	8.12006	-3.85327	1.00216	-3.84498	0.000120563	0.00181022
ENSBTAG00000011363	EVI5	7.98675	-3.84682	0.99712	-3.85793	0.00011435	0.00172969
ENSBTAG00000010645	BOLA-DRA	52.7951	-3.83561	0.631888	-6.07008	1.27849e-09	7.03862e-08
ENSBTAG00000007566	CEP170	8.30303	-3.81839	1.02991	-3.70749	0.000209327	0.00283636
ENSBTAG00000043559	ND4L	96.715	-3.80277	0.670685	-5.66998	1.42814e-08	6.51294e-07
ENSBTAG00000008573	ZFP36	89.4586	-3.80025	0.491092	-7.73837	1.00697e-14	1.39854e-12
ENSBTAG00000015107	SLC16A1	11.9078	-3.7789	0.904246	-4.17907	2.92705e-05	0.000569656
ENSBTAG00000008182	FOSB	28.6043	-3.77376	0.795914	-4.74141	2.12234e-06	5.66358e-05
ENSBTAG00000017266	ITGA6	7.73002	-3.76545	1.01634	-3.7049	0.000211476	0.00285282
ENSBTAG00000016328	SFPQ	70.1821	-3.75559	0.606461	-6.19263	5.91685e-10	3.54489e-08
ENSBTAG00000015381	ARHGAP18	7.30528	-3.73047	1.00419	-3.71489	0.000203292	0.00276685
ENSBTAG00000000005	GRK3	7.40934	-3.72839	1.01004	-3.69133	0.000223087	0.00296366
ENSBTAG00000033565	ENSBTAG00000033565	7.52647	-3.72656	1.01947	-3.6554	0.000256786	0.00331759
ENSBTAG00000000682	ENSBTAG00000000682	7.3254	-3.72073	1.00773	-3.69218	0.000222338	0.00296155
ENSBTAG00000000507	NR4A1	29.2207	-3.72061	0.716434	-5.19324	2.0667e-07	7.44937e-06
ENSBTAG00000021506	ARL6IP5	32.9584	-3.72045	0.66333	-5.60874	2.03809e-08	8.89628e-07
ENSBTAG00000031171	SH3GLB1	7.78863	-3.71722	1.04227	-3.56647	0.00036182	0.0043611
ENSBTAG00000038434	ATRX	58.2827	-3.69795	0.506491	-7.30111	2.85395e-13	3.17099e-11
ENSBTAG00000003362	HSP90B1	188.944	-3.69625	0.402326	-9.1872	4.03195e-20	1.07127e-17
ENSBTAG00000004154	SKIL	17.1388	-3.68539	0.823776	-4.47378	7.68477e-06	0.000175886
ENSBTAG00000019054	EPSTI1	16.0473	-3.68145	0.857459	-4.29345	1.75921e-05	0.000361911
ENSBTAG00000019938	N4BP1	13.7554	-3.68039	0.963623	-3.81933	0.000133814	0.0019848
ENSBTAG00000043563	ND5	1507.56	-3.66336	0.490366	-7.47067	7.97899e-14	9.75193e-12
ENSBTAG00000005227	ATF6	12.6363	-3.64925	0.915788	-3.98482	6.7531e-05	0.00116248
ENSBTAG00000005773	PGM2	10.9961	-3.64907	0.923423	-3.95167	7.76061e-05	0.00129283
ENSBTAG00000013468	AHNAK	15.9225	-3.6479	0.880106	-4.14484	3.40044e-05	0.000651626
ENSBTAG00000047699	ENSBTAG00000047699	15.6793	-3.64399	0.857306	-4.25051	2.13285e-05	0.000426652
ENSBTAG00000024449	CENPF	7.74851	-3.61729	1.08394	-3.33715	0.00084642	0.00839687
ENSBTAG00000044010	EMB	10.4253	-3.6	0.911694	-3.9487	7.85779e-05	0.00129912
ENSBTAG00000015509	NAMPT	10.5503	-3.59501	0.927888	-3.8744	0.00010689	0.00164535
ENSBTAG00000019603	LDHB	14.9104	-3.56526	0.887546	-4.01699	5.89469e-05	0.00103216
ENSBTAG00000039980	CLECL1	6.76287	-3.55435	1.04676	-3.39558	0.000684839	0.00706934
ENSBTAG00000010169	SUCO	32.6578	-3.55386	0.634864	-5.59783	2.17057e-08	9.40735e-07
ENSBTAG00000009482	AFF4	16.5237	-3.54094	0.854316	-4.14477	3.40155e-05	0.000651626
ENSBTAG00000027684	FOLR2	24.9595	-3.53288	0.79977	-4.41737	9.99102e-06	0.000219623
ENSBTAG00000043571	ND2	2224.41	-3.53248	0.405349	-8.71464	2.91675e-18	5.74976e-16
ENSBTAG00000012929	CEP85L	16.2072	-3.53019	0.866417	-4.07447	4.61197e-05	0.000836313
ENSBTAG00000005987	WDR33	6.37142	-3.5226	1.02466	-3.43784	0.000586383	0.00638729
ENSBTAG00000003068	MSMO1	18.7447	-3.51336	0.775622	-4.52973	5.90593e-06	0.000140432
ENSBTAG00000038048	MRC1	11.7747	-3.51041	0.933284	-3.76135	0.000169001	0.00240738
ENSBTAG00000007275	TREM2	23.4912	-3.50833	0.720841	-4.867	1.13305e-06	3.28156e-05
ENSBTAG00000000363	BDP1	23.9817	-3.506	0.805149	-4.35447	1.33388e-05	0.000285012
ENSBTAG00000015032	CD14	243.966	-3.5047	0.309588	-11.3205	1.03861e-29	1.05782e-26
ENSBTAG00000000977	CADM1	20.3939	-3.50084	0.761379	-4.59802	4.26522e-06	0.000104678
ENSBTAG00000021830	ENPP1	29.975	-3.5	0.678749	-5.15655	2.51541e-07	8.88537e-06
ENSBTAG00000030845	MPEG1	61.5675	-3.49296	0.504809	-6.91937	4.53655e-12	4.26506e-10
ENSBTAG00000031500	SHMT2	6.06615	-3.48525	1.01646	-3.42881	0.000606235	0.00647675
ENSBTAG00000033735	WASHC4	9.78418	-3.4832	0.936964	-3.71753	0.000201177	0.00274418
ENSBTAG00000015769	VSIG4	6.15744	-3.47876	1.03026	-3.37658	0.000733942	0.00743961
ENSBTAG00000017469	CCDC88A	68.558	-3.47058	0.46831	-7.41086	1.25479e-13	1.47462e-11
ENSBTAG00000022114	TMEM65	6.04559	-3.46504	1.02246	-3.38892	0.000701697	0.00721498
ENSBTAG00000025434	ZFP36L1	192.893	-3.45208	0.433654	-7.96045	1.71411e-15	2.49404e-13
ENSBTAG00000013602	BRWD1	13.6839	-3.45139	0.875789	-3.9409	8.11777e-05	0.00132287
ENSBTAG00000017741	HACD4	6.10139	-3.44648	1.04162	-3.30877	0.000937077	0.00897567
ENSBTAG00000005807	MICU1	6.15077	-3.44639	1.043	-3.30431	0.000952088	0.00909095
ENSBTAG00000005339	VEGFA	10.6391	-3.44625	1.0362	-3.32585	0.000881498	0.00864661
ENSBTAG00000010069	EGR1	103.914	-3.4325	0.44496	-7.71418	1.21764e-14	1.65355e-12
ENSBTAG00000001573	JMJD1C	110.417	-3.42829	0.373062	-9.18961	3.94255e-20	1.07127e-17
ENSBTAG00000048122	CFD	5.94112	-3.42197	1.0385	-3.2951	0.000983849	0.0093214
ENSBTAG00000009552	ATP2B1	157.177	-3.41717	0.328603	-10.3991	2.5035e-25	9.56182e-23
ENSBTAG00000030932	IFI44L	5.85554	-3.41059	1.03468	-3.29626	0.000979798	0.00929743
ENSBTAG00000013118	CD86	48.0611	-3.40842	0.515448	-6.61254	3.77773e-11	2.99814e-09
ENSBTAG00000002586	TCF12	5.7969	-3.40557	1.02745	-3.31458	0.00091782	0.00883275
ENSBTAG00000008732	ZC3H12C	5.77186	-3.39824	1.02867	-3.30352	0.000954803	0.00910266
ENSBTAG00000046358	PABPC1	408.952	-3.39706	0.318498	-10.6659	1.4702e-26	8.16762e-24
ENSBTAG00000006039	ARHGDIB	5.73526	-3.38713	1.03024	-3.2877	0.0010101	0.00948295
ENSBTAG00000005481	ADAM10	5.71948	-3.38513	1.02999	-3.28656	0.00101419	0.0094911
ENSBTAG00000017367	IFIT5	25.4229	-3.3761	0.844356	-3.99843	6.37644e-05	0.00111015
ENSBTAG00000007375	MIF	5.89989	-3.36482	1.05751	-3.18184	0.00146344	0.0122552
ENSBTAG00000021910	TBL1XR1	8.92939	-3.3635	0.93998	-3.57826	0.000345884	0.00421055
ENSBTAG00000011593	QKI	5.79784	-3.35496	1.05187	-3.18952	0.00142511	0.0121124
ENSBTAG00000035584	ENSBTAG00000035584	5.82518	-3.35143	1.0564	-3.1725	0.00151131	0.0124576
ENSBTAG00000034918	IFIT2	60.9585	-3.35121	0.955351	-3.50784	0.000451768	0.00514199
ENSBTAG00000043135	RF00618	64.0333	-3.3384	0.531141	-6.28535	3.27124e-10	2.10427e-08
ENSBTAG00000021672	RGS1	70.7365	-3.33817	0.508122	-6.56962	5.04426e-11	3.85318e-09
ENSBTAG00000015228	CD74	83.8136	-3.33593	0.509489	-6.5476	5.84699e-11	4.30494e-09
ENSBTAG00000016152	DAB2	5.76885	-3.32748	1.0634	-3.1291	0.00175344	0.0138799
ENSBTAG00000023259	OSBPL1A	12.5206	-3.32327	0.890695	-3.7311	0.000190648	0.00265387
ENSBTAG00000019704	HLTF	5.55445	-3.32296	1.04339	-3.18477	0.00144868	0.0121991
ENSBTAG00000013412	NFAT5	8.6524	-3.322	0.941297	-3.52917	0.000416865	0.00485231
ENSBTAG00000004461	OFD1	5.49881	-3.32042	1.03895	-3.19595	0.00139373	0.0118954
ENSBTAG00000039922	ARAP2	17.6103	-3.3105	0.774841	-4.27249	1.93303e-05	0.00039279
ENSBTAG00000020935	HIF1A	11.4472	-3.30922	0.997124	-3.31876	0.000904183	0.00879851
ENSBTAG00000043570	ENSBTAG00000043570	49221.8	-3.305	0.583873	-5.66047	1.50956e-08	6.83328e-07
ENSBTAG00000000897	IQGAP2	8.4841	-3.30424	0.937958	-3.52281	0.000427003	0.00492723
ENSBTAG00000004631	KIAA0586	6.16298	-3.29502	1.11167	-2.96403	0.00303638	0.0209664
ENSBTAG00000018152	MYADM	23.1666	-3.29482	0.787748	-4.18258	2.88225e-05	0.000563945
ENSBTAG00000017125	PABPC4	5.69647	-3.28232	1.07716	-3.04718	0.00230998	0.0172573
ENSBTAG00000043577	ND4	2827.69	-3.27162	0.31066	-10.5312	6.20328e-26	2.91602e-23
ENSBTAG00000004842	RSPRY1	16.9951	-3.27073	0.767763	-4.26007	2.04361e-05	0.000412161
ENSBTAG00000015010	TBC1D23	8.33407	-3.26854	0.950563	-3.43853	0.000584879	0.00638729
ENSBTAG00000009614	NRROS	15.9283	-3.26615	0.868855	-3.75914	0.000170497	0.00241741
ENSBTAG00000039366	ENSBTAG00000039366	5.30496	-3.26339	1.05218	-3.10154	0.00192518	0.0149299
ENSBTAG00000025358	SNX2	35.3549	-3.25935	0.626262	-5.20445	1.94574e-07	7.2063e-06
ENSBTAG00000002135	CD69	49.3169	-3.25581	0.696585	-4.67395	2.95458e-06	7.52309e-05
ENSBTAG00000018269	MPV17	5.38524	-3.23927	1.0724	-3.02058	0.00252287	0.01851
ENSBTAG00000017242	FADS6	5.15692	-3.23844	1.04282	-3.10545	0.00189991	0.0147527
ENSBTAG00000009035	CENPE	8.18344	-3.2007	0.98195	-3.25954	0.00111593	0.0101935
ENSBTAG00000008716	SSB	57.3702	-3.1972	0.481469	-6.64051	3.12609e-11	2.56061e-09
ENSBTAG00000021367	ANP32B	9.72154	-3.19378	0.980305	-3.25795	0.00112221	0.0102356
ENSBTAG00000020783	MAPK14	4.92443	-3.19097	1.04386	-3.05691	0.00223634	0.0168332
ENSBTAG00000030174	ACOX1	7.90017	-3.1852	0.960303	-3.31687	0.000910307	0.00881598
ENSBTAG00000017565	SCFD1	4.95597	-3.1846	1.04811	-3.03841	0.00237828	0.017638
ENSBTAG00000017468	NUCB2	8.92527	-3.18223	0.939226	-3.38815	0.00070367	0.00721498
ENSBTAG00000001898	CCDC112	8.79344	-3.17832	0.934456	-3.40126	0.000670769	0.00694757
ENSBTAG00000021107	STXBP5	5.18902	-3.17476	1.07766	-2.94598	0.00321933	0.0218593
ENSBTAG00000009106	EIF2A	9.33752	-3.16633	0.945282	-3.34961	0.000809242	0.00808052
ENSBTAG00000013926	FCGRT	49.1043	-3.16558	0.580377	-5.45435	4.91526e-08	2.04334e-06
ENSBTAG00000010498	SLC40A1	11.502	-3.15884	0.963567	-3.27827	0.00104444	0.00969987
ENSBTAG00000011524	XRN1	18.3156	-3.15829	0.737916	-4.28001	1.86885e-05	0.000381959
ENSBTAG00000007648	NET1	8.14668	-3.15804	1.00904	-3.12973	0.00174966	0.0138679
ENSBTAG00000001235	CD200R1L	4.92035	-3.15593	1.063	-2.96889	0.00298877	0.0207918
ENSBTAG00000009768	IFIT3	4.87708	-3.15395	1.05843	-2.97982	0.00288415	0.0202354
ENSBTAG00000014906	VCAN	32.4501	-3.15394	0.574152	-5.49321	3.94686e-08	1.652e-06
ENSBTAG00000047834	EFR3A	19.9152	-3.13974	0.711708	-4.41156	1.02627e-05	0.000223984
ENSBTAG00000000037	CWC27	9.2133	-3.11557	0.957415	-3.25415	0.00113731	0.0103424
ENSBTAG00000030960	DNAJC25	7.31219	-3.11463	0.938858	-3.31747	0.000908373	0.00881598
ENSBTAG00000002313	ITPR2	7.78344	-3.11429	0.999228	-3.11669	0.00182893	0.0143106
ENSBTAG00000011849	HDAC2	4.77286	-3.11181	1.06265	-2.92836	0.00340756	0.022858
ENSBTAG00000017863	SRGN	900.288	-3.11148	0.511518	-6.08283	1.18077e-09	6.61988e-08
ENSBTAG00000001066	PILRA	11.6661	-3.10995	0.853101	-3.64546	0.000266913	0.00339813
ENSBTAG00000021900	PKN2	4.60892	-3.1055	1.04512	-2.97143	0.00296412	0.0207014
ENSBTAG00000002610	FKBP3	8.74503	-3.10122	0.966223	-3.20963	0.00132905	0.0115531
ENSBTAG00000000546	TOB1	23.0336	-3.09465	0.658014	-4.70302	2.56344e-06	6.69452e-05
ENSBTAG00000012741	CCPG1	13.8247	-3.09359	0.876152	-3.53088	0.000414186	0.00483032
ENSBTAG00000034366	ENSBTAG00000034366	11.4641	-3.09325	0.847549	-3.64964	0.000262608	0.00336436
ENSBTAG00000012815	CLEC12A	29.0083	-3.09033	0.76825	-4.02256	5.75689e-05	0.00101972
ENSBTAG00000018223	CHI3L1	5.13162	-3.08918	1.1169	-2.76586	0.00567735	0.0330737
ENSBTAG00000045492	ENSBTAG00000045492	4.99981	-3.08878	1.10504	-2.79517	0.00518731	0.0308663
ENSBTAG00000023279	N4BP2L2	14.9389	-3.08307	0.775911	-3.97349	7.08277e-05	0.00119236
ENSBTAG00000017267	COX5A	36.781	-3.08223	0.69348	-4.44459	8.8059e-06	0.000198571
ENSBTAG00000018320	RPLP1	78.7638	-3.08096	0.518792	-5.93872	2.8726e-09	1.48766e-07
ENSBTAG00000013784	CSNK2A2	5.12848	-3.07974	1.11648	-2.75843	0.00580796	0.0335418
ENSBTAG00000038938	GBP2	4.52538	-3.07709	1.04929	-2.93255	0.00336187	0.022626
ENSBTAG00000017416	KPNA4	7.40985	-3.07658	0.980718	-3.13707	0.00170644	0.0135974
ENSBTAG00000000604	GPNMB	120.568	-3.07555	0.506438	-6.07291	1.25609e-09	6.97817e-08
ENSBTAG00000043567	ENSBTAG00000043567	36290.8	-3.06816	0.394785	-7.77171	7.74305e-15	1.10041e-12
ENSBTAG00000001575	CALM2	53.2069	-3.06505	0.521108	-5.88181	4.0581e-09	2.06659e-07
ENSBTAG00000013493	BNIP2	11.8951	-3.06487	0.865539	-3.541	0.000398608	0.0047116
ENSBTAG00000011146	RAB8B	45.6845	-3.05535	0.540247	-5.65546	1.55429e-08	6.98401e-07
ENSBTAG00000017461	SLC16A3	14.828	-3.05457	0.787841	-3.87714	0.000105691	0.00163726
ENSBTAG00000007382	SCAPER	8.4155	-3.05322	0.960896	-3.17747	0.00148566	0.0123522
ENSBTAG00000010658	PFKL	4.48484	-3.04797	1.06019	-2.87494	0.00404106	0.025962
ENSBTAG00000016104	BTAF1	8.3314	-3.04541	0.958362	-3.17772	0.00148437	0.0123522
ENSBTAG00000046990	GON7	5.31097	-3.04409	1.15498	-2.63562	0.00839838	0.0437905
ENSBTAG00000005574	CLU	4.46158	-3.04366	1.05703	-2.87944	0.00398377	0.0257345
ENSBTAG00000047330	FABP5	134.992	-3.03629	0.332311	-9.13688	6.42791e-20	1.63671e-17
ENSBTAG00000012120	TIPARP	16.6403	-3.02867	0.830758	-3.64567	0.000266697	0.00339813
ENSBTAG00000007153	C1QA	17.9076	-3.02825	0.831831	-3.64046	0.000272151	0.00343619
ENSBTAG00000002082	MARCKS	139.095	-3.01853	0.354515	-8.51454	1.67252e-17	3.0972e-15
ENSBTAG00000031797	MANF	22.8614	-3.00893	0.756553	-3.97715	6.97451e-05	0.00118392
ENSBTAG00000016819	FABP3	4.3239	-3.0046	1.06359	-2.82496	0.00472869	0.0288106
ENSBTAG00000011024	TXNDC12	4.23941	-2.99383	1.05334	-2.84222	0.00448008	0.0277763
ENSBTAG00000031385	COP1	4.22949	-2.98007	1.06228	-2.80535	0.00502612	0.0301124
ENSBTAG00000020701	MEF2C	4.60782	-2.97581	1.10913	-2.68301	0.00729618	0.0395976
ENSBTAG00000005221	WNK1	11.667	-2.97467	0.931745	-3.19258	0.00141008	0.0120181
ENSBTAG00000012855	LPL	32.1303	-2.96959	0.6741	-4.40527	1.05652e-05	0.000229765
ENSBTAG00000021766	HBEGF	19.4554	-2.96605	0.759644	-3.90452	9.44112e-05	0.00150653
ENSBTAG00000043550	CYTB	2864.3	-2.95771	0.258109	-11.4591	2.11596e-30	2.58612e-27
ENSBTAG00000019250	BTK	6.53427	-2.95745	0.951221	-3.10911	0.00187654	0.0146083
ENSBTAG00000015427	CFDP1	4.14949	-2.95725	1.06273	-2.7827	0.00539078	0.0317161
ENSBTAG00000020242	ENSBTAG00000020242	12.5873	-2.94411	0.855328	-3.44208	0.000577255	0.00634462
ENSBTAG00000004295	NDUFA8	4.1152	-2.9366	1.06828	-2.74889	0.00597972	0.0342475
ENSBTAG00000031567	SMARCC1	11.186	-2.93426	0.8872	-3.30733	0.000941898	0.00900773
ENSBTAG00000033095	WDR70	4.05425	-2.93001	1.06131	-2.76075	0.00576685	0.033404
ENSBTAG00000026753	CXCR1	18.9169	-2.92987	0.762786	-3.84102	0.000122526	0.0018307
ENSBTAG00000015376	FBXW11	4.09085	-2.92809	1.06852	-2.74032	0.0061379	0.0349748
ENSBTAG00000009665	UTRN	4.66999	-2.9241	1.14036	-2.5642	0.0103414	0.0511064
ENSBTAG00000011515	SELL	4.04894	-2.92196	1.06293	-2.74897	0.00597833	0.0342475
ENSBTAG00000016199	CLINT1	35.289	-2.92158	0.622309	-4.69474	2.6694e-06	6.94158e-05
ENSBTAG00000015554	TMF1	16.7037	-2.91771	0.734289	-3.97352	7.08197e-05	0.00119236
ENSBTAG00000040151	GCH1	33.0743	-2.91471	0.710103	-4.10464	4.0495e-05	0.000752174
ENSBTAG00000044038	TEN1	4.06608	-2.91241	1.07349	-2.71302	0.00666736	0.0370739
ENSBTAG00000031750	PLAC8B	6.70585	-2.9037	1.03015	-2.81872	0.00482153	0.0292234
ENSBTAG00000027326	TP53RK	4.08338	-2.8992	1.08633	-2.6688	0.00761231	0.0406989
ENSBTAG00000043561	COX1	4121.28	-2.89803	0.437301	-6.62709	3.42359e-11	2.75284e-09
ENSBTAG00000007214	ELL2	6.20054	-2.88898	0.95667	-3.01983	0.00252919	0.01851
ENSBTAG00000015114	CALR	95.23	-2.88648	0.406151	-7.1069	1.18677e-12	1.18891e-10
ENSBTAG00000018361	R3HDM2	7.61851	-2.88495	0.976099	-2.95559	0.00312073	0.0214038
ENSBTAG00000005155	ARL13B	3.888	-2.88141	1.06289	-2.71092	0.00670959	0.0372748
ENSBTAG00000007844	CETN2	3.92419	-2.87973	1.07116	-2.68841	0.00717922	0.0392417
ENSBTAG00000027654	EIF4EBP1	3.91902	-2.87969	1.06712	-2.69857	0.0069639	0.0382014
ENSBTAG00000018256	SMC6	46.8097	-2.87956	0.571094	-5.04219	4.60227e-07	1.5285e-05
ENSBTAG00000006729	ENSBTAG00000006729	19.6186	-2.8774	0.844398	-3.40763	0.000655297	0.00686207
ENSBTAG00000000088	ALCAM	6.18721	-2.87012	0.973226	-2.94907	0.00318729	0.0216899
ENSBTAG00000011971	NRP2	14.9972	-2.86975	0.892858	-3.21412	0.00130846	0.0114229
ENSBTAG00000011767	MPP5	7.3407	-2.86725	0.962369	-2.97937	0.00288843	0.0202422
ENSBTAG00000047856	PAK2	14.8452	-2.8655	0.762276	-3.75914	0.000170497	0.00241741
ENSBTAG00000003378	ACAP2	8.85563	-2.86509	0.895426	-3.19969	0.00137575	0.0117748
ENSBTAG00000000375	SSRP1	16.4375	-2.86416	0.770199	-3.71873	0.00020023	0.00273737
ENSBTAG00000010002	IRF2	4.20131	-2.8628	1.11392	-2.57004	0.0101688	0.0505626
ENSBTAG00000000559	PLTP	8.81005	-2.86177	0.886833	-3.22696	0.00125115	0.011113
ENSBTAG00000005496	RP2	14.7467	-2.85798	0.784105	-3.64489	0.000267502	0.00339855
ENSBTAG00000014320	SRFBP1	3.88406	-2.85443	1.07835	-2.64705	0.0081198	0.042776
ENSBTAG00000014921	IL6	16.2566	-2.8528	0.884787	-3.22428	0.00126289	0.0111848
ENSBTAG00000016326	C3H1orf52	6.03931	-2.84388	0.960648	-2.96038	0.00307263	0.0211689
ENSBTAG00000020378	DLG1	3.87739	-2.8387	1.08088	-2.62629	0.00863208	0.0448942
ENSBTAG00000013961	MYSM1	3.77182	-2.83609	1.06692	-2.65821	0.00785569	0.0416776
ENSBTAG00000013451	RHOH	4.54256	-2.83467	1.17294	-2.41672	0.0156612	0.068606
ENSBTAG00000012739	C1QBP	3.88255	-2.82975	1.08709	-2.60305	0.00923991	0.047137
ENSBTAG00000008016	STX17	3.85276	-2.82311	1.08455	-2.60302	0.00924073	0.047137
ENSBTAG00000002271	CDADC1	3.78434	-2.82203	1.07691	-2.62049	0.00878047	0.0453571
ENSBTAG00000031397	ENSBTAG00000031397	10.2245	-2.82145	0.881536	-3.20061	0.00137137	0.0117703
ENSBTAG00000010428	USP15	8.5373	-2.82103	0.896963	-3.14509	0.00166037	0.0133046
ENSBTAG00000019123	ENSBTAG00000019123	29.6297	-2.81872	0.910779	-3.09485	0.00196914	0.0151768
ENSBTAG00000043556	COX2	954.637	-2.8177	0.420397	-6.70247	2.0492e-11	1.73926e-09
ENSBTAG00000006893	BBX	13.0233	-2.81259	0.920661	-3.05497	0.00225083	0.0168771
ENSBTAG00000017196	PDIA3	41.6938	-2.81192	0.532598	-5.27964	1.2944e-07	4.9131e-06
ENSBTAG00000043568	ND3	1902.9	-2.8097	0.269083	-10.4418	1.59802e-25	6.51032e-23
ENSBTAG00000003359	ELOVL5	11.2965	-2.80893	0.829035	-3.3882	0.000703535	0.00721498
ENSBTAG00000009786	SCIN	17.0144	-2.79678	0.774134	-3.61278	0.000302929	0.0037626
ENSBTAG00000030836	ZBTB21	8.4234	-2.79311	0.898826	-3.10751	0.00188669	0.0146686
ENSBTAG00000022161	TLR7	3.63903	-2.79262	1.06951	-2.61112	0.0090245	0.0463824
ENSBTAG00000008293	GPCPD1	10.0183	-2.79229	0.876234	-3.18669	0.0014391	0.0121469
ENSBTAG00000022715	ENSBTAG00000022715	14.9954	-2.78642	0.824257	-3.38052	0.000723486	0.00735645
ENSBTAG00000019782	TPI1	43.4751	-2.78463	0.550402	-5.05926	4.20877e-07	1.40545e-05
ENSBTAG00000015316	NPM1	3.78843	-2.78459	1.10199	-2.52688	0.0115081	0.0547709
ENSBTAG00000013201	ALOX5AP	3.69632	-2.78388	1.08707	-2.56089	0.0104404	0.0513697
ENSBTAG00000018382	SMS	4.19504	-2.78338	1.15137	-2.41745	0.0156298	0.0685176
ENSBTAG00000008792	RNASE6	47.6143	-2.7755	0.541893	-5.12187	3.02523e-07	1.05041e-05
ENSBTAG00000000260	ZNRF2	8.24451	-2.77298	0.885851	-3.1303	0.00174626	0.013859
ENSBTAG00000019612	RNASE4	3.6472	-2.77244	1.08469	-2.55599	0.0105888	0.0517249
ENSBTAG00000008541	MGST1	7.10264	-2.76958	0.991149	-2.79431	0.00520111	0.0308882
ENSBTAG00000018427	NCK1	8.1792	-2.76352	0.886097	-3.11876	0.00181614	0.0142516
ENSBTAG00000043589	ENSBTAG00000043589	3.66774	-2.76278	1.08938	-2.5361	0.0112095	0.0536422
ENSBTAG00000023607	HACD2	3.57087	-2.7614	1.07579	-2.56686	0.0102624	0.0508626
ENSBTAG00000011684	RAB11FIP1	3.96743	-2.75817	1.13415	-2.43193	0.0150184	0.0665536
ENSBTAG00000018101	AHCY	60.1275	-2.75225	0.467755	-5.88397	4.00544e-09	2.05691e-07
ENSBTAG00000007438	STT3B	12.1496	-2.75106	0.804842	-3.41813	0.000630531	0.00665488
ENSBTAG00000007120	ARFGEF2	7.09922	-2.74689	0.995753	-2.75861	0.00580478	0.0335418
ENSBTAG00000047278	ENSBTAG00000047278	19.4109	-2.74454	0.694765	-3.95032	7.80459e-05	0.00129603
ENSBTAG00000045971	ENSBTAG00000045971	12.684	-2.74341	0.818926	-3.35001	0.000808088	0.00808052
ENSBTAG00000014217	HHEX	6.71911	-2.74223	0.9655	-2.84022	0.00450826	0.0278846
ENSBTAG00000012961	PAPSS1	5.6026	-2.73996	0.968791	-2.82823	0.00468066	0.0286322
ENSBTAG00000000415	ERBIN	13.5845	-2.73872	0.777472	-3.5226	0.000427333	0.00492723
ENSBTAG00000005443	MIER1	23.1782	-2.73777	0.645266	-4.24286	2.20693e-05	0.0004393
ENSBTAG00000014106	IPO8	3.51958	-2.73777	1.07771	-2.54035	0.0110741	0.0531607
ENSBTAG00000020996	CLDND1	3.51849	-2.73765	1.0798	-2.53534	0.0112339	0.053717
ENSBTAG00000013925	KIN	5.70653	-2.73472	0.994739	-2.74918	0.00597447	0.0342475
ENSBTAG00000008649	ETV3	6.61938	-2.73174	0.962041	-2.83953	0.00451807	0.027917
ENSBTAG00000001785	TGM3	22.6918	-2.73141	0.721391	-3.78631	0.000152898	0.00222467
ENSBTAG00000020166	ZNFX1	3.63072	-2.72807	1.10006	-2.47994	0.0131405	0.0603772
ENSBTAG00000010349	IL1A	77.6626	-2.72694	0.450256	-6.05643	1.39177e-09	7.59387e-08
ENSBTAG00000004690	ENSBTAG00000004690	3.9556	-2.72188	1.15	-2.36686	0.0179396	0.0754501
ENSBTAG00000002549	PTMA	366.63	-2.71983	0.456109	-5.96311	2.47488e-09	1.29265e-07
ENSBTAG00000012342	LIMA1	10.658	-2.71831	0.84684	-3.20995	0.00132759	0.0115531
ENSBTAG00000001801	SYT4	23.8285	-2.71726	0.700025	-3.88167	0.000103742	0.00161315
ENSBTAG00000013113	VDAC1	7.05213	-2.71714	1.00488	-2.70393	0.00685245	0.0377465
ENSBTAG00000010255	ZNF24	11.1442	-2.71534	0.902238	-3.00956	0.00261628	0.0189338
ENSBTAG00000012451	BOLA-DMB	5.46982	-2.71452	0.96546	-2.81164	0.00492901	0.0296961
ENSBTAG00000004484	CEP83	20.3766	-2.7124	0.716549	-3.78536	0.000153486	0.00222792
ENSBTAG00000014411	ENSBTAG00000014411	14.7194	-2.71075	0.75856	-3.57354	0.000352183	0.00427022
ENSBTAG00000037746	SNRNP27	5.47255	-2.7094	0.9738	-2.7823	0.0053976	0.0317161
ENSBTAG00000021675	PJA2	3.51101	-2.70749	1.09175	-2.47996	0.0131398	0.0603772
ENSBTAG00000019262	TOP2A	7.53786	-2.70699	1.01257	-2.67339	0.0075088	0.0404285
ENSBTAG00000007883	ENSBTAG00000007883	5.55608	-2.70606	0.999632	-2.70706	0.00678826	0.0375039
ENSBTAG00000017143	PDIA4	5.46097	-2.70339	0.97163	-2.78232	0.00539711	0.0317161
ENSBTAG00000003229	RPL23	233.194	-2.70263	0.923379	-2.92689	0.00342365	0.0229071
ENSBTAG00000012046	JUNB	251.854	-2.69714	0.383374	-7.03528	1.98857e-12	1.96003e-10
ENSBTAG00000010341	PWWP2A	5.39594	-2.69582	0.96638	-2.7896	0.00527725	0.031219
ENSBTAG00000031701	TAGAP	36.5858	-2.69487	0.518971	-5.19273	2.07232e-07	7.44937e-06
ENSBTAG00000018690	RPAP3	12.2044	-2.69469	0.816489	-3.30033	0.000965697	0.00919217
ENSBTAG00000012737	GPR65	3.37755	-2.69119	1.07809	-2.49626	0.0125509	0.058481
ENSBTAG00000040076	ILF3	18.3956	-2.68641	0.809829	-3.31726	0.000909061	0.00881598
ENSBTAG00000027321	CCDC18	3.38734	-2.67934	1.08457	-2.47041	0.0134959	0.0614558
ENSBTAG00000019967	RASA3	5.38138	-2.67297	0.98132	-2.72385	0.0064526	0.0361097
ENSBTAG00000016484	ATP11C	3.63765	-2.67275	1.12919	-2.36696	0.017935	0.0754501
ENSBTAG00000011590	GLIPR1	3.73769	-2.67139	1.15253	-2.31785	0.0204577	0.0825196
ENSBTAG00000011911	ENSBTAG00000011911	5.28425	-2.67131	0.968615	-2.75786	0.00581809	0.0335418
ENSBTAG00000004850	KPNA3	6.3609	-2.67023	0.96629	-2.76339	0.0057205	0.0331985
ENSBTAG00000010987	NFKBIZ	263.666	-2.66587	0.423897	-6.28896	3.19603e-10	2.07776e-08
ENSBTAG00000014558	DDX21	72.1795	-2.66479	0.395942	-6.73025	1.69375e-11	1.50007e-09
ENSBTAG00000001749	SENP2	7.70466	-2.66323	0.917153	-2.9038	0.00368663	0.024382
ENSBTAG00000046144	ENSBTAG00000046144	3.66993	-2.66038	1.14834	-2.31672	0.0205189	0.0826028
ENSBTAG00000018313	MBNL2	18.2242	-2.65941	0.690539	-3.85122	0.000117533	0.00176908
ENSBTAG00000001771	DYRK1A	5.44327	-2.65755	1.0075	-2.63777	0.0083453	0.0437002
ENSBTAG00000015285	RPS8	80.3162	-2.65701	0.53542	-4.96248	6.95978e-07	2.22676e-05
ENSBTAG00000001657	PICALM	3.3819	-2.65701	1.09555	-2.42527	0.015297	0.0673974
ENSBTAG00000000827	TAOK1	8.74661	-2.65437	0.882131	-3.00904	0.00262071	0.0189338
ENSBTAG00000034349	IFI44	4.80596	-2.65421	1.2629	-2.10168	NA	NA
ENSBTAG00000020313	FNBP1	12.7775	-2.65232	0.809654	-3.27587	0.00105336	0.00975312
ENSBTAG00000010956	SCARB2	60.9958	-2.64828	0.465768	-5.68582	1.30184e-08	6.02693e-07
ENSBTAG00000001485	PPIP5K2	11.3202	-2.64766	0.811895	-3.26108	0.00110987	0.0101538
ENSBTAG00000027772	RPS25	28.7066	-2.64468	0.790154	-3.34704	0.000816796	0.00814265
ENSBTAG00000007433	MYO9A	11.2752	-2.64257	0.805269	-3.28159	0.00103222	0.00963041
ENSBTAG00000003746	SCP2	7.51557	-2.63982	0.918359	-2.87449	0.0040468	0.025962
ENSBTAG00000000081	COL4A3BP	17.1723	-2.63817	0.813632	-3.24246	0.00118503	0.0106496
ENSBTAG00000019695	RLF	5.3162	-2.63321	1.00461	-2.62113	0.00876376	0.0453492
ENSBTAG00000043560	COX3	2954.8	-2.63052	0.226991	-11.5886	4.70529e-31	7.1885e-28
ENSBTAG00000005865	MAPK6	67.7768	-2.62144	0.42025	-6.23782	4.43722e-10	2.79545e-08
ENSBTAG00000027655	ENSBTAG00000027655	3.77061	-2.61991	1.181	-2.21838	0.0265287	0.0983122
ENSBTAG00000019314	USP25	5.12249	-2.61668	0.978743	-2.67351	0.00750613	0.0404285
ENSBTAG00000021064	ENSBTAG00000021064	3.96594	-2.60985	1.20185	-2.17153	0.0298913	0.106797
ENSBTAG00000006556	COPB1	14.3544	-2.60814	0.845521	-3.08466	0.00203788	0.0156058
ENSBTAG00000001182	SEPT7	69.9078	-2.59773	0.412182	-6.30238	2.93113e-10	1.94697e-08
ENSBTAG00000011754	LAMTOR2	30.5387	-2.5954	0.52908	-4.90549	9.31925e-07	2.81432e-05
ENSBTAG00000021051	ZNHIT6	23.9421	-2.59362	0.610245	-4.25014	2.1364e-05	0.000426652
ENSBTAG00000013367	PPT1	48.5062	-2.57836	0.600632	-4.29274	1.76484e-05	0.000361911
ENSBTAG00000015820	UXT	9.59626	-2.57738	0.84651	-3.04471	0.00232904	0.0173783
ENSBTAG00000019741	C3AR1	7.14824	-2.57654	0.903611	-2.85138	0.00435293	0.0272549
ENSBTAG00000004954	TOX	3.47834	-2.57595	1.15286	-2.23439	0.0254572	0.0958527
ENSBTAG00000000241	STAU1	11.3238	-2.57409	0.81442	-3.16064	0.00157422	0.01284
ENSBTAG00000007684	MSH3	4.96576	-2.57272	0.981592	-2.62097	0.00876804	0.0453492
ENSBTAG00000027722	IPO7	6.58471	-2.57127	0.988452	-2.60131	0.00928697	0.0472939
ENSBTAG00000007695	CSN1S1	4.17246	-2.5694	1.23883	-2.07405	0.0380744	0.125498
ENSBTAG00000025589	CDKAL1	3.25931	-2.56915	1.11974	-2.29441	0.0217668	0.0858729
ENSBTAG00000011511	ENSBTAG00000011511	10.6928	-2.56742	0.813153	-3.15736	0.00159204	0.0129212
ENSBTAG00000005843	REXO2	11.9929	-2.56321	0.806029	-3.18004	0.00147253	0.0122932
ENSBTAG00000004037	JUN	480.659	-2.56037	0.397796	-6.43638	1.22353e-10	8.69417e-09
ENSBTAG00000001393	MTF2	11.171	-2.55474	0.824467	-3.09865	0.00194404	0.0150349
ENSBTAG00000043558	ND1	2768.37	-2.55376	0.277956	-9.18762	4.01632e-20	1.07127e-17
ENSBTAG00000021334	C24H18orf32	9.42704	-2.55154	0.893969	-2.85417	0.00431497	0.027058
ENSBTAG00000008636	PDE4B	52.513	-2.55021	0.545169	-4.67783	2.89921e-06	7.47556e-05
ENSBTAG00000014432	HNMT	19.5284	-2.5495	0.651625	-3.91252	9.13369e-05	0.00147272
ENSBTAG00000013863	DUSP1	90.0345	-2.54864	0.483398	-5.27235	1.34689e-07	5.04962e-06
ENSBTAG00000009475	PLXDC2	5.05322	-2.54755	1.02154	-2.49384	0.0126371	0.0586371
ENSBTAG00000008827	SPOCK2	7.33445	-2.54665	1.00149	-2.54288	0.0109944	0.0529864
ENSBTAG00000010989	PIK3R1	9.40891	-2.5412	0.870416	-2.91953	0.00350564	0.0233875
ENSBTAG00000021580	HNRNPA3	3.04845	-2.53871	1.09988	-2.30817	0.0209895	0.0835069
ENSBTAG00000018869	IGSF6	12.0836	-2.53863	0.82298	-3.08468	0.00203774	0.0156058
ENSBTAG00000014713	RARRES1	14.0305	-2.53276	0.800024	-3.16585	0.00154629	0.0126668
ENSBTAG00000013761	STMN1	3.17932	-2.53205	1.12478	-2.25114	0.0243766	0.0926401
ENSBTAG00000009279	TNKS2	3.12979	-2.53109	1.1159	-2.2682	0.0233169	0.0898987
ENSBTAG00000002869	ARL4A	13.9717	-2.52472	0.787236	-3.20706	0.00134097	0.0116196
ENSBTAG00000017597	ESCO1	4.80875	-2.52132	0.990191	-2.5463	0.0108873	0.0526778
ENSBTAG00000003326	NAIP	40.9627	-2.52098	0.523909	-4.81186	1.49535e-06	4.11625e-05
ENSBTAG00000032163	LTV1	4.74944	-2.51823	0.981805	-2.56489	0.0103207	0.0510687
ENSBTAG00000003545	TAF1D	6.84987	-2.51697	0.904508	-2.78269	0.00539095	0.0317161
ENSBTAG00000006027	USP34	20.8995	-2.51304	0.657719	-3.82084	0.000132996	0.00197746
ENSBTAG00000015592	GPR84	16.9569	-2.50814	0.736642	-3.40483	0.000662047	0.00689229
ENSBTAG00000020180	TMED5	2.97417	-2.50708	1.10332	-2.2723	0.0230683	0.0890322
ENSBTAG00000011417	CNTRL	7.0138	-2.50646	0.972505	-2.57732	0.00995694	0.0498745
ENSBTAG00000000569	HES1	59.7116	-2.49785	0.698233	-3.57739	0.000347039	0.00421621
ENSBTAG00000003602	RBPJ	59.4964	-2.49464	0.453371	-5.50242	3.7461e-08	1.57879e-06
ENSBTAG00000002012	CIAO2A	15.6971	-2.48958	0.842912	-2.95355	0.00314144	0.0214936
ENSBTAG00000011798	STK38L	4.69639	-2.48708	1.00476	-2.4753	0.0133124	0.0609377
ENSBTAG00000016683	NFKBIA	1560.21	-2.48204	0.442056	-5.61477	1.96826e-08	8.65325e-07
ENSBTAG00000005498	SQLE	12.4915	-2.47584	0.762645	-3.24639	0.00116879	0.010546
ENSBTAG00000020980	CAT	6.79652	-2.4726	0.959745	-2.57631	0.00998607	0.0499269
ENSBTAG00000017803	RAB14	3.19169	-2.47221	1.15812	-2.13466	0.0327885	0.114106
ENSBTAG00000002624	PSTPIP2	12.9515	-2.46285	0.76767	-3.20821	0.00133564	0.0115939
ENSBTAG00000007167	ZMYM5	2.97878	-2.46195	1.12383	-2.19069	0.0284746	0.103635
ENSBTAG00000003851	CCNL1	65.6632	-2.46158	0.382789	-6.43066	1.27053e-10	8.92441e-09
ENSBTAG00000000072	TFB2M	2.86369	-2.46139	1.10423	-2.22906	0.02581	0.0965556
ENSBTAG00000011839	HMGCS1	47.8659	-2.46066	0.46248	-5.32057	1.03443e-07	4.05216e-06
ENSBTAG00000005067	UBTF	4.58441	-2.45875	0.992388	-2.47761	0.0132266	0.0607273
ENSBTAG00000031069	SNX24	6.56349	-2.45825	0.91023	-2.70068	0.00691969	0.0380272
ENSBTAG00000010774	NUSAP1	2.89865	-2.458	1.10969	-2.21502	0.0267585	0.0987912
ENSBTAG00000007435	NOLC1	6.62661	-2.45692	0.92641	-2.65209	0.00799951	0.0422881
ENSBTAG00000009142	RNMT	10.146	-2.45658	0.851647	-2.8845	0.00392038	0.0254596
ENSBTAG00000012595	RIDA	19.6404	-2.45449	0.752186	-3.26314	0.00110184	0.0101101
ENSBTAG00000033680	CEP112	2.84505	-2.45419	1.10439	-2.22221	0.0262693	0.0975285
ENSBTAG00000034785	DNAJC15	4.52482	-2.45304	0.985578	-2.48893	0.0128128	0.0593622
ENSBTAG00000002455	KLHL8	4.60046	-2.45239	1.01146	-2.4246	0.0153251	0.0674236
ENSBTAG00000020594	ELF2	2.92314	-2.45224	1.11801	-2.1934	0.0282789	0.10311
ENSBTAG00000009483	POLR2G	8.77549	-2.44924	0.904829	-2.70686	0.00679232	0.0375039
ENSBTAG00000027916	MALT1	3.03768	-2.44653	1.14347	-2.13956	0.0323901	0.113106
ENSBTAG00000005947	PLAU	71.4653	-2.44504	0.885579	-2.76095	0.00576341	0.033404
ENSBTAG00000018061	LNPK	4.48496	-2.44389	0.983505	-2.48488	0.0129595	0.0599059
ENSBTAG00000043584	ATP6	4166.14	-2.44205	0.267685	-9.12285	7.31729e-20	1.78864e-17
ENSBTAG00000005354	LRRFIP1	10.996	-2.44077	0.826185	-2.95427	0.00313414	0.0214717
ENSBTAG00000011643	SOS1	3.03498	-2.43846	1.14832	-2.12349	0.0337125	0.116001
ENSBTAG00000025257	CCL4	683.609	-2.43703	0.52558	-4.63684	3.53783e-06	8.89699e-05
ENSBTAG00000017258	ACSL3	9.93415	-2.43647	0.826898	-2.94651	0.00321378	0.0218458
ENSBTAG00000015694	ENSBTAG00000015694	2.83947	-2.43346	1.112	-2.18836	0.0286436	0.103635
ENSBTAG00000014423	RPL22	61.3541	-2.43306	0.558018	-4.36019	1.29951e-05	0.000278642
ENSBTAG00000011850	ALG5	4.46252	-2.42755	0.99983	-2.42796	0.015184	0.0670445
ENSBTAG00000009854	MPHOSPH10	2.9177	-2.42377	1.13241	-2.14036	0.0323258	0.112957
ENSBTAG00000012497	KHDRBS1	4.62577	-2.42269	1.03516	-2.34041	0.0192628	0.0792071
ENSBTAG00000001938	CKS2	2.79063	-2.4219	1.1068	-2.1882	0.0286551	0.103635
ENSBTAG00000003021	SP1	4.41108	-2.41864	0.987175	-2.45006	0.0142833	0.0643223
ENSBTAG00000012289	AKR7A2	6.46838	-2.41218	0.958038	-2.51783	0.0118081	0.0558941
ENSBTAG00000039591	TMEM167A	10.3686	-2.41067	0.855329	-2.81841	0.00482615	0.0292234
ENSBTAG00000016133	MRPS7	2.79839	-2.41053	1.12041	-2.15147	0.0314393	0.111494
ENSBTAG00000000130	TNFSF13	2.88954	-2.40855	1.13738	-2.11764	0.0342055	0.117169
ENSBTAG00000013916	HERC2	18.6656	-2.4072	0.940596	-2.55923	0.0104904	0.0514858
ENSBTAG00000039161	ALDH3A2	4.56727	-2.4063	1.03577	-2.32321	0.0201681	0.0817288
ENSBTAG00000006743	RBBP8	7.98475	-2.40443	0.908225	-2.6474	0.00811136	0.0427684
ENSBTAG00000018453	ANKRD37	7.90437	-2.40431	0.963632	-2.49505	0.0125939	0.058481
ENSBTAG00000013988	BID	2.74682	-2.40347	1.10958	-2.1661	0.0303037	0.108056
ENSBTAG00000024381	MAN1A1	7.56911	-2.40334	0.911712	-2.63608	0.008387	0.0437685
ENSBTAG00000017763	ENSBTAG00000017763	62.8375	-2.40318	0.705275	-3.40743	0.000655776	0.00686207
ENSBTAG00000035907	DDX3X	22.7225	-2.40225	0.749702	-3.20427	0.00135407	0.0116742
ENSBTAG00000008112	SHPRH	3.04449	-2.40135	1.16817	-2.05565	0.0398159	0.129769
ENSBTAG00000025126	ENSBTAG00000025126	3.32814	-2.39393	1.21601	-1.96868	0.0489901	0.149167
ENSBTAG00000005542	EPS15	8.26732	-2.39356	0.949926	-2.51974	0.0117442	0.0557644
ENSBTAG00000026779	LYZ	16.2471	-2.39288	0.727224	-3.29044	0.00100032	0.00941903
ENSBTAG00000011096	ERGIC2	4.32769	-2.39184	0.993808	-2.40674	0.0160954	0.0698078
ENSBTAG00000045716	ENSBTAG00000045716	2.7192	-2.39015	1.11048	-2.15235	0.0313698	0.111389
ENSBTAG00000013460	ZBTB11	2.8747	-2.38981	1.14161	-2.09336	0.0363168	0.12154
ENSBTAG00000009021	FEZ2	4.34728	-2.38923	0.994307	-2.40291	0.0162652	0.0703799
ENSBTAG00000008288	ANKRD26	2.81906	-2.38797	1.13097	-2.11144	0.0347349	0.118225
ENSBTAG00000044681	ENSBTAG00000044681	2.81906	-2.38797	1.13097	-2.11144	0.0347349	0.118225
ENSBTAG00000025426	NSD1	5.88647	-2.38539	1.04561	-2.28134	0.0225283	0.087744
ENSBTAG00000002336	RCOR1	2.97347	-2.38486	1.16347	-2.04978	0.0403859	0.130997
ENSBTAG00000002477	MRM2	2.99211	-2.38209	1.16842	-2.03872	0.0414782	0.133618
ENSBTAG00000003265	ADD3	6.38143	-2.37944	0.976047	-2.43784	0.0147754	0.0657631
ENSBTAG00000009517	DBI	48.5043	-2.37814	0.549637	-4.32674	1.51334e-05	0.000321111
ENSBTAG00000006665	ERP29	25.7145	-2.37709	0.568398	-4.18209	2.88848e-05	0.000563945
ENSBTAG00000032996	P4HA1	41.915	-2.37685	0.508428	-4.67491	2.94087e-06	7.51952e-05
ENSBTAG00000017090	SMCR8	2.7509	-2.37483	1.12352	-2.11375	0.0345367	0.117841
ENSBTAG00000002874	TMEM183A	4.28442	-2.37213	0.998955	-2.37461	0.0175673	0.0742418
ENSBTAG00000010217	ZNF318	2.82776	-2.37157	1.14249	-2.07579	0.0379131	0.125236
ENSBTAG00000020060	TXNIP	111.596	-2.36977	0.410979	-5.76616	8.10965e-09	3.90221e-07
ENSBTAG00000013652	GTF2A1	2.79688	-2.36967	1.13711	-2.08394	0.0371656	0.123233
ENSBTAG00000015333	TAF2	4.3387	-2.36888	1.01018	-2.34501	0.0190265	0.0784554
ENSBTAG00000000078	GLIPR2	2.88329	-2.3665	1.16457	-2.03207	0.0421463	0.135058
ENSBTAG00000015022	KIF2A	4.36033	-2.36489	1.01912	-2.32052	0.0203129	0.0820438
ENSBTAG00000017140	CIP2A	2.68914	-2.36394	1.11596	-2.1183	0.0341499	0.117091
ENSBTAG00000003690	NHLRC2	2.7358	-2.36232	1.12699	-2.09614	0.0360699	0.121216
ENSBTAG00000021143	DNMT3A	3.06639	-2.36208	1.19143	-1.98257	0.0474157	0.146121
ENSBTAG00000026283	ASPH	7.23267	-2.35717	0.900513	-2.61758	0.0088555	0.045706
ENSBTAG00000014178	RALGAPA2	2.95837	-2.35637	1.17536	-2.0048	0.0449843	0.141046
ENSBTAG00000012885	ACAT1	2.72328	-2.35619	1.12761	-2.08954	0.0366592	0.122084
ENSBTAG00000015186	ILVBL	4.29503	-2.35284	1.01388	-2.32063	0.0203069	0.0820438
ENSBTAG00000033186	OXCT1	5.66144	-2.35152	1.03738	-2.2668	0.0234027	0.0900591
ENSBTAG00000002038	RPL14	73.6484	-2.3514	0.508466	-4.6245	3.7551e-06	9.40467e-05
ENSBTAG00000040006	SRSF3	6.13413	-2.35026	0.958147	-2.45292	0.01417	0.0639063
ENSBTAG00000025868	TLN1	43.4513	-2.34996	0.603089	-3.89654	9.75754e-05	0.00154073
ENSBTAG00000020552	PRDM2	6.2375	-2.34893	0.974696	-2.4099	0.0159567	0.0694031
ENSBTAG00000025782	TNFSF8	9.85744	-2.34831	0.830668	-2.82702	0.00469838	0.0286545
ENSBTAG00000005828	MERTK	11.663	-2.34706	0.850789	-2.75869	0.00580339	0.0335418
ENSBTAG00000001656	TMEM254	2.70438	-2.34525	1.13325	-2.06948	0.0385009	0.126562
ENSBTAG00000046118	ENSBTAG00000046118	4.67922	-2.34452	1.11235	-2.10771	0.0350561	0.118709
ENSBTAG00000003490	ELMO1	6.05344	-2.34156	0.919182	-2.54744	0.0108517	0.0526309
ENSBTAG00000014021	UBN2	5.54826	-2.34088	1.02947	-2.27386	0.0229742	0.0889142
ENSBTAG00000007512	PLA2G15	2.72682	-2.33893	1.13813	-2.05507	0.0398723	0.129882
ENSBTAG00000002726	CDC27	10.2263	-2.33707	0.817202	-2.85984	0.00423851	0.0267578
ENSBTAG00000000201	LTN1	2.63676	-2.33686	1.11915	-2.08807	0.0367914	0.122376
ENSBTAG00000016615	ABHD6	2.73405	-2.33607	1.14833	-2.03432	0.041919	0.134542
ENSBTAG00000039861	OAS1Y	27.4467	-2.33505	0.680912	-3.4293	0.000605133	0.0064763
ENSBTAG00000010801	CMBL	4.15627	-2.32901	1.0008	-2.32715	0.0199572	0.0813599
ENSBTAG00000008696	FAM120A	12.1845	-2.32722	0.820041	-2.83793	0.00454072	0.0280286
ENSBTAG00000039440	ENSBTAG00000039440	2.83404	-2.32509	1.17688	-1.97563	0.0481969	0.147425
ENSBTAG00000007399	LAMP2	82.2078	-2.32427	0.500651	-4.6425	3.44212e-06	8.69206e-05
ENSBTAG00000002463	NDUFB5	12.2144	-2.32271	0.843302	-2.75431	0.00588164	0.0338125
ENSBTAG00000009087	GNG10	19.6458	-2.3213	0.769644	-3.01607	0.00256078	0.0186297
ENSBTAG00000021372	SEPT11	2.71974	-2.32067	1.14786	-2.02174	0.0432035	0.137639
ENSBTAG00000002623	SAMSN1	98.0104	-2.32065	0.458154	-5.06522	4.07932e-07	1.36971e-05
ENSBTAG00000012828	TBC1D15	4.16905	-2.31849	1.01009	-2.29534	0.0217136	0.0857184
ENSBTAG00000004115	MYLIP	11.8587	-2.31673	0.767136	-3.01997	0.00252798	0.01851
ENSBTAG00000016822	PPIB	5.93631	-2.31628	0.923067	-2.50933	0.0120961	0.0569414
ENSBTAG00000012344	RPL26	6.11673	-2.31584	1.01673	-2.27772	0.0227431	0.0883553
ENSBTAG00000018036	CNOT7	22.9603	-2.31576	0.780243	-2.968	0.00299747	0.0207918
ENSBTAG00000007394	RPL22L1	5.97768	-2.31251	0.963667	-2.3997	0.0164085	0.0708139
ENSBTAG00000020164	BAZ1A	166.819	-2.30897	0.337918	-6.83293	8.31983e-12	7.58843e-10
ENSBTAG00000020865	PELI1	25.2225	-2.30839	0.725515	-3.18173	0.00146396	0.0122552
ENSBTAG00000039121	PTP4A2	76.8602	-2.30829	0.377452	-6.11547	9.62757e-10	5.55038e-08
ENSBTAG00000018451	PTMS	13.8345	-2.30692	0.851414	-2.70952	0.00673815	0.0373361
ENSBTAG00000008172	EGLN3	4.15367	-2.30397	1.01961	-2.25965	0.0238427	0.0912354
ENSBTAG00000011197	IPMK	4.06702	-2.30344	0.996754	-2.31094	0.0208359	0.0833293
ENSBTAG00000017460	PRORSD1	4.24812	-2.30111	1.06613	-2.15837	0.0308992	0.109974
ENSBTAG00000004427	OSBPL8	67.2058	-2.30052	0.402651	-5.71343	1.10722e-08	5.24514e-07
ENSBTAG00000000163	DDIT4	22.9963	-2.30011	0.7375	-3.11879	0.00181595	0.0142516
ENSBTAG00000002526	BDH2	2.62112	-2.29882	1.14083	-2.01504	0.0439	0.13899
ENSBTAG00000006667	EPB41	2.79511	-2.29521	1.1755	-1.95255	0.0508734	0.153941
ENSBTAG00000001808	LACTB2	7.84669	-2.29505	0.858626	-2.67294	0.00751902	0.0404353
ENSBTAG00000021246	ENSBTAG00000021246	7.45731	-2.29337	0.984119	-2.33037	0.0197864	0.0808794
ENSBTAG00000021544	EBNA1BP2	9.90601	-2.29308	0.831887	-2.75648	0.0058427	0.0336203
ENSBTAG00000018775	TPX2	2.67743	-2.29227	1.15245	-1.98903	0.0466976	0.144564
ENSBTAG00000021227	ATP5PD	31.0372	-2.2917	0.592262	-3.8694	0.000109102	0.00166011
ENSBTAG00000013238	CDK12	9.16956	-2.28885	0.859631	-2.66259	0.00775407	0.0413483
ENSBTAG00000014127	PTGS2	162.839	-2.28739	0.611401	-3.74122	0.000183126	0.0025667
ENSBTAG00000016354	IER2	77.7969	-2.28646	0.357072	-6.40337	1.51985e-10	1.04357e-08
ENSBTAG00000012152	NONO	4.31557	-2.2852	1.07998	-2.11597	0.0343478	0.117408
ENSBTAG00000006881	SLC35B1	4.06172	-2.28385	1.02753	-2.22266	0.0262388	0.0974742
ENSBTAG00000015828	FKBP11	9.84371	-2.28256	0.8074	-2.82705	0.00469784	0.0286545
ENSBTAG00000004291	SEPT6	4.23516	-2.28244	1.06161	-2.14998	0.0315569	0.111522
ENSBTAG00000019615	PHTF1	2.73921	-2.28202	1.17385	-1.94405	0.05189	0.155823
ENSBTAG00000010935	EML4	4.13926	-2.28123	1.03674	-2.20039	0.0277795	0.101714
ENSBTAG00000014685	HPRT1	20.8271	-2.28039	0.624533	-3.65135	0.000260867	0.00334908
ENSBTAG00000016519	MBOAT1	5.86133	-2.27926	0.948628	-2.40269	0.0162749	0.0703799
ENSBTAG00000009734	XPA	5.66774	-2.27874	1.02188	-2.22996	0.0257502	0.0965395
ENSBTAG00000004999	RESF1	13.1877	-2.27524	0.725284	-3.13704	0.00170663	0.0135974
ENSBTAG00000000492	ASNSD1	5.85875	-2.27503	0.956803	-2.37774	0.0174192	0.073955
ENSBTAG00000020580	TCN1	5.27305	-2.27454	1.03403	-2.19969	0.0278292	0.101835
ENSBTAG00000017401	TBK1	5.79047	-2.27419	0.952718	-2.38706	0.0169839	0.0728341
ENSBTAG00000009933	DTX3L	3.95859	-2.27225	0.998187	-2.27638	0.0228234	0.0884243
ENSBTAG00000039728	ENSBTAG00000039728	17.2266	-2.27062	0.771302	-2.94387	0.00324132	0.0219597
ENSBTAG00000011640	PLPP3	2.55717	-2.26723	1.13869	-1.99109	0.0464715	0.14401
ENSBTAG00000003959	ARHGAP24	2.50466	-2.26655	1.12735	-2.01052	0.0443765	0.13993
ENSBTAG00000026909	ENSBTAG00000026909	4.07084	-2.2638	1.03893	-2.17897	0.0293342	0.105262
ENSBTAG00000003081	RWDD4	7.65717	-2.26304	0.881585	-2.56701	0.010258	0.0508626
ENSBTAG00000010692	SND1	11.4118	-2.26233	0.755906	-2.99287	0.00276366	0.0196609
ENSBTAG00000017189	POLE4	31.028	-2.26097	0.634593	-3.56287	0.000366817	0.00440397
ENSBTAG00000016061	RSAD2	24.4987	-2.26019	0.705815	-3.20224	0.00136364	0.0117369
ENSBTAG00000005137	LPGAT1	13.5596	-2.25923	0.780738	-2.89371	0.00380718	0.0248582
ENSBTAG00000001992	CYP51A1	18.4024	-2.25483	0.636661	-3.54164	0.000397645	0.0047116
ENSBTAG00000009717	FGL2	4.16554	-2.25299	1.08631	-2.07399	0.0380799	0.125498
ENSBTAG00000013168	RPA3	2.47296	-2.25243	1.13164	-1.9904	0.0465469	0.14417
ENSBTAG00000046503	NCOA7	6.78751	-2.24895	0.914873	-2.45821	0.0139632	0.0632724
ENSBTAG00000003395	ZRANB1	11.3926	-2.24871	0.775739	-2.8988	0.0037459	0.0246407
ENSBTAG00000000184	EIF2AK3	3.91954	-2.24834	1.00462	-2.23799	0.0252217	0.0951419
ENSBTAG00000013081	PSPH	2.55976	-2.24558	1.15603	-1.94249	0.0520776	0.155898
ENSBTAG00000032637	EXOC1	5.71998	-2.24265	0.955955	-2.34598	0.018977	0.0783042
ENSBTAG00000020035	RCAN1	91.3151	-2.24162	0.314398	-7.12987	1.00461e-12	1.05503e-10
ENSBTAG00000007305	VPS41	3.89043	-2.24039	1.01026	-2.21764	0.0265795	0.0984163
ENSBTAG00000003815	EDEM2	5.67005	-2.23894	0.940801	-2.37983	0.0173208	0.0736594
ENSBTAG00000017605	AK2	7.5252	-2.23793	0.879559	-2.54438	0.0109473	0.0528847
ENSBTAG00000006792	EHD4	9.49734	-2.2361	0.817706	-2.7346	0.00624569	0.0352423
ENSBTAG00000038107	MAPKAPK2	9.51829	-2.23516	0.819322	-2.72806	0.00637082	0.0357832
ENSBTAG00000002557	MRPL19	3.84771	-2.23257	1.00276	-2.22642	0.0259861	0.0970072
ENSBTAG00000017441	RPL27	92.4428	-2.23256	0.571064	-3.90947	9.24986e-05	0.00148752
ENSBTAG00000008471	MX2	3.8473	-2.2289	1.00924	-2.20849	0.0272103	0.099869
ENSBTAG00000011661	CEP152	2.43637	-2.21818	1.14136	-1.94346	0.05196	0.155898
ENSBTAG00000037571	EBAG9	2.43404	-2.21736	1.13655	-1.95097	0.0510612	0.154244
ENSBTAG00000031295	HSDL2	5.55292	-2.2162	0.933035	-2.37526	0.0175367	0.0742407
ENSBTAG00000016357	VNN2	20.9891	-2.21591	0.725528	-3.05421	0.00225657	0.0168994
ENSBTAG00000007872	PSIP1	4.93468	-2.21586	1.01241	-2.1887	0.0286188	0.103635
ENSBTAG00000017213	MFAP1	77.6744	-2.21558	0.470798	-4.70602	2.526e-06	6.62507e-05
ENSBTAG00000001941	SEMA4D	2.63825	-2.21421	1.18588	-1.86714	0.0618821	0.175481
ENSBTAG00000014579	MRPL34	3.80173	-2.21105	1.00985	-2.18948	0.028562	0.103635
ENSBTAG00000024387	PNPLA8	5.43659	-2.21049	1.0256	-2.15531	0.0311373	0.110692
ENSBTAG00000015101	HMGB2	3.91138	-2.21013	1.03719	-2.13089	0.0330985	0.115054
ENSBTAG00000043549	ENSBTAG00000043549	115.006	-2.2092	0.349988	-6.31222	2.75065e-10	1.84717e-08
ENSBTAG00000009897	AGPS	2.46057	-2.20899	1.1519	-1.9177	0.0551493	0.16195
ENSBTAG00000009232	PIK3CA	2.4154	-2.20889	1.13677	-1.94313	0.0520009	0.155898
ENSBTAG00000007979	TNPO1	14.6914	-2.20824	0.720155	-3.06634	0.00216698	0.0163689
ENSBTAG00000034985	PHLDA1	58.7537	-2.20515	0.433142	-5.09106	3.56065e-07	1.2156e-05
ENSBTAG00000007067	ZC3H13	23.7173	-2.20487	0.621721	-3.5464	0.000390538	0.0046522
ENSBTAG00000007559	URI1	2.37433	-2.20375	1.13415	-1.94308	0.0520068	0.155898
ENSBTAG00000002720	PRPF38A	13.0994	-2.20363	0.767996	-2.86932	0.00411358	0.0261855
ENSBTAG00000013859	SCYL2	10.4958	-2.20154	0.789015	-2.79025	0.0052668	0.0311874
ENSBTAG00000006748	DMXL1	2.59784	-2.19779	1.18539	-1.85406	0.0637301	0.178977
ENSBTAG00000017368	YBX1	167.853	-2.19763	0.383426	-5.73157	9.95075e-09	4.75071e-07
ENSBTAG00000010365	SQOR	2.34711	-2.19677	1.12834	-1.9469	0.0515461	0.155248
ENSBTAG00000012586	ENSBTAG00000012586	17.7257	-2.19574	0.639016	-3.43612	0.000590107	0.00639388
ENSBTAG00000040569	NLRX1	3.86825	-2.19253	1.04225	-2.10366	0.0354078	0.119589
ENSBTAG00000048033	SMIM15	2.34426	-2.19251	1.12922	-1.94162	0.0521828	0.156089
ENSBTAG00000007970	C1H3orf38	7.03203	-2.19006	0.928697	-2.35821	0.0183635	0.0767048
ENSBTAG00000012907	ODF2L	2.34752	-2.18969	1.13077	-1.93646	0.0528112	0.157429
ENSBTAG00000032515	PLA2R1	7.34519	-2.18917	0.928309	-2.35823	0.0183624	0.0767048
ENSBTAG00000008403	ROCK1	151.07	-2.18876	0.455093	-4.80949	1.51319e-06	4.14669e-05
ENSBTAG00000009757	RPSA	44.3666	-2.18788	0.445397	-4.91219	9.00638e-07	2.73821e-05
ENSBTAG00000007363	LSM3	10.653	-2.18725	0.915101	-2.39017	0.0168407	0.0723213
ENSBTAG00000002457	SEC61B	22.5447	-2.1864	0.63435	-3.44668	0.000567522	0.00624888
ENSBTAG00000042180	RF00281	2.55486	-2.18511	1.18473	-1.84439	0.0651258	0.182317
ENSBTAG00000004177	TANC1	2.67553	-2.18191	1.20994	-1.80332	0.0713381	0.193153
ENSBTAG00000002026	RPL5	45.6576	-2.18111	0.50465	-4.32203	1.54603e-05	0.000323555
ENSBTAG00000015499	VPS51	2.44669	-2.18006	1.16035	-1.87879	0.0602737	0.172279
ENSBTAG00000020884	CASP4	26.5589	-2.17663	0.633021	-3.43848	0.000584983	0.00638729
ENSBTAG00000021538	MYO1E	6.49474	-2.17453	0.917159	-2.37095	0.0177426	0.0747243
ENSBTAG00000001942	SNX27	15.0018	-2.17267	0.741556	-2.92987	0.00339101	0.0227719
ENSBTAG00000012894	ENSBTAG00000012894	24.6299	-2.17147	0.570205	-3.80822	0.000139973	0.00206612
ENSBTAG00000031814	SDS	72.8865	-2.17036	0.40939	-5.30146	1.14877e-07	4.41519e-06
ENSBTAG00000021102	GALM	3.81779	-2.16969	1.05606	-2.05451	0.0399267	0.12999
ENSBTAG00000010760	REV3L	23.138	-2.16907	0.920055	-2.35754	0.0183964	0.0767376
ENSBTAG00000013627	HNRNPAB	19.4945	-2.16895	0.740156	-2.93039	0.00338533	0.0227588
ENSBTAG00000004353	ENSBTAG00000004353	2.56056	-2.16873	1.19293	-1.81798	0.0690664	0.189013
ENSBTAG00000020795	RPS21	104.286	-2.16833	0.669306	-3.23966	0.0011967	0.0107076
ENSBTAG00000016315	COTL1	53.2935	-2.16732	0.602454	-3.59748	0.000321309	0.00395871
ENSBTAG00000027390	RTF2	4.70015	-2.16408	1.00675	-2.14957	0.0315889	0.111522
ENSBTAG00000006870	RASGEF1A	5.32681	-2.16372	0.936906	-2.30943	0.0209195	0.083401
ENSBTAG00000009565	RASA1	17.4866	-2.16359	0.639783	-3.38175	0.000720251	0.007348
ENSBTAG00000017809	PDS5A	9.0264	-2.1627	0.994505	-2.17465	0.0296564	0.106356
ENSBTAG00000004430	SGPP1	6.50591	-2.16248	0.938117	-2.30513	0.0211594	0.0839643
ENSBTAG00000018348	CBLL1	2.46506	-2.16013	1.17602	-1.83682	0.0662366	0.183987
ENSBTAG00000038375	STOM	19.6945	-2.15976	0.663552	-3.25485	0.00113452	0.0103324
ENSBTAG00000000504	GTF2B	12.3825	-2.15751	0.882849	-2.44381	0.0145332	0.0651597
ENSBTAG00000019434	PDCD4	24.5436	-2.15632	0.726818	-2.9668	0.0030092	0.0208495
ENSBTAG00000011721	MED13	15.9036	-2.15493	0.660803	-3.26107	0.00110992	0.0101538
ENSBTAG00000009689	RWDD1	25.7106	-2.15366	0.583321	-3.69206	0.000222443	0.00296155
ENSBTAG00000019989	PXK	2.42547	-2.15355	1.17011	-1.84046	0.0657003	0.183247
ENSBTAG00000013790	MAP3K1	2.41227	-2.15255	1.1684	-1.84231	0.0654304	0.182744
ENSBTAG00000031430	ENSBTAG00000031430	221.712	-2.15228	0.42977	-5.00799	5.50014e-07	1.78784e-05
ENSBTAG00000045931	MAGT1	11.1795	-2.15208	0.869975	-2.47373	0.013371	0.0610691
ENSBTAG00000002944	ATP5MC3	102.248	-2.15112	0.545585	-3.94279	8.05402e-05	0.0013173
ENSBTAG00000011395	DNM1L	3.62922	-2.15066	1.01093	-2.12741	0.0333861	0.115725
ENSBTAG00000001768	TXLNG	5.27688	-2.14681	0.953355	-2.25185	0.0243319	0.0925855
ENSBTAG00000000285	GUF1	2.2765	-2.14571	1.13745	-1.88642	0.0592388	NA
ENSBTAG00000009154	U2SURP	43.4586	-2.14387	0.534928	-4.00778	6.12921e-05	0.00107016
ENSBTAG00000008414	ZFR	15.1586	-2.1425	0.65091	-3.29155	0.000996379	0.00939641
ENSBTAG00000010994	CTSF	6.28168	-2.14119	0.905175	-2.3655	0.0180057	0.0756758
ENSBTAG00000017550	CSNK1G3	5.3	-2.13949	1.03873	-2.05972	0.0394253	0.129045
ENSBTAG00000003887	ECHDC1	3.63357	-2.13678	1.02042	-2.09401	0.0362594	0.12154
ENSBTAG00000005654	TMSB10	294.333	-2.13433	0.402048	-5.30863	1.10451e-07	4.27192e-06
ENSBTAG00000013196	STK17B	6.74619	-2.13388	0.92103	-2.31684	0.0205124	0.0826028
ENSBTAG00000009962	PDCL3	2.32222	-2.12864	1.16447	-1.82799	0.067551	0.186032
ENSBTAG00000014494	RNASET2	21.2912	-2.12657	0.609694	-3.48792	0.000486788	0.00548849
ENSBTAG00000031863	ENSBTAG00000031863	2.27597	-2.12449	1.15433	-1.84045	0.0657029	NA
ENSBTAG00000030801	MNAT1	6.97296	-2.12448	0.894564	-2.37488	0.0175549	0.0742407
ENSBTAG00000003338	LRRCC1	8.08988	-2.12344	0.836421	-2.53872	0.011126	0.0533262
ENSBTAG00000014534	EEF1A1	2.2546	-2.12257	1.14659	-1.8512	0.0641401	NA
ENSBTAG00000010265	MGST3	10.5072	-2.12173	0.824034	-2.57481	0.0100295	0.0500327
ENSBTAG00000017761	SMC1A	17.6091	-2.12032	0.635655	-3.33564	0.000851034	0.00841532
ENSBTAG00000019025	NDUFA11	19.7147	-2.11791	0.751646	-2.8177	0.00483696	0.0292234
ENSBTAG00000018115	PEBP1	27.0749	-2.11782	0.812128	-2.60774	0.00911416	0.0466862
ENSBTAG00000012957	SERBP1	70.3376	-2.11719	0.365824	-5.78745	7.14639e-09	3.55054e-07
ENSBTAG00000001737	TUT7	32.4429	-2.11548	0.489231	-4.32409	1.53163e-05	0.000322752
ENSBTAG00000006175	KDM5B	2.53974	-2.11439	1.21563	-1.73934	0.0819755	0.211819
ENSBTAG00000000985	RAB10	29.7993	-2.11382	0.809777	-2.61037	0.00904446	0.046407
ENSBTAG00000004079	ZNF106	11.9943	-2.1117	0.789618	-2.67433	0.00748782	0.0403867
ENSBTAG00000012135	LARP1B	6.84143	-2.11131	0.954989	-2.21083	0.0270479	0.0995442
ENSBTAG00000003015	SESN1	2.30521	-2.11103	1.164	-1.8136	0.0697389	0.190087
ENSBTAG00000004426	DNAJB14	5.1177	-2.10922	1.02822	-2.05134	0.0402343	0.130713
ENSBTAG00000020233	CCDC186	16.8008	-2.10891	0.619093	-3.40646	0.000658122	0.00687485
ENSBTAG00000002002	ATAD2	8.76809	-2.10856	0.885615	-2.3809	0.0172702	0.0736168
ENSBTAG00000030499	ENSBTAG00000030499	8.72644	-2.10733	0.981002	-2.14815	0.0317022	0.111855
ENSBTAG00000020436	KIF27	3.60962	-2.10679	1.03937	-2.02699	0.042663	0.136143
ENSBTAG00000009415	NUFIP1	10.4922	-2.10622	0.803646	-2.62083	0.00877152	0.0453492
ENSBTAG00000002854	TMEM63A	2.69089	-2.10322	1.24844	-1.68468	0.0920498	0.229037
ENSBTAG00000017783	TSPYL2	2.39487	-2.10065	1.19285	-1.76104	0.0782312	0.20588
ENSBTAG00000018824	MIA3	21.6489	-2.0993	0.583873	-3.59548	0.000323792	0.00398127
ENSBTAG00000011876	MORC3	33.6426	-2.09899	0.640357	-3.27785	0.00104602	0.00969987
ENSBTAG00000006824	APPL1	11.7884	-2.09858	0.7369	-2.84785	0.0044016	0.0274471
ENSBTAG00000014374	CARD6	6.8931	-2.09851	0.946342	-2.2175	0.026589	0.0984163
ENSBTAG00000021323	AGFG1	49.8556	-2.09845	0.558448	-3.75764	0.000171526	0.00242638
ENSBTAG00000008862	GOLGB1	56.0819	-2.09817	0.470462	-4.45981	8.20307e-06	0.000186353
ENSBTAG00000011087	ARID2	3.48786	-2.09641	1.01388	-2.0677	0.0386682	0.126907
ENSBTAG00000004994	ENSBTAG00000004994	8.59123	-2.09434	0.90491	-2.31442	0.0206447	0.0829452
ENSBTAG00000011193	C1QC	4.93306	-2.09057	1.07364	-1.94718	0.0515132	0.155225
ENSBTAG00000014669	NDUFA12	2.25978	-2.08819	1.17323	-1.77987	0.075098	NA
ENSBTAG00000020268	RSF1	18.9026	-2.08414	0.651734	-3.19784	0.00138462	0.0118341
ENSBTAG00000021346	CCDC34	2.17528	-2.08286	1.14501	-1.81907	0.0689	NA
ENSBTAG00000003807	CNOT9	4.44478	-2.08133	1.00741	-2.06603	0.0388253	0.127355
ENSBTAG00000013860	GADD45A	121.389	-2.08102	0.487097	-4.2723	1.93471e-05	0.00039279
ENSBTAG00000018877	PDIA5	3.45167	-2.07619	1.01626	-2.04297	0.0410553	0.132577
ENSBTAG00000008925	MRE11	3.52962	-2.07538	1.04218	-1.99137	0.0464399	0.143985
ENSBTAG00000017244	PRPF18	11.7359	-2.07393	0.853193	-2.43078	0.0150662	0.0667171
ENSBTAG00000007644	GNG7	5.17061	-2.07206	1.05298	-1.96781	0.0490897	0.149396
ENSBTAG00000001521	UQCRB	52.3384	-2.07133	0.764477	-2.70948	0.00673894	0.0373361
ENSBTAG00000005694	TMED10	6.49122	-2.0703	0.920631	-2.24879	0.0245262	0.0929862
ENSBTAG00000000222	ARID4B	90.8916	-2.06988	0.323055	-6.40722	1.48201e-10	1.02915e-08
ENSBTAG00000005743	SMN2	2.16603	-2.06917	1.1495	-1.80007	0.0718502	NA
ENSBTAG00000017710	ECHS1	5.0022	-2.0686	0.945489	-2.18787	0.0286793	0.103642
ENSBTAG00000006765	LARS	6.67368	-2.06819	0.902143	-2.29254	0.0218748	0.086243
ENSBTAG00000019648	RACK1	61.8167	-2.06738	0.457889	-4.51502	6.33107e-06	0.000147669
ENSBTAG00000000111	UGP2	8.4401	-2.06457	0.826918	-2.49671	0.0125351	0.058475
ENSBTAG00000047679	DNTTIP2	26.1187	-2.06454	0.608696	-3.39175	0.000694487	0.00715684
ENSBTAG00000018936	LSS	2.24003	-2.06425	1.17305	-1.75974	0.0784527	NA
ENSBTAG00000006045	P4HB	39.5419	-2.06287	0.424149	-4.86356	1.15294e-06	3.32339e-05
ENSBTAG00000004072	CAPZA2	49.1362	-2.06221	0.4845	-4.25636	2.07781e-05	0.00041768
ENSBTAG00000025666	RPS29	14.5363	-2.06209	0.971036	-2.1236	0.0337038	0.116001
ENSBTAG00000015385	CTDSPL2	2.13148	-2.06128	1.1477	-1.79601	0.0724932	NA
ENSBTAG00000013949	AHCTF1	9.69455	-2.06039	0.846561	-2.43383	0.0149399	0.066254
ENSBTAG00000030616	ZCCHC10	5.29634	-2.05952	1.08243	-1.90269	0.0570816	0.166266
ENSBTAG00000003399	SMARCA5	32.3526	-2.05936	0.542599	-3.79538	0.00014742	0.0021604
ENSBTAG00000011437	ENSBTAG00000011437	3.44922	-2.05895	1.03004	-1.9989	0.0456192	0.142379
ENSBTAG00000012348	LRRC71	3.6073	-2.05711	1.08539	-1.89527	0.0580573	0.16823
ENSBTAG00000008053	WDFY2	4.97144	-2.05699	0.949643	-2.16606	0.0303064	0.108056
ENSBTAG00000012065	DNAJC3	24.1588	-2.05565	0.561915	-3.6583	0.000253895	0.00328718
ENSBTAG00000001592	INSIG1	23.511	-2.0544	0.608539	-3.37595	0.000735603	0.0074425
ENSBTAG00000013391	ANKH	22.2461	-2.05434	0.69566	-2.95308	0.00314622	0.0214936
ENSBTAG00000011245	PLXNC1	3.54867	-2.05356	1.07053	-1.91826	0.0550786	0.16182
ENSBTAG00000017095	DENND4A	40.4511	-2.05303	0.447327	-4.58955	4.442e-06	0.00010858
ENSBTAG00000009214	ETS2	40.1376	-2.05287	0.596952	-3.43892	0.000584032	0.00638729
ENSBTAG00000016060	CREM	6.66742	-2.05284	0.970594	-2.11504	0.0344266	0.117597
ENSBTAG00000018471	SSR3	18.1788	-2.05268	0.643669	-3.18903	0.0014275	0.0121159
ENSBTAG00000020872	C5AR1	10.8071	-2.05261	0.772055	-2.65863	0.00784593	0.0416776
ENSBTAG00000007236	PCM1	19.4486	-2.05242	0.652608	-3.14495	0.00166117	0.0133046
ENSBTAG00000014764	CD9	3.79412	-2.05229	1.16092	-1.76782	0.0770915	0.204007
ENSBTAG00000005868	HEBP1	2.19528	-2.05221	1.17491	-1.7467	0.08069	NA
ENSBTAG00000022731	SSR1	57.9879	-2.05196	0.746881	-2.74737	0.00600748	0.0343743
ENSBTAG00000015188	KLF6	370.886	-2.05148	0.329374	-6.22843	4.71146e-10	2.93793e-08
ENSBTAG00000016230	BRWD3	4.92791	-2.05129	0.941141	-2.17958	0.0292889	0.105161
ENSBTAG00000046456	ENSBTAG00000046456	2.37814	-2.04963	1.21948	-1.68074	0.0928128	0.230245
ENSBTAG00000009218	ANLN	2.29024	-2.04922	1.1936	-1.71684	0.0860092	NA
ENSBTAG00000009886	KDELR3	3.39195	-2.04711	1.03426	-1.9793	0.0477824	0.147103
ENSBTAG00000014612	DOCK2	9.2483	-2.04497	0.864837	-2.36457	0.018051	0.07579
ENSBTAG00000007784	NAA50	6.57313	-2.04254	0.878869	-2.32406	0.0201222	0.0816514
ENSBTAG00000009354	EVI2A	13.2828	-2.04125	0.767273	-2.66039	0.00780496	0.0415471
ENSBTAG00000008096	EDN1	36.8042	-2.04066	0.723501	-2.82054	0.00479432	0.0291233
ENSBTAG00000018103	HMGB1	23.0418	-2.03726	0.641043	-3.17805	0.00148271	0.0123522
ENSBTAG00000016656	PARP14	56.4894	-2.03703	0.544221	-3.74302	0.000181821	0.00255427
ENSBTAG00000005043	ENSBTAG00000005043	4.95241	-2.03688	1.01482	-2.00714	0.0447348	0.14048
ENSBTAG00000001294	PPP1R15A	44.9544	-2.03533	0.491783	-4.13868	3.49309e-05	0.00066707
ENSBTAG00000001017	SLK	10.9093	-2.03506	0.902135	-2.25583	0.0240815	0.092034
ENSBTAG00000000807	TMED3	8.95769	-2.03437	0.842171	-2.41563	0.0157081	0.0687623
ENSBTAG00000015868	LIG4	2.15065	-2.03315	1.16617	-1.74344	0.0812574	NA
ENSBTAG00000019441	MED28	2.13393	-2.03187	1.16892	-1.73824	0.0821685	NA
ENSBTAG00000020937	SNAPC1	8.05386	-2.03118	0.833083	-2.43815	0.0147625	0.0657534
ENSBTAG00000017713	KTN1	89.1084	-2.02927	0.391742	-5.18012	2.21742e-07	7.92435e-06
ENSBTAG00000000962	STAP1	3.41778	-2.0292	1.05031	-1.93199	0.0533601	0.15814
ENSBTAG00000020041	FAM13B	2.21854	-2.02876	1.18724	-1.7088	0.0874877	NA
ENSBTAG00000011611	OSTC	15.3092	-2.02757	0.726027	-2.79269	0.0052271	0.0310044
ENSBTAG00000018069	TNFSF15	3.51317	-2.02746	1.10124	-1.84108	0.0656101	0.183079
ENSBTAG00000004305	RGS16	28.5364	-2.02718	0.480926	-4.21517	2.4959e-05	0.000493607
ENSBTAG00000002094	ATP5MF	31.5384	-2.02032	0.864276	-2.33759	0.0194084	0.0795859
ENSBTAG00000009237	KDELR2	12.923	-2.01834	0.682184	-2.95864	0.00308999	0.0212646
ENSBTAG00000032200	ENSBTAG00000032200	2.10985	-2.01717	1.16951	-1.7248	0.0845639	NA
ENSBTAG00000000767	DCP2	2.16059	-2.01557	1.17932	-1.70909	0.0874341	NA
ENSBTAG00000019033	CD84	3.34773	-2.015	1.03519	-1.9465	0.0515951	0.155319
ENSBTAG00000006695	VCPIP1	4.89798	-2.01454	1.04466	-1.92842	0.0538026	0.159142
ENSBTAG00000007562	TRAM1	20.4925	-2.01438	0.577897	-3.48571	0.000490842	0.005524
ENSBTAG00000019409	GNPTAB	8.04849	-2.01323	0.987274	-2.03918	0.0414325	0.133541
ENSBTAG00000001146	HIVEP2	2.06767	-2.01233	1.15377	-1.74414	0.0811346	NA
ENSBTAG00000019211	BRIX1	5.80389	-2.01223	0.918849	-2.18994	0.0285282	0.103635
ENSBTAG00000002542	KRCC1	18.6907	-2.00974	0.595401	-3.37544	0.000736965	0.00744395
ENSBTAG00000019370	RAB21	2.05189	-2.00932	1.15173	-1.7446	0.0810538	NA
ENSBTAG00000022013	CBR4	8.10105	-2.00905	0.886559	-2.26612	0.0234441	0.0901618
ENSBTAG00000016887	TAF11	3.38528	-2.00811	1.07057	-1.87574	0.0606905	0.173227
ENSBTAG00000012047	JAK2	7.96746	-2.00729	0.840245	-2.38894	0.0168971	0.0725128
ENSBTAG00000019139	PHF3	15.7899	-2.00553	0.80798	-2.48216	0.013059	0.0601837
ENSBTAG00000038536	ENSBTAG00000038536	6.05586	-2.00494	0.978652	-2.04867	0.040494	0.13115
ENSBTAG00000003358	MCFD2	4.80737	-2.00415	1.10441	-1.81469	0.0695721	0.189971
ENSBTAG00000012768	HMGXB3	2.35499	-2.00272	1.23224	-1.62528	0.104103	0.250858
ENSBTAG00000045742	ENSBTAG00000045742	5.73981	-2.00247	0.909814	-2.20096	0.0277386	0.101625
ENSBTAG00000006374	NHP2	2.04291	-2.00241	1.15229	-1.73776	0.0822527	NA
ENSBTAG00000021024	MACF1	42.5984	-2.00195	0.583963	-3.42822	0.000607559	0.00647957
ENSBTAG00000013631	GLUL	26.4659	-2.00104	0.539711	-3.70761	0.000209222	0.00283636
ENSBTAG00000016703	CDC73	6.42427	-2.00067	0.945089	-2.11692	0.0342669	0.117248
ENSBTAG00000001839	OCIAD2	3.26284	-1.99871	1.03206	-1.93662	0.0527912	0.157429
ENSBTAG00000038896	RPS26	60.3206	-1.99815	0.719662	-2.77651	0.00549463	0.0321933
ENSBTAG00000006369	MRPS35	3.3155	-1.99721	1.05512	-1.89288	0.0583738	0.168823
ENSBTAG00000003546	TFAM	2.08795	-1.99697	1.17609	-1.69797	0.0895128	NA
ENSBTAG00000004315	HDLBP	9.54054	-1.99632	0.888555	-2.24671	0.0246587	0.093306
ENSBTAG00000045588	ENSBTAG00000045588	35.776	-1.99567	0.620397	-3.21676	0.00129648	0.011367
ENSBTAG00000036016	FAM111B	3.24175	-1.99424	1.02326	-1.94891	0.0513062	0.154754
ENSBTAG00000019500	CNIH1	6.21736	-1.99299	0.928261	-2.14702	0.0317919	0.111977
ENSBTAG00000015221	PCCB	3.23236	-1.98854	1.02805	-1.93429	0.0530779	0.157839
ENSBTAG00000009914	NDUFS6	9.69758	-1.98621	0.80019	-2.48217	0.0130585	0.0601837
ENSBTAG00000026825	TMEM37	2.14468	-1.98588	1.19473	-1.6622	0.0964725	NA
ENSBTAG00000018363	RBM48	2.03039	-1.98505	1.15913	-1.71254	0.0867976	NA
ENSBTAG00000025443	FNIP1	4.73486	-1.98496	0.968017	-2.05054	0.0403119	0.130896
ENSBTAG00000019872	PIK3AP1	14.5605	-1.9849	0.697092	-2.8474	0.00440784	0.027458
ENSBTAG00000027630	CISD2	4.85486	-1.98484	1.05327	-1.88446	0.0595033	0.170876
ENSBTAG00000005847	ROCK2	18.8899	-1.984	0.636486	-3.11711	0.00182633	0.0143086
ENSBTAG00000002435	PTPRE	30.7741	-1.9822	0.615517	-3.22039	0.00128017	0.0112807
ENSBTAG00000006118	RSRC2	97.9231	-1.98217	0.381382	-5.19733	2.02169e-07	7.37106e-06
ENSBTAG00000008699	FEM1C	9.45705	-1.9821	0.882191	-2.24679	0.0246532	0.093306
ENSBTAG00000021617	ZC3HAV1	14.897	-1.97985	0.640708	-3.0901	0.0020009	0.0153612
ENSBTAG00000005907	NDUFB6	11.537	-1.97705	0.816089	-2.42259	0.0154101	0.0677491
ENSBTAG00000004457	ORAI1	2.06195	-1.97656	1.17241	-1.68589	0.0918166	NA
ENSBTAG00000000705	COX7A2L	6.24784	-1.97575	0.930185	-2.12404	0.0336669	0.116001
ENSBTAG00000026716	IBTK	10.7768	-1.97517	0.766812	-2.57583	0.0100001	0.0499269
ENSBTAG00000004379	ETHE1	2.0059	-1.97393	1.15893	-1.70324	0.0885241	NA
ENSBTAG00000016584	RPF2	2.0059	-1.97393	1.15893	-1.70324	0.0885241	NA
ENSBTAG00000020505	SBNO1	25.7651	-1.97366	0.529704	-3.72597	0.000194569	0.00269616
ENSBTAG00000015416	PEBP4	2.06984	-1.9733	1.18086	-1.67107	0.0947077	NA
ENSBTAG00000005989	LAP3	34.7654	-1.97205	0.494329	-3.98934	6.62579e-05	0.00114379
ENSBTAG00000017999	TNRC6A	3.56797	-1.97074	1.15069	-1.71266	0.0867752	0.220309
ENSBTAG00000010500	ENSBTAG00000010500	3.1959	-1.96983	1.02631	-1.91933	0.054942	0.161574
ENSBTAG00000001323	CENPC	9.53229	-1.96963	0.806705	-2.44157	0.0146235	0.0654683
ENSBTAG00000005474	CREB1	2.16398	-1.96937	1.20431	-1.63527	0.101992	NA
ENSBTAG00000001425	FBXO11	4.2422	-1.96868	1.02913	-1.91296	0.0557534	0.163253
ENSBTAG00000021965	SUB1	40.4697	-1.96827	0.572725	-3.43668	0.000588893	0.00639206
ENSBTAG00000011760	ENSBTAG00000011760	3.25235	-1.96732	1.04583	-1.88111	0.0599567	0.171775
ENSBTAG00000039347	CLEC4D	3.25985	-1.9665	1.06658	-1.84374	0.0652212	0.182362
ENSBTAG00000005062	TEC	2.13854	-1.96562	1.20078	-1.63695	0.101641	NA
ENSBTAG00000026851	FMNL2	2.07134	-1.96509	1.18114	-1.66372	0.0961679	NA
ENSBTAG00000008260	ENSBTAG00000008260	3.22842	-1.96453	1.0562	-1.86	0.062885	0.177419
ENSBTAG00000027446	RSU1	6.20974	-1.96172	0.899939	-2.17983	0.0292699	0.105155
ENSBTAG00000016069	ARF4	2.04263	-1.96164	1.17717	-1.66641	0.095632	NA
ENSBTAG00000010157	TOMM22	19.5333	-1.96131	0.769664	-2.54827	0.010826	0.052618
ENSBTAG00000013264	RPS24	309.039	-1.96054	0.428596	-4.57434	4.77731e-06	0.000116311
ENSBTAG00000013531	CENPS	14.6665	-1.95699	0.761461	-2.57005	0.0101684	0.0505626
ENSBTAG00000003577	GSPT1	21.0071	-1.95561	0.562166	-3.4787	0.000503848	0.00563923
ENSBTAG00000031834	ENSBTAG00000031834	1.9625	-1.95386	1.15759	-1.68787	0.0914354	NA
ENSBTAG00000020629	UTP18	1.97189	-1.9516	1.16065	-1.68148	0.0926706	NA
ENSBTAG00000037778	CXCL3	223.555	-1.95043	0.721985	-2.70149	0.00690301	0.0379696
ENSBTAG00000012865	DEK	52.1056	-1.95026	0.383931	-5.07972	3.77991e-07	1.28328e-05
ENSBTAG00000020330	BTG1	615.051	-1.94516	0.316702	-6.14193	8.15262e-10	4.79045e-08
ENSBTAG00000004659	COQ10B	29.5355	-1.94486	0.622733	-3.1231	0.00178954	0.014129
ENSBTAG00000002060	RPL19	12.2746	-1.94324	0.817319	-2.37758	0.0174268	0.073955
ENSBTAG00000025617	RPS4Y1	10.5917	-1.94183	0.72733	-2.66981	0.00758951	0.0406188
ENSBTAG00000005280	ADA	9.05161	-1.93957	0.84881	-2.28504	0.0223103	0.0872845
ENSBTAG00000014208	RPL35A	60.4821	-1.93877	0.598174	-3.24115	0.00119048	0.0106829
ENSBTAG00000006984	CD55	3.15155	-1.93695	1.05527	-1.8355	0.0664321	0.184195
ENSBTAG00000033077	NUFIP2	3.19712	-1.93685	1.05462	-1.83654	0.0662778	0.184017
ENSBTAG00000021865	ENSBTAG00000021865	3.11577	-1.93623	1.03213	-1.87596	0.0606613	0.173225
ENSBTAG00000024378	MRPS21	6.45805	-1.93622	1.0193	-1.89957	0.0574894	0.167068
ENSBTAG00000024561	H3F3A	73.238	-1.93539	0.394905	-4.90092	9.53899e-07	2.84355e-05
ENSBTAG00000002432	ABHD13	2.03855	-1.9337	1.19674	-1.6158	0.106137	NA
ENSBTAG00000013013	GMPS	6.09327	-1.93187	0.924815	-2.08893	0.036714	0.1222
ENSBTAG00000030913	MX1	50.684	-1.931	0.437435	-4.41437	1.01304e-05	0.000221888
ENSBTAG00000009904	SPIC	2.00032	-1.93029	1.17977	-1.63616	0.101805	NA
ENSBTAG00000012454	SLC35A3	1.97108	-1.93028	1.17797	-1.63864	0.101288	NA
ENSBTAG00000011885	NNT	2.03732	-1.92872	1.19183	-1.61829	0.105599	NA
ENSBTAG00000002048	PTPN11	26.9633	-1.92745	0.579751	-3.32461	0.000885429	0.00867125
ENSBTAG00000014261	TARS	70.9068	-1.92566	0.402303	-4.7866	1.69635e-06	4.54665e-05
ENSBTAG00000010991	TTR	18.7088	-1.92518	0.63179	-3.04718	0.00231001	0.0172573
ENSBTAG00000006963	RPL12	21.6797	-1.9245	0.664415	-2.89654	0.00377308	0.0247662
ENSBTAG00000015109	TOB2	16.8676	-1.92363	0.746749	-2.576	0.00999503	0.0499269
ENSBTAG00000006744	TMEM131	9.7083	-1.92281	0.885408	-2.17167	0.0298808	0.106797
ENSBTAG00000015007	NCOA1	1.94753	-1.92212	1.16906	-1.64416	0.100142	NA
ENSBTAG00000013919	ENSBTAG00000013919	44.6744	-1.92202	0.445872	-4.31069	1.62747e-05	0.000338281
ENSBTAG00000014700	DYNC1LI1	14.9819	-1.92185	0.623167	-3.084	0.00204239	0.0156209
ENSBTAG00000004654	PWP1	7.62191	-1.92149	0.850528	-2.25918	0.0238723	0.0912914
ENSBTAG00000044169	PRELID2	1.98454	-1.9213	1.18124	-1.62652	0.10384	NA
ENSBTAG00000006246	CBX5	10.4896	-1.91957	0.728111	-2.63636	0.00838001	0.0437685
ENSBTAG00000013489	CYP27A1	13.7032	-1.91912	0.762131	-2.5181	0.0117991	0.0558941
ENSBTAG00000020959	SET	2.13609	-1.91779	1.22469	-1.56594	0.117363	NA
ENSBTAG00000020004	ZNF800	17.1125	-1.91743	0.700107	-2.73877	0.00616695	0.0349919
ENSBTAG00000018628	RPL29	49.4258	-1.91721	0.475177	-4.03473	5.46645e-05	0.00097392
ENSBTAG00000005338	EIF3M	3.10598	-1.91521	1.05656	-1.81268	0.0698815	0.190306
ENSBTAG00000043555	ENSBTAG00000043555	12.6075	-1.91415	0.795297	-2.40684	0.0160912	0.0698078
ENSBTAG00000009983	KIF23	1.94468	-1.91358	1.17244	-1.63213	0.102653	NA
ENSBTAG00000013302	R3HDM1	3.12025	-1.90854	1.05309	-1.81232	0.0699363	0.19037
ENSBTAG00000038156	DYNLT3	1.95284	-1.90822	1.18357	-1.61226	0.106905	NA
ENSBTAG00000019472	NR3C1	17.486	-1.90817	0.66192	-2.88278	0.00394181	0.0255444
ENSBTAG00000047766	ENSBTAG00000047766	92.562	-1.90775	0.663989	-2.87317	0.00406378	0.0260039
ENSBTAG00000004136	NFE2L3	1.99066	-1.90746	1.19145	-1.60095	0.109387	NA
ENSBTAG00000010867	LONP2	4.02969	-1.90741	1.02327	-1.86404	0.0623164	0.176059
ENSBTAG00000010355	VPS37A	8.75639	-1.90666	0.832366	-2.29065	0.0219838	0.0865487
ENSBTAG00000015892	NDUFB4	4.88795	-1.90473	1.18219	-1.61119	0.107138	0.255551
ENSBTAG00000020860	CHD1	58.1396	-1.90383	0.442522	-4.30223	1.69088e-05	0.000349087
ENSBTAG00000020122	USP16	15.3572	-1.9029	0.620977	-3.06436	0.00218134	0.016457
ENSBTAG00000019295	MDH1	5.94133	-1.90283	0.947579	-2.0081	0.0446328	0.140448
ENSBTAG00000010795	ATG14	5.95289	-1.90246	0.944212	-2.01486	0.0439191	0.13899
ENSBTAG00000020607	ABCB6	1.90074	-1.90237	1.1702	-1.62569	0.104016	NA
ENSBTAG00000000948	RAB2A	22.6591	-1.90204	0.525687	-3.6182	0.000296654	0.00369216
ENSBTAG00000017775	SDCCAG8	2.04059	-1.90195	1.20764	-1.57493	0.115273	NA
ENSBTAG00000012697	PGAM1	43.6259	-1.90133	0.599109	-3.1736	0.00150561	0.0124335
ENSBTAG00000016896	HERPUD1	1.96971	-1.90013	1.1893	-1.59769	0.110113	NA
ENSBTAG00000016271	SNRPF	16.9686	-1.90004	0.892578	-2.12871	0.0332779	0.11546
ENSBTAG00000016147	CETN4	1.91584	-1.89874	1.17808	-1.61173	0.107021	NA
ENSBTAG00000010232	NDUFS5	33.2799	-1.89841	0.534176	-3.55391	0.000379552	0.00453902
ENSBTAG00000021577	ZFYVE16	8.7184	-1.8977	0.797085	-2.38081	0.0172748	0.0736168
ENSBTAG00000002727	PHACTR4	2.09038	-1.89702	1.2242	-1.5496	0.121238	NA
ENSBTAG00000003619	SEC24D	1.95434	-1.89637	1.1856	-1.5995	0.109709	NA
ENSBTAG00000018272	RERE	3.31533	-1.89516	1.1392	-1.66359	0.0961938	0.23608
ENSBTAG00000032265	RTP4	1.87965	-1.89496	1.164	-1.62797	0.103532	NA
ENSBTAG00000006672	SYNCRIP	23.1766	-1.89392	0.538815	-3.51498	0.00043979	0.00503288
ENSBTAG00000013611	SCLT1	1.92958	-1.89334	1.17946	-1.60526	0.108438	NA
ENSBTAG00000022204	ENSBTAG00000022204	8.24848	-1.89294	0.850437	-2.22584	0.026025	0.0970934
ENSBTAG00000010734	NOP16	11.6576	-1.89292	0.904211	-2.09345	0.0363092	0.12154
ENSBTAG00000023283	JAML	5.4077	-1.89213	0.9229	-2.0502	0.0403453	0.130935
ENSBTAG00000033457	CCAR1	3.18882	-1.89034	1.09992	-1.71862	0.085684	0.218273
ENSBTAG00000009908	RPS3A	48.728	-1.88868	0.783142	-2.41167	0.0158795	0.0692644
ENSBTAG00000003481	OTUD6B	1.90645	-1.88847	1.18259	-1.5969	0.110288	NA
ENSBTAG00000021020	RIF1	8.72887	-1.88763	0.824105	-2.29053	0.0219908	0.0865487
ENSBTAG00000045538	ENSBTAG00000045538	1.89748	-1.88643	1.18014	-1.59849	0.109935	NA
ENSBTAG00000020752	CEP78	3.04243	-1.88508	1.04669	-1.80098	0.0717054	0.193684
ENSBTAG00000011626	ATP2C1	3.25385	-1.88493	1.12844	-1.67038	0.0948433	0.234082
ENSBTAG00000047502	FKBP5	5.90077	-1.88437	0.943415	-1.99739	0.0457832	0.142745
ENSBTAG00000009873	NRN1	5.89885	-1.88385	0.974979	-1.93219	0.0533357	0.15814
ENSBTAG00000003727	SH3KBP1	7.52539	-1.88373	0.999445	-1.88477	0.0594602	0.170833
ENSBTAG00000004216	MAP3K2	3.02121	-1.88317	1.03763	-1.81487	0.0695437	0.189971
ENSBTAG00000016744	CAPRIN1	17.9693	-1.88241	0.594902	-3.16423	0.00155494	0.0127205
ENSBTAG00000021963	SLAIN2	3.98262	-1.88149	1.03094	-1.82502	0.0679976	0.186757
ENSBTAG00000003469	CHURC1	10.4005	-1.8804	0.809794	-2.32207	0.020229	0.0819215
ENSBTAG00000006466	CD53	34.4021	-1.87891	0.873997	-2.14979	0.0315718	0.111522
ENSBTAG00000023144	PTPRC	75.9927	-1.87808	0.378349	-4.96389	6.90961e-07	2.22235e-05
ENSBTAG00000008330	RNF19B	71.5326	-1.87698	0.421624	-4.4518	8.51544e-06	0.000192733
ENSBTAG00000002121	CDK2AP2	1.95707	-1.87698	1.2013	-1.56246	0.118179	NA
ENSBTAG00000008592	FCGR1A	28.0132	-1.87637	0.572385	-3.27817	0.00104484	0.00969987
ENSBTAG00000021421	SSR4	17.105	-1.87585	0.790337	-2.37348	0.0176212	0.0744183
ENSBTAG00000002648	RPS18	174.774	-1.87376	0.456242	-4.10694	4.00944e-05	0.000747003
ENSBTAG00000044075	SRPRB	8.56592	-1.87366	0.828761	-2.2608	0.0237719	0.0911275
ENSBTAG00000016224	RPS7	190.594	-1.87276	0.664387	-2.81877	0.00482077	0.0292234
ENSBTAG00000015006	ENSBTAG00000015006	8.77995	-1.87095	0.876326	-2.13499	0.0327615	0.114077
ENSBTAG00000027932	BIRC6	12.0898	-1.86975	0.751769	-2.48713	0.0128778	0.0595733
ENSBTAG00000005620	RPS3	130.729	-1.86966	0.572312	-3.26685	0.00108752	0.0100036
ENSBTAG00000018402	TSC22D2	1.96916	-1.86763	1.20766	-1.54648	0.121988	NA
ENSBTAG00000014235	SMIM12	1.86455	-1.86574	1.17665	-1.58564	0.112821	NA
ENSBTAG00000027051	PTAFR	25.2234	-1.86564	0.665555	-2.80313	0.00506093	0.0302616
ENSBTAG00000003422	SNX5	29.9243	-1.86333	0.48859	-3.81369	0.000136906	0.00202575
ENSBTAG00000006898	EPRS	15.5986	-1.86236	0.819382	-2.27288	0.0230335	0.0890307
ENSBTAG00000009304	PDCD5	7.33388	-1.86224	0.850476	-2.18964	0.0285501	0.103635
ENSBTAG00000018915	FAM21A	22.0666	-1.86203	0.617222	-3.01679	0.0025547	0.0186076
ENSBTAG00000003424	BET1	5.75658	-1.85883	0.947501	-1.96183	0.0497828	0.151054
ENSBTAG00000012816	ENSBTAG00000012816	8.90045	-1.85809	0.882776	-2.10483	0.0353062	0.1194
ENSBTAG00000021172	IWS1	37.3016	-1.85678	0.430247	-4.31562	1.59157e-05	0.000331949
ENSBTAG00000022007	SAMHD1	1.83979	-1.85594	1.1744	-1.58033	0.114032	NA
ENSBTAG00000043989	EYA3	1.90454	-1.85533	1.19447	-1.55326	0.12036	NA
ENSBTAG00000018538	CEP70	1.85244	-1.85433	1.17702	-1.57545	0.115153	NA
ENSBTAG00000015066	LANCL1	1.88319	-1.85335	1.19069	-1.55653	0.119582	NA
ENSBTAG00000026915	NEK1	5.49545	-1.85305	0.969314	-1.91171	0.0559133	0.163565
ENSBTAG00000009131	TTC37	3.90902	-1.85204	1.03217	-1.79432	0.0727625	0.195495
ENSBTAG00000005390	GMFG	33.7304	-1.85114	0.494394	-3.74427	0.00018092	0.00254747
ENSBTAG00000017096	ERICH1	7.00887	-1.85071	0.924572	-2.0017	0.0453175	0.1418
ENSBTAG00000030170	JPT1	20.7742	-1.8506	0.601916	-3.07451	0.00210847	0.0160039
ENSBTAG00000007797	IGBP1	4.28957	-1.85053	0.988335	-1.87237	0.0611559	0.174149
ENSBTAG00000015473	RPS27A	115.269	-1.8504	0.608592	-3.04046	0.00236213	0.0175396
ENSBTAG00000045275	RF01295	1.96768	-1.84966	1.22521	-1.50967	0.131127	NA
ENSBTAG00000019757	SUDS3	11.7782	-1.84869	0.931146	-1.98539	0.0471008	0.145606
ENSBTAG00000045243	ENSBTAG00000045243	1.86659	-1.84855	1.19329	-1.54913	0.121352	NA
ENSBTAG00000016198	EP300	10.1787	-1.84831	0.862727	-2.1424	0.0321613	0.112778
ENSBTAG00000015089	LGALS1	147.213	-1.84802	0.297807	-6.20544	5.45442e-10	3.33319e-08
ENSBTAG00000012357	VPS13B	2.00399	-1.8473	1.22705	-1.50548	0.132201	NA
ENSBTAG00000015642	SDF4	1.82074	-1.84635	1.17633	-1.56958	0.116512	NA
ENSBTAG00000008184	CCT6A	4.46833	-1.84461	1.05471	-1.74892	0.0803042	0.209449
ENSBTAG00000038316	GPATCH8	16.103	-1.84341	0.665447	-2.77019	0.00560239	0.0327306
ENSBTAG00000015716	ERO1A	16.4889	-1.84265	0.689422	-2.67275	0.0075233	0.0404353
ENSBTAG00000012544	IFNGR1	11.4874	-1.84146	0.824538	-2.23333	0.0255275	0.0960581
ENSBTAG00000007836	PPA1	12.7011	-1.84111	0.843712	-2.18216	0.0290977	0.104721
ENSBTAG00000005326	CSNK1A1	27.6956	-1.84077	0.536432	-3.43151	0.000600239	0.0064515
ENSBTAG00000015989	RPS5	116.268	-1.84012	0.455126	-4.04309	5.27505e-05	0.000942567
ENSBTAG00000010123	APOE	107.718	-1.83995	0.58341	-3.15379	0.00161165	0.0129931
ENSBTAG00000008001	NUCKS1	74.8333	-1.83991	0.404931	-4.54376	5.52585e-06	0.000132947
ENSBTAG00000001574	GPATCH2	4.3384	-1.83981	1.02015	-1.80348	0.0713132	0.193153
ENSBTAG00000031885	TMEM251	2.96966	-1.83944	1.08116	-1.70136	0.0888753	0.223883
ENSBTAG00000047361	ENSBTAG00000047361	9.89241	-1.83932	0.916062	-2.00785	0.0446591	0.140459
ENSBTAG00000002948	SETD2	8.62873	-1.83922	0.894472	-2.05621	0.0397627	0.129769
ENSBTAG00000002187	SERINC3	4.29774	-1.83702	1.0339	-1.77679	0.0756036	0.201203
ENSBTAG00000000087	HSD17B12	16.2678	-1.83662	0.670516	-2.73912	0.00616041	0.0349873
ENSBTAG00000002646	DYNC1I2	55.9252	-1.83604	0.38073	-4.82243	1.41823e-06	3.97559e-05
ENSBTAG00000007578	SHTN1	20.6263	-1.83534	0.56995	-3.22018	0.0012811	0.0112807
ENSBTAG00000011785	WDR26	14.1939	-1.83509	0.7783	-2.35782	0.0183826	0.0767323
ENSBTAG00000008399	ATRIP	1.79639	-1.83492	1.17251	-1.56496	0.117593	NA
ENSBTAG00000001446	ABRACL	4.34047	-1.8332	1.07277	-1.70885	0.0874779	0.221724
ENSBTAG00000001697	TRA2B	18.6463	-1.83197	0.70217	-2.60902	0.00908023	0.0465514
ENSBTAG00000004803	NTAN1	4.22005	-1.83137	0.961947	-1.90381	0.0569343	0.165995
ENSBTAG00000006354	HP	4.44357	-1.83067	1.0577	-1.73081	0.0834861	0.214453
ENSBTAG00000014396	KLF10	18.7077	-1.83027	0.596578	-3.06794	0.00215539	0.0163216
ENSBTAG00000002683	PFKP	4.22046	-1.82803	0.964532	-1.89525	0.0580587	0.16823
ENSBTAG00000021809	DEPDC7	8.33692	-1.82791	0.794957	-2.29938	0.0214833	0.0849738
ENSBTAG00000005086	RPRD1B	4.22984	-1.82712	0.972119	-1.87952	0.0601731	0.172072
ENSBTAG00000043574	ENSBTAG00000043574	1158.21	-1.82684	0.330122	-5.53384	3.13287e-08	1.32951e-06
ENSBTAG00000015909	PDE8A	2.94093	-1.82471	1.0654	-1.71271	0.0867668	0.220309
ENSBTAG00000034885	RGCC	31.2853	-1.82403	0.550008	-3.31636	0.000911972	0.00881814
ENSBTAG00000021979	EEF1B2	83.3989	-1.8235	0.493871	-3.69227	0.00022226	0.00296155
ENSBTAG00000017160	TBC1D7	2.90544	-1.82231	1.06889	-1.70486	0.088221	0.223237
ENSBTAG00000020316	AP2B1	28.8976	-1.81997	0.502353	-3.62288	0.000291337	0.00364827
ENSBTAG00000011140	FAM162A	15.0454	-1.81989	0.689402	-2.63981	0.00829533	0.0435879
ENSBTAG00000005708	KIF20B	1.80006	-1.81864	1.18028	-1.54085	0.123352	NA
ENSBTAG00000012804	REEP5	60.5669	-1.81861	0.462115	-3.9354	8.30596e-05	0.00134994
ENSBTAG00000004915	PFN1	13.5643	-1.81734	0.964845	-1.88355	0.0596253	0.171075
ENSBTAG00000014230	VRK1	9.96066	-1.81699	0.831311	-2.18569	0.0288383	0.103971
ENSBTAG00000013821	RIOK1	5.32539	-1.81363	0.964116	-1.88113	0.059954	0.171775
ENSBTAG00000009012	PTX3	13.3892	-1.81335	0.892875	-2.03091	0.0422642	0.135294
ENSBTAG00000016174	NCL	27.0518	-1.81286	0.62648	-2.89372	0.00380709	0.0248582
ENSBTAG00000007335	TPD52	22.1682	-1.81259	0.617642	-2.93469	0.00333883	0.0224957
ENSBTAG00000005145	PEAK1	2.90788	-1.81082	1.06127	-1.70627	0.0879585	0.222758
ENSBTAG00000014318	SLC33A1	4.54044	-1.81063	1.08388	-1.67051	0.094819	0.234082
ENSBTAG00000006928	OAT	187.426	-1.81062	0.300407	-6.02721	1.66814e-09	9.02126e-08
ENSBTAG00000005967	UBR2	4.01528	-1.81034	1.07138	-1.68972	0.0910809	0.22746
ENSBTAG00000016313	ECH1	2.97102	-1.81024	1.10723	-1.63492	0.102065	0.247017
ENSBTAG00000001475	MCUR1	1.77775	-1.81019	1.1816	-1.53197	0.125529	NA
ENSBTAG00000010375	MSL1	4.89552	-1.8094	1.13938	-1.58806	0.112274	0.263144
ENSBTAG00000000447	FRA10AC1	8.21327	-1.80935	0.792033	-2.28443	0.022346	0.0873123
ENSBTAG00000005211	RPL4	85.0126	-1.80931	0.400836	-4.51384	6.36642e-06	0.000147928
ENSBTAG00000005476	ENSBTAG00000005476	1.80496	-1.80906	1.19499	-1.51388	0.130057	NA
ENSBTAG00000019274	ATIC	32.1961	-1.80815	0.485739	-3.72246	0.000197287	0.00271537
ENSBTAG00000013358	RPS23	17.4276	-1.80812	0.832526	-2.17185	0.0298671	0.106797
ENSBTAG00000005577	RNASEH2C	1.76265	-1.80738	1.17702	-1.53555	0.124648	NA
ENSBTAG00000007867	STAT1	21.0122	-1.80656	0.558325	-3.23568	0.00121352	0.0108102
ENSBTAG00000007802	BCLAF1	57.0004	-1.80598	0.460823	-3.91903	8.89075e-05	0.00144115
ENSBTAG00000021083	RECQL	1.7753	-1.80529	1.17996	-1.52995	0.126028	NA
ENSBTAG00000031786	ENSBTAG00000031786	27.604	-1.80487	0.48416	-3.72783	0.000193137	0.00268241
ENSBTAG00000031575	VAV3	23.6472	-1.8048	0.606047	-2.97799	0.00290149	0.0203104
ENSBTAG00000000672	OTULINL	2.87646	-1.80355	1.06373	-1.69549	0.0899822	0.226103
ENSBTAG00000020927	HSD17B8	1.78428	-1.80294	1.18585	-1.52038	0.128415	NA
ENSBTAG00000003178	ATE1	9.80598	-1.80253	0.862504	-2.08988	0.0366284	0.122048
ENSBTAG00000019120	WDHD1	1.81584	-1.80022	1.19665	-1.50438	0.132483	NA
ENSBTAG00000024688	PHIP	25.1947	-1.79636	0.656272	-2.73722	0.00619614	0.0350274
ENSBTAG00000046668	ANG2	1.79108	-1.7963	1.19043	-1.50895	0.131312	NA
ENSBTAG00000015943	MICU2	12.5515	-1.79579	0.784625	-2.28873	0.0220951	0.086693
ENSBTAG00000014724	EIF4A2	5.18418	-1.79548	0.946241	-1.89748	0.0577643	0.167695
ENSBTAG00000002632	CSN2	2.1584	-1.79453	1.28821	-1.39304	0.163607	NA
ENSBTAG00000014554	SNAI1	11.267	-1.79443	0.686006	-2.61577	0.00890267	0.045872
ENSBTAG00000009121	STAG2	12.993	-1.79309	0.711789	-2.51913	0.0117644	0.0558169
ENSBTAG00000024723	CHCHD3	12.4812	-1.79277	0.795335	-2.2541	0.0241896	0.0923317
ENSBTAG00000021170	OSBPL9	9.79367	-1.79027	0.859182	-2.08369	0.0371882	0.123242
ENSBTAG00000031950	RAB3IP	1.74442	-1.7901	1.1786	-1.51883	0.128805	NA
ENSBTAG00000016430	METTL8	1.86223	-1.78607	1.21917	-1.46499	0.142924	NA
ENSBTAG00000015780	RCN2	6.95159	-1.78522	0.860834	-2.07383	0.0380952	0.125498
ENSBTAG00000006270	HSP90AA1	294.512	-1.78442	0.481461	-3.70626	0.000210339	0.00284376
ENSBTAG00000002287	CHD9	33.5205	-1.78302	0.523543	-3.40569	0.000659982	0.00688251
ENSBTAG00000043545	ENSBTAG00000043545	4.41896	-1.78251	1.08017	-1.6502	0.0989016	0.240984
ENSBTAG00000043582	ENSBTAG00000043582	65.8991	-1.78227	0.567716	-3.13936	0.00169315	0.0135253
ENSBTAG00000002175	SRPK2	9.66284	-1.78032	0.772039	-2.30599	0.0211112	0.0838274
ENSBTAG00000004801	PDXDC1	5.47916	-1.78026	0.936587	-1.9008	0.0573288	0.166747
ENSBTAG00000004783	CORO1B	8.10646	-1.78017	0.806452	-2.20741	0.0272851	0.100084
ENSBTAG00000009965	ECI1	1.79325	-1.77987	1.2043	-1.47793	0.139426	NA
ENSBTAG00000015019	STN1	1.79325	-1.77987	1.2043	-1.47793	0.139426	NA
ENSBTAG00000012882	CUL5	7.19917	-1.77928	0.970147	-1.83403	0.0666491	0.184546
ENSBTAG00000006185	SPC24	1.73177	-1.77797	1.18487	-1.50056	0.13347	NA
ENSBTAG00000001314	TRMT6	6.90153	-1.77787	0.858979	-2.06975	0.0384757	0.126547
ENSBTAG00000011843	EEF1G	28.6523	-1.77723	0.482947	-3.67996	0.000233267	0.00307219
ENSBTAG00000007779	GTF3C3	2.83714	-1.77661	1.06625	-1.66622	0.0956704	0.23519
ENSBTAG00000000778	HSP90AB1	182.082	-1.7744	0.289317	-6.13307	8.62005e-10	5.01687e-08
ENSBTAG00000011916	USP8	33.705	-1.77438	0.652964	-2.71743	0.00657918	0.0367172
ENSBTAG00000005005	CSN1S2	2.40818	-1.77427	1.33472	-1.32932	0.183743	0.361394
ENSBTAG00000004472	ENSBTAG00000004472	4.04088	-1.77191	0.978778	-1.81032	0.0702455	0.191042
ENSBTAG00000001422	ENSBTAG00000001422	5.43467	-1.77171	0.907531	-1.95223	0.0509105	0.153941
ENSBTAG00000004054	PAPOLA	36.4464	-1.77115	0.506105	-3.49957	0.000466007	0.00527365
ENSBTAG00000033080	RPL15	13.8466	-1.7679	0.743773	-2.37693	0.0174572	0.0740327
ENSBTAG00000013924	RPS11	96.2513	-1.76637	0.558814	-3.16093	0.00157267	0.01284
ENSBTAG00000017557	QRSL1	1.75094	-1.7643	1.19501	-1.47638	0.139841	NA
ENSBTAG00000007939	CHMP2B	4.05735	-1.76323	1.00885	-1.74777	0.0805036	0.209527
ENSBTAG00000018317	PPP2R2A	23.6722	-1.76276	0.814812	-2.16339	0.0305111	0.108719
ENSBTAG00000009693	TBC1D12	1.72932	-1.76251	1.18998	-1.48113	0.138573	NA
ENSBTAG00000020807	FAU	96.5876	-1.76118	0.357878	-4.92117	8.60265e-07	2.62854e-05
ENSBTAG00000009541	SUCLG2	50.8102	-1.76065	0.389506	-4.52021	6.17777e-06	0.000144645
ENSBTAG00000019015	IFITM3	14.4416	-1.76006	0.720432	-2.44307	0.014563	0.0652454
ENSBTAG00000013127	LPCAT3	9.55007	-1.75948	0.850512	-2.06873	0.0385712	0.126657
ENSBTAG00000038079	C16H1orf21	4.00714	-1.75937	0.981362	-1.79278	0.0730078	0.195909
ENSBTAG00000008490	CRYZL1	2.74707	-1.75741	1.0446	-1.68237	0.0924971	0.22987
ENSBTAG00000024199	KMT2C	12.4708	-1.75675	0.759484	-2.31309	0.0207179	0.0830212
ENSBTAG00000004422	ALG14	1.73258	-1.75468	1.19486	-1.46852	0.141963	NA
ENSBTAG00000018426	MRRF	1.72006	-1.75437	1.19009	-1.47415	0.140442	NA
ENSBTAG00000030529	FAM53C	1.71394	-1.75349	1.18849	-1.4754	0.140106	NA
ENSBTAG00000004240	TMPO	1.83461	-1.7532	1.22892	-1.42662	0.153691	NA
ENSBTAG00000021554	NOL7	13.8467	-1.75269	0.674843	-2.59718	0.00939938	0.0477867
ENSBTAG00000047376	PIN4	14.3179	-1.7516	0.777072	-2.2541	0.0241897	0.0923317
ENSBTAG00000004139	BACH1	1.84073	-1.75068	1.23217	-1.42082	0.155371	NA
ENSBTAG00000017452	RCAN3	7.91164	-1.74964	0.786532	-2.2245	0.0261145	0.0971849
ENSBTAG00000007371	SCAMP1	1.79095	-1.74904	1.2218	-1.43152	0.152281	NA
ENSBTAG00000003846	ENSBTAG00000003846	232.377	-1.74877	0.489869	-3.56987	0.000357162	0.00432202
ENSBTAG00000008082	CEP350	54.5274	-1.74617	0.405781	-4.30322	1.68332e-05	0.000348704
ENSBTAG00000032277	KYNU	1.72823	-1.74601	1.20429	-1.44982	0.147108	NA
ENSBTAG00000021752	DNAJB4	1.7232	-1.74601	1.19845	-1.45689	0.145147	NA
ENSBTAG00000014971	SEC61G	27.7188	-1.74418	0.784023	-2.22466	0.0261041	0.0971849
ENSBTAG00000005441	ZMAT2	36.28	-1.74245	0.544538	-3.19987	0.0013749	0.0117748
ENSBTAG00000015230	PLA2G12A	1.72646	-1.7423	1.20068	-1.45109	0.146754	NA
ENSBTAG00000007203	STT3A	15.5628	-1.73997	0.809452	-2.14956	0.0315898	0.111522
ENSBTAG00000009091	RNASEL	5.33766	-1.73949	0.932506	-1.8654	0.0621259	0.175765
ENSBTAG00000007661	MYO1F	9.48383	-1.73883	0.816264	-2.13024	0.0331522	0.11511
ENSBTAG00000018401	APLF	2.75686	-1.73835	1.06654	-1.62989	0.103124	0.249186
ENSBTAG00000013009	AURKA	5.49072	-1.73596	0.960183	-1.80794	0.0706153	0.191451
ENSBTAG00000007442	AKAP9	52.4777	-1.73471	0.513077	-3.381	0.000722237	0.00735598
ENSBTAG00000004272	ISG12(B)	2.76191	-1.73471	1.09017	-1.59122	0.111559	0.262612
ENSBTAG00000014407	INO80D	2.92569	-1.73357	1.15221	-1.50456	0.132437	0.294406
ENSBTAG00000040308	RPS13	80.1613	-1.73129	0.38961	-4.44366	8.84413e-06	0.0001987
ENSBTAG00000011998	DUT	5.27822	-1.72898	0.917142	-1.88519	0.0594046	0.170753
ENSBTAG00000000175	N4BP2	16.3098	-1.72867	0.717176	-2.41039	0.0159356	0.0694031
ENSBTAG00000031561	RSRC1	15.4565	-1.72788	0.994169	-1.73801	0.0822087	0.212153
ENSBTAG00000022167	DERA	2.74572	-1.72715	1.09545	-1.57666	0.114874	0.267019
ENSBTAG00000016046	GOPC	4.17869	-1.72572	1.06223	-1.62462	0.104243	0.251096
ENSBTAG00000021772	ENSBTAG00000021772	13.9412	-1.72542	0.646889	-2.66726	0.00764728	0.0408144
ENSBTAG00000020012	CDC5L	17.7297	-1.72423	0.801889	-2.15021	0.0315385	0.111522
ENSBTAG00000026254	MED30	1.73108	-1.72396	1.21936	-1.41383	0.157413	NA
ENSBTAG00000021592	WRN	3.93163	-1.72388	0.979053	-1.76077	0.0782782	0.20588
ENSBTAG00000002767	GNB4	1.6583	-1.72368	1.18671	-1.45249	0.146367	NA
ENSBTAG00000001269	TMEM165	5.23699	-1.72121	0.935738	-1.83942	0.0658539	0.183508
ENSBTAG00000015144	GMIP	8.34538	-1.7198	0.808807	-2.12634	0.033475	0.115901
ENSBTAG00000019193	SETD5	2.76367	-1.71851	1.09146	-1.5745	0.115371	0.267722
ENSBTAG00000002185	RNF7	3.92416	-1.7164	1.0235	-1.67699	0.0935446	0.23157
ENSBTAG00000025462	GADD45B	129.016	-1.71626	0.434323	-3.95157	7.76414e-05	0.00129283
ENSBTAG00000017633	EIF1AX	72.9641	-1.71609	0.501643	-3.42095	0.000624037	0.00662065
ENSBTAG00000019552	PGRMC1	10.7122	-1.71583	0.692792	-2.47669	0.0132606	0.0608145
ENSBTAG00000031165	TRPM7	13.8286	-1.71523	0.637621	-2.69005	0.00714415	0.039085
ENSBTAG00000006586	KPNB1	4.95344	-1.71499	0.955106	-1.79561	0.0725572	0.1952
ENSBTAG00000002966	DNAJC13	19.9335	-1.71378	0.551149	-3.10947	0.00187422	0.0146083
ENSBTAG00000009469	SREK1IP1	11.1915	-1.71233	0.729583	-2.347	0.0189252	0.0782232
ENSBTAG00000011600	MAP3K8	55.257	-1.71211	0.481322	-3.5571	0.000374974	0.00449307
ENSBTAG00000005869	SENP6	17.7326	-1.71159	0.614229	-2.78657	0.00532695	0.0314522
ENSBTAG00000008241	MRPS5	5.2238	-1.71018	0.931297	-1.83634	0.0663076	0.184017
ENSBTAG00000017573	RBM26	5.33861	-1.70993	0.945592	-1.80832	0.0705567	0.191377
ENSBTAG00000016637	WBP4	17.7878	-1.70889	0.566261	-3.01784	0.00254579	0.018572
ENSBTAG00000010234	DHRS1	6.57922	-1.70789	0.880698	-1.93925	0.0524713	0.156798
ENSBTAG00000014648	RPN2	26.8459	-1.70787	0.473277	-3.60862	0.000307834	0.00381167
ENSBTAG00000003550	C29H11orf54	2.66735	-1.70726	1.06074	-1.6095	0.107508	0.256062
ENSBTAG00000009603	UQCRH	54.2522	-1.70718	0.525395	-3.24933	0.00115677	0.0104788
ENSBTAG00000015955	ERGIC1	6.57039	-1.70697	0.878755	-1.94249	0.0520778	0.155898
ENSBTAG00000018261	PDHX	2.68	-1.70649	1.06324	-1.60498	0.108498	0.257888
ENSBTAG00000005957	CSE1L	5.2857	-1.70493	0.940914	-1.81199	0.0699871	0.190423
ENSBTAG00000031332	RBKS	7.57211	-1.70488	1.03044	-1.65451	0.0980239	0.239801
ENSBTAG00000017992	CD164	21.7801	-1.70465	0.737798	-2.31045	0.020863	0.0833293
ENSBTAG00000040551	ZBTB1	3.85367	-1.70385	0.975759	-1.74618	0.0807794	0.209933
ENSBTAG00000005984	DAAM1	8.6282	-1.70301	0.931911	-1.82744	0.0676337	0.186092
ENSBTAG00000012271	ENSBTAG00000012271	1.63313	-1.70235	1.19379	-1.42601	0.153867	NA
ENSBTAG00000020456	AGPAT3	3.86701	-1.70047	0.983551	-1.72891	0.0838248	0.214795
ENSBTAG00000019362	NOA1A	1.7021	-1.69923	1.21657	-1.39674	0.162491	NA
ENSBTAG00000019312	TFCP2	2.65524	-1.69895	1.05877	-1.60464	0.108573	0.257965
ENSBTAG00000005792	BCCIP	8.22838	-1.69716	0.806904	-2.10329	0.0354402	0.119589
ENSBTAG00000017147	AK3	9.25428	-1.69637	0.775756	-2.18672	0.0287626	0.103821
ENSBTAG00000033543	RRAGA	6.45857	-1.6949	0.928354	-1.82571	0.067894	0.18664
ENSBTAG00000038298	CCDC174	23.362	-1.69411	0.773164	-2.19114	0.0284415	0.103579
ENSBTAG00000001107	CACYBP	29.7274	-1.69372	0.465214	-3.64072	0.000271873	0.00343619
ENSBTAG00000021819	IFNAR1	2.7298	-1.69296	1.10718	-1.52907	0.126246	0.285631
ENSBTAG00000012634	NDUFB7	3.8281	-1.69192	1.00206	-1.68845	0.091325	0.227884
ENSBTAG00000006114	ZCCHC8	4.78012	-1.69115	0.931247	-1.816	0.0693702	0.189589
ENSBTAG00000003161	YBEY	1.62129	-1.69087	1.19404	-1.41609	0.15675	NA
ENSBTAG00000011401	PDZD8	14.7933	-1.68987	0.648363	-2.60636	0.00915099	0.0467964
ENSBTAG00000014246	CENPH	3.82633	-1.68844	0.993751	-1.69906	0.0893085	0.224594
ENSBTAG00000046037	SLC25A5	2.68042	-1.68769	1.10897	-1.52186	0.128045	0.288211
ENSBTAG00000019929	ITGAV	5.1374	-1.68538	0.927421	-1.81728	0.0691744	0.189139
ENSBTAG00000047561	ENSBTAG00000047561	1.64524	-1.68221	1.21368	-1.38604	0.165733	NA
ENSBTAG00000012904	EDEM1	7.2099	-1.67998	1.00663	-1.66891	0.0951348	0.234612
ENSBTAG00000006838	AIFM1	4.81537	-1.67953	0.961773	-1.74629	0.0807609	0.209933
ENSBTAG00000014786	PBRM1	11.9985	-1.67947	0.83771	-2.00484	0.0449804	0.141046
ENSBTAG00000016498	PHACTR2	4.73019	-1.67906	0.931734	-1.80208	0.071533	0.193509
ENSBTAG00000001528	CDK13	1.68319	-1.67565	1.22372	-1.36931	0.170902	NA
ENSBTAG00000009939	CAND1	6.20548	-1.67539	0.879398	-1.90516	0.0567593	0.165643
ENSBTAG00000005586	GATM	1.6217	-1.67494	1.20176	-1.39374	0.163397	NA
ENSBTAG00000015910	ITGB1	25.2385	-1.67485	0.658424	-2.54372	0.0109678	0.0529055
ENSBTAG00000014826	ZC3H7A	2.63088	-1.67403	1.072	-1.56159	0.118385	0.272179
ENSBTAG00000030164	RPL38	54.4993	-1.67401	0.530355	-3.1564	0.00159731	0.0129222
ENSBTAG00000015151	FOXN2	3.78184	-1.67212	1.01049	-1.65476	0.0979723	0.239771
ENSBTAG00000030169	SUMO2	3.76429	-1.67067	0.983808	-1.69817	0.0894757	0.224922
ENSBTAG00000033545	EBD	4.06781	-1.66933	1.06934	-1.56109	0.118503	0.272245
ENSBTAG00000033801	VRK2	1.6651	-1.66907	1.22212	-1.36572	0.172026	NA
ENSBTAG00000039732	BLOC1S5	1.65516	-1.66851	1.21917	-1.36856	0.171136	NA
ENSBTAG00000009823	ENSBTAG00000009823	3.57924	-1.66845	1.06379	-1.56839	0.116789	0.26983
ENSBTAG00000018138	GK5	3.52441	-1.66733	1.04968	-1.58841	0.112193	0.263144
ENSBTAG00000047133	ENSBTAG00000047133	1.67449	-1.66728	1.22531	-1.36069	0.17361	NA
ENSBTAG00000026936	ZGRF1	1.75395	-1.66674	1.25652	-1.32647	0.184684	NA
ENSBTAG00000008703	EIF2AK2	8.04604	-1.66646	0.887372	-1.87797	0.0603853	0.172517
ENSBTAG00000008737	DR1	10.5488	-1.66547	0.71972	-2.31405	0.020665	0.0829476
ENSBTAG00000008388	THOC2	44.9804	-1.66539	0.408165	-4.08019	4.49997e-05	0.000820876
ENSBTAG00000011252	RAD50	14.5123	-1.66413	0.905973	-1.83684	0.0662337	0.183987
ENSBTAG00000000754	PPP2R5A	22.4211	-1.66344	0.527402	-3.15404	0.00161028	0.0129931
ENSBTAG00000006911	NUP107	1.61762	-1.66342	1.21411	-1.37008	0.170663	NA
ENSBTAG00000002690	BLZF1	6.5414	-1.66071	0.854024	-1.94457	0.0518269	0.15571
ENSBTAG00000007608	BMT2	1.61558	-1.66059	1.20883	-1.37372	0.169528	NA
ENSBTAG00000014069	PDK4	60.3509	-1.66059	0.481157	-3.45124	0.000558016	0.0061553
ENSBTAG00000046612	ZNF292	45.9039	-1.66036	0.663982	-2.50061	0.0123978	0.0579228
ENSBTAG00000040368	AAGAB	1.64945	-1.65893	1.22082	-1.35886	0.174191	NA
ENSBTAG00000028358	ENSBTAG00000028358	2.73253	-1.65885	1.14935	-1.4433	0.148937	0.31428
ENSBTAG00000014226	RPL34	199.046	-1.65856	0.557677	-2.97406	0.00293886	0.0205484
ENSBTAG00000020662	SARNP	7.51157	-1.6582	0.941806	-1.76066	0.0782959	0.20588
ENSBTAG00000026327	RPL8	149.867	-1.65811	0.371424	-4.46421	8.03665e-06	0.000183254
ENSBTAG00000039275	ERAP2	4.2112	-1.65803	1.10034	-1.50684	0.131853	0.29392
ENSBTAG00000006679	MITF	11.4396	-1.65779	0.78063	-2.12366	0.0336986	0.116001
ENSBTAG00000020399	RNF139	1.68007	-1.65664	1.23786	-1.3383	0.180797	NA
ENSBTAG00000043554	ENSBTAG00000043554	1.6002	-1.65529	1.20452	-1.37423	0.169372	NA
ENSBTAG00000014609	PPP1R12A	69.7965	-1.65511	0.359929	-4.59843	4.25693e-06	0.000104678
ENSBTAG00000038920	VPS13C	23.0364	-1.65508	0.568596	-2.91082	0.00360483	0.0239447
ENSBTAG00000025219	ENSBTAG00000025219	8.09383	-1.65494	0.835301	-1.98125	0.0475636	0.146503
ENSBTAG00000011591	KRR1	12.5302	-1.65478	0.697673	-2.37185	0.0176993	0.0746825
ENSBTAG00000019023	NANS	6.25626	-1.65396	0.942964	-1.754	0.0794302	0.208033
ENSBTAG00000000837	PARP1	16.2565	-1.65387	0.729495	-2.26714	0.0233816	0.0900514
ENSBTAG00000018752	SUZ12	6.53569	-1.65343	0.858962	-1.92491	0.0542402	0.160118
ENSBTAG00000001097	FKBP7	1.69313	-1.65312	1.24035	-1.33279	0.182601	NA
ENSBTAG00000019614	FAM76A	1.59082	-1.65262	1.20417	-1.37241	0.169935	NA
ENSBTAG00000045857	MCRIP2	1.61857	-1.65166	1.21377	-1.36077	0.173586	NA
ENSBTAG00000006547	CCDC25	8.57905	-1.64856	0.790585	-2.08525	0.0370468	0.122906
ENSBTAG00000005349	RPL27A	113.475	-1.64821	0.459993	-3.58312	0.000339514	0.00414126
ENSBTAG00000002049	HADH	1.59014	-1.64671	1.2099	-1.36103	0.173504	NA
ENSBTAG00000010416	RIN3	1.68387	-1.64621	1.24008	-1.3275	0.184343	NA
ENSBTAG00000001651	SYF2	32.4081	-1.64571	0.600792	-2.73924	0.00615813	0.0349873
ENSBTAG00000007332	ATP5MG	24.5599	-1.6454	0.909126	-1.80987	0.0703166	0.191068
ENSBTAG00000000771	DNAJB6	25.8887	-1.64509	0.572318	-2.87443	0.00404757	0.025962
ENSBTAG00000033334	SPATA2L	1.64047	-1.64419	1.22571	-1.34142	0.179784	NA
ENSBTAG00000014588	RSL1D1	17.3484	-1.64244	0.658124	-2.49564	0.0125731	0.058481
ENSBTAG00000020554	AIF1	36.4196	-1.64214	0.42159	-3.89512	9.81519e-05	0.00154192
ENSBTAG00000013461	RPL24	103.647	-1.64124	0.336291	-4.88044	1.05852e-06	3.09503e-05
ENSBTAG00000017329	GMNN	2.55362	-1.64111	1.07294	-1.52955	0.126128	0.285575
ENSBTAG00000046786	UQCRFS1	7.35076	-1.6407	1.02431	-1.60176	0.109208	0.259173
ENSBTAG00000047694	SERF2	20.8756	-1.63985	0.533427	-3.07418	0.00211081	0.0160039
ENSBTAG00000015388	RPL18	77.4321	-1.63954	0.547909	-2.99236	0.00276828	0.0196709
ENSBTAG00000005100	TMEM30A	6.16743	-1.63727	0.976574	-1.67654	0.0936323	0.231655
ENSBTAG00000013935	NTPCR	8.77895	-1.63654	0.778057	-2.10337	0.0354331	0.119589
ENSBTAG00000019953	CYBB	37.9243	-1.63648	0.462776	-3.53623	0.000405885	0.00476856
ENSBTAG00000012490	ETFA	4.62857	-1.63615	0.941506	-1.7378	0.0822466	0.212161
ENSBTAG00000013664	FILIP1L	1.77652	-1.63549	1.2741	-1.28364	0.199269	NA
ENSBTAG00000017545	FCHO2	6.26345	-1.63479	0.889869	-1.83711	0.0661939	0.183987
ENSBTAG00000008909	PNPT1	2.59716	-1.63226	1.12752	-1.44766	0.147713	0.312669
ENSBTAG00000006501	DCAF1	2.63428	-1.63183	1.11944	-1.45772	0.144918	0.310845
ENSBTAG00000009228	SRP68	3.74197	-1.63098	1.03768	-1.57175	0.116008	0.268527
ENSBTAG00000022681	EOGT	2.52518	-1.63044	1.07755	-1.51311	0.130253	0.291566
ENSBTAG00000016529	SLC25A30	8.46356	-1.63021	0.793762	-2.05378	0.0399968	0.130098
ENSBTAG00000043544	ENSBTAG00000043544	2.56573	-1.62919	1.09914	-1.48224	0.138275	0.302434
ENSBTAG00000044074	MLLT10	22.3553	-1.62783	0.644361	-2.52627	0.011528	0.0548231
ENSBTAG00000002444	MKI67	4.49867	-1.62771	1.16687	-1.39494	0.163034	0.333916
ENSBTAG00000004553	TPM4	40.6397	-1.62666	0.915037	-1.7777	0.0754534	0.200925
ENSBTAG00000000640	SELENOS	17.8742	-1.6265	0.595517	-2.73124	0.00630971	0.0355052
ENSBTAG00000039037	SERPINB4	1.61082	-1.62448	1.23658	-1.31368	0.188953	NA
ENSBTAG00000015283	RPL32	112.86	-1.62444	0.395093	-4.11153	3.93043e-05	0.000734522
ENSBTAG00000006702	EIF3E	19.1397	-1.62311	0.680844	-2.38397	0.017127	0.0732422
ENSBTAG00000001042	MXD1	1.64075	-1.62205	1.23977	-1.30835	0.190756	NA
ENSBTAG00000017804	BNIP3	3.64484	-1.62161	0.988026	-1.64127	0.100742	0.244689
ENSBTAG00000006607	CCNG1	6.11232	-1.61865	0.934954	-1.73126	0.0834046	0.214334
ENSBTAG00000018745	CEP290	10.1131	-1.61838	0.797113	-2.0303	0.0423256	0.13542
ENSBTAG00000018385	DNAJC8	11.3962	-1.61837	0.715904	-2.26059	0.0237847	0.0911275
ENSBTAG00000008883	ZNF207	7.2861	-1.61835	0.797795	-2.02853	0.0425066	0.135857
ENSBTAG00000006025	AHSA2	1.55395	-1.61732	1.20901	-1.33772	0.180988	NA
ENSBTAG00000007605	FKBP4	4.89533	-1.61693	1.01798	-1.58837	0.112203	0.263144
ENSBTAG00000012797	DCUN1D1	1.56646	-1.61675	1.21489	-1.33078	0.183261	NA
ENSBTAG00000004394	PKIB	32.1656	-1.61421	0.484808	-3.32959	0.000869746	0.00856171
ENSBTAG00000015043	MFNG	2.46967	-1.61408	1.05972	-1.52312	0.127728	0.287975
ENSBTAG00000003051	FER	5.13373	-1.61336	0.967059	-1.66832	0.0952525	0.234618
ENSBTAG00000016024	MYL12A	8.58796	-1.61085	0.861152	-1.87057	0.0614042	0.17445
ENSBTAG00000000421	EEA1	46.8763	-1.61017	0.56509	-2.84941	0.00438003	0.0273405
ENSBTAG00000015563	PDE12	1.5417	-1.60931	1.2095	-1.33056	0.183335	NA
ENSBTAG00000011601	ST3GAL5	1.69326	-1.6093	1.26312	-1.27407	0.202637	NA
ENSBTAG00000010402	MYH9	8.0081	-1.60892	0.885162	-1.81766	0.0691164	0.189064
ENSBTAG00000046218	KLF11	15.3711	-1.60873	0.696249	-2.31057	0.0208565	0.0833293
ENSBTAG00000008692	UQCR11	15.7607	-1.60816	0.668656	-2.40506	0.0161697	0.07008
ENSBTAG00000001707	UIMC1	2.47334	-1.60708	1.06177	-1.51358	0.130132	0.29151
ENSBTAG00000015519	GFM2	3.3953	-1.60673	1.05124	-1.52841	0.126411	0.285898
ENSBTAG00000000622	RPS17	188.495	-1.60587	0.43609	-3.68243	0.000231021	0.00305578
ENSBTAG00000001868	PCYT2	1.63693	-1.60585	1.24811	-1.28662	0.198226	NA
ENSBTAG00000007202	EI24	5.89011	-1.60568	0.864577	-1.85718	0.0632852	0.178157
ENSBTAG00000002298	CKAP2L	17.9948	-1.6055	0.572751	-2.80313	0.0050609	0.0302616
ENSBTAG00000009560	NUBP1	2.57307	-1.60439	1.12088	-1.43136	0.152327	0.319448
ENSBTAG00000032848	GOLPH3	12.4871	-1.6042	0.655782	-2.44624	0.0144353	0.0648156
ENSBTAG00000019353	STIM2	1.65013	-1.60317	1.25292	-1.27954	0.200706	NA
ENSBTAG00000016316	ZZEF1	1.65013	-1.60317	1.25292	-1.27954	0.200706	NA
ENSBTAG00000008439	AP5S1	1.53477	-1.60305	1.21664	-1.31761	0.187635	NA
ENSBTAG00000007730	ZFX	4.84789	-1.60237	0.939378	-1.70577	0.0880506	0.222899
ENSBTAG00000037634	ENSBTAG00000037634	1.53763	-1.6023	1.21948	-1.31393	0.18887	NA
ENSBTAG00000013317	RNF168	7.39699	-1.60069	0.844737	-1.89489	0.0581067	0.168289
ENSBTAG00000012330	B2M	839.079	-1.60045	0.476092	-3.36165	0.000774784	0.00776181
ENSBTAG00000023179	TRIB1	109.209	-1.599	0.333386	-4.79623	1.61678e-06	4.37174e-05
ENSBTAG00000016457	FXR1	22.2904	-1.59893	0.540954	-2.95576	0.00311901	0.0214038
ENSBTAG00000001060	CXCR4	103.733	-1.59838	0.473685	-3.37436	0.000739888	0.00746114
ENSBTAG00000000197	TRMT10A	3.41475	-1.5971	1.05746	-1.51031	0.130965	0.292731
ENSBTAG00000014972	PTGER4	47.9935	-1.5969	0.551856	-2.89369	0.00380744	0.0248582
ENSBTAG00000013042	EXOC5	9.80283	-1.59576	0.816533	-1.95431	0.050664	0.153499
ENSBTAG00000003109	ITM2B	15.2573	-1.59517	0.810248	-1.96874	0.0489825	0.149167
ENSBTAG00000002356	RBM47	1.65	-1.59472	1.2597	-1.26595	0.205529	NA
ENSBTAG00000044040	PDAP1	23.7033	-1.59456	0.563968	-2.8274	0.00469281	0.0286545
ENSBTAG00000007624	FRMD4B	1.54497	-1.59412	1.21935	-1.30735	0.191093	NA
ENSBTAG00000005116	FKBP15	9.18531	-1.59404	0.785375	-2.02966	0.0423911	0.135558
ENSBTAG00000001777	RPLP2	214.701	-1.59266	0.422904	-3.76601	0.000165875	0.00236837
ENSBTAG00000004745	NAA15	12.6379	-1.59048	0.647034	-2.4581	0.0139673	0.0632724
ENSBTAG00000001178	USPL1	1.49504	-1.58982	1.20398	-1.32047	0.186677	NA
ENSBTAG00000033603	IP6K3	11.1636	-1.5896	0.753888	-2.10854	0.0349845	0.118641
ENSBTAG00000012060	LPIN2	3.63693	-1.58922	1.04477	-1.52112	0.128229	0.288516
ENSBTAG00000015648	DNAJC21	14.2447	-1.58885	0.619095	-2.56641	0.0102759	0.050888
ENSBTAG00000012102	TCF25	6.04195	-1.58878	0.933901	-1.70123	0.088899	0.223883
ENSBTAG00000011969	HSPB1	171.91	-1.58744	0.398513	-3.9834	6.79356e-05	0.00116616
ENSBTAG00000002473	ANGPTL4	2.51743	-1.58733	1.11055	-1.42932	0.152912	0.320235
ENSBTAG00000002501	CUEDC2	2.50395	-1.587	1.10509	-1.43608	0.15098	0.317604
ENSBTAG00000011043	RAC2	4.79224	-1.58676	0.93748	-1.69258	0.0905353	0.227026
ENSBTAG00000030784	APPL2	6.05965	-1.5853	0.882926	-1.79551	0.0725731	0.1952
ENSBTAG00000014551	TNFAIP8	40.503	-1.5848	0.6379	-2.4844	0.0129769	0.0599411
ENSBTAG00000012677	ARHGAP12	9.10518	-1.5831	0.770119	-2.05565	0.0398161	0.129769
ENSBTAG00000047801	CRELD2	17.7328	-1.58234	0.685176	-2.30939	0.0209219	0.083401
ENSBTAG00000013371	RUBCNL	45.5686	-1.58191	0.533536	-2.96495	0.00302727	0.0209272
ENSBTAG00000013579	SARAF	19.1876	-1.58096	0.727474	-2.17321	0.0297642	0.106617
ENSBTAG00000005040	PPP4R3A	4.55631	-1.58076	0.956762	-1.6522	0.0984937	0.240662
ENSBTAG00000020905	RPL11	196.478	-1.58052	0.424568	-3.72264	0.000197149	0.00271537
ENSBTAG00000005744	COQ2	1.54143	-1.58045	1.22755	-1.28748	0.197928	NA
ENSBTAG00000001660	SPTY2D1	16.8993	-1.57711	0.961539	-1.6402	0.100964	0.244995
ENSBTAG00000007130	ESF1	21.4061	-1.57685	0.585471	-2.69331	0.00707474	0.0387747
ENSBTAG00000016265	DNAJA1	10.903	-1.57621	0.682724	-2.30871	0.0209597	0.0834428
ENSBTAG00000004279	RHOA	10.7513	-1.57567	0.752555	-2.09377	0.0362808	0.12154
ENSBTAG00000004288	GSTA4	1.52865	-1.57548	1.23149	-1.27933	0.200782	NA
ENSBTAG00000009351	ATXN10	17.6256	-1.57499	0.573604	-2.74578	0.0060368	0.0344775
ENSBTAG00000042475	ENSBTAG00000042475	28.8814	-1.57377	0.651666	-2.41499	0.0157357	0.068834
ENSBTAG00000003151	DNAJB11	15.6513	-1.57346	0.68921	-2.28299	0.0224311	0.0874212
ENSBTAG00000005191	RPN1	38.718	-1.57319	0.79324	-1.98325	0.04734	0.145979
ENSBTAG00000009795	SF3B5	20.4303	-1.57275	0.654687	-2.4023	0.0162925	0.0703799
ENSBTAG00000002999	ANAPC15	1.53273	-1.57242	1.22865	-1.2798	0.200617	NA
ENSBTAG00000005960	EPB41L2	8.41392	-1.57183	0.863968	-1.81932	0.0688625	0.188539
ENSBTAG00000006564	PSMA1	26.247	-1.57095	0.723206	-2.1722	0.0298407	0.106797
ENSBTAG00000007960	TOP1	126.071	-1.5695	0.538675	-2.91364	0.00357245	0.0237813
ENSBTAG00000019315	PLA2G7	3.4587	-1.56677	1.09291	-1.43358	0.151692	0.318553
ENSBTAG00000019156	CCT2	47.2562	-1.56667	0.374345	-4.18508	2.85064e-05	0.000560138
ENSBTAG00000004834	CNOT10	3.33068	-1.56651	1.0583	-1.48022	0.138815	0.303233
ENSBTAG00000017855	ITM2C	24.0273	-1.56636	0.614295	-2.54985	0.0107771	0.0524771
ENSBTAG00000018252	ARRDC4	3.72071	-1.56606	1.1395	-1.37434	0.169336	0.343107
ENSBTAG00000002224	UHRF1	2.38682	-1.5656	1.06234	-1.47373	0.140554	0.30545
ENSBTAG00000015713	TLK2	6.61307	-1.56537	0.99618	-1.57138	0.116095	0.26853
ENSBTAG00000047293	NRIP1	8.46234	-1.56497	0.754474	-2.07426	0.0380553	0.125498
ENSBTAG00000002745	APEX1	27.667	-1.56409	0.478712	-3.26729	0.00108584	0.0100036
ENSBTAG00000005142	RPL37	70.3505	-1.56381	0.519541	-3.00999	0.00261256	0.0189338
ENSBTAG00000019804	SNRNP25	3.50811	-1.56365	1.02494	-1.5256	0.12711	0.28708
ENSBTAG00000020281	NIN	8.65771	-1.56347	0.784186	-1.99375	0.0461795	0.143542
ENSBTAG00000021746	ANXA5	132.427	-1.56156	0.400817	-3.89593	9.78244e-05	0.00154073
ENSBTAG00000016297	CCNYL1	7.21532	-1.56102	0.88524	-1.76338	0.077836	0.205278
ENSBTAG00000016680	PPID	8.42114	-1.56063	0.822602	-1.89719	0.0578031	0.167728
ENSBTAG00000017490	PLD1	4.50651	-1.55983	0.96074	-1.62358	0.104466	0.251435
ENSBTAG00000013387	CHMP4B	1.4832	-1.55931	1.21637	-1.28193	0.199866	NA
ENSBTAG00000013244	HDAC6	4.65521	-1.55921	1.00176	-1.55648	0.119595	0.273774
ENSBTAG00000026199	ACTB	534.138	-1.55874	0.315421	-4.94178	7.74144e-07	2.42941e-05
ENSBTAG00000047107	TNIP3	1.4764	-1.55791	1.21696	-1.28016	0.200487	NA
ENSBTAG00000007239	TNFAIP6	5.22734	-1.55751	1.05319	-1.47885	0.13918	0.303603
ENSBTAG00000008570	RPS14	23.3147	-1.55718	0.590118	-2.63876	0.00832087	0.0436818
ENSBTAG00000002147	PPP4R2	9.93844	-1.55519	1.00608	-1.54579	0.122154	0.27802
ENSBTAG00000014373	CETN3	10.612	-1.55509	0.821264	-1.89353	0.0582872	0.168652
ENSBTAG00000002920	KAT6B	3.92755	-1.55482	1.09754	-1.41664	0.156587	0.324815
ENSBTAG00000014879	FAM185A	1.47681	-1.55226	1.21776	-1.27468	0.202421	NA
ENSBTAG00000016782	SLC39A10	1.47668	-1.55153	1.22189	-1.26977	0.204165	NA
ENSBTAG00000012272	TMEM19	2.39688	-1.55114	1.07982	-1.43648	0.150867	0.317475
ENSBTAG00000018097	PARN	5.73052	-1.54994	0.877424	-1.76647	0.0773167	0.204408
ENSBTAG00000002341	ETS1	2.62014	-1.54881	1.19834	-1.29246	0.196197	0.376906
ENSBTAG00000010042	RIOK3	22.3807	-1.54806	0.532449	-2.90743	0.00364414	0.0241533
ENSBTAG00000025400	PARP4	1.45844	-1.54792	1.21303	-1.27608	0.201929	NA
ENSBTAG00000014707	ISG15	190.206	-1.54704	0.444278	-3.48215	0.000497405	0.00557732
ENSBTAG00000019725	UBE4A	2.42764	-1.54646	1.11097	-1.39198	0.163927	0.335235
ENSBTAG00000009451	JDP2	17.27	-1.54633	0.675262	-2.28997	0.0220231	0.0865487
ENSBTAG00000033255	DUSP11	3.46853	-1.54519	1.03502	-1.49291	0.135461	0.29863
ENSBTAG00000000898	F2RL2	8.26605	-1.54259	0.842441	-1.83109	0.0670869	0.185171
ENSBTAG00000013007	FAM210B	13.4268	-1.54116	0.629639	-2.44768	0.0143778	0.0647
ENSBTAG00000007234	PLRG1	1.48293	-1.54115	1.22756	-1.25546	0.209313	NA
ENSBTAG00000020308	EIF4G2	16.5968	-1.54025	0.840947	-1.83156	0.0670168	0.185063
ENSBTAG00000016961	ENSBTAG00000016961	36.1819	-1.53979	0.437528	-3.5193	0.000432692	0.00497962
ENSBTAG00000003113	ENSBTAG00000003113	1.5311	-1.53859	1.2569	-1.22411	0.220911	NA
ENSBTAG00000021851	ENSBTAG00000021851	13.6942	-1.53834	0.648635	-2.37166	0.0177082	0.0746825
ENSBTAG00000012228	SEMA4A	11.5207	-1.53704	0.842363	-1.82468	0.0680499	0.186816
ENSBTAG00000017061	SMARCAD1	1.52673	-1.53634	1.246	-1.23302	0.217568	NA
ENSBTAG00000020777	ERCC3	6.95224	-1.53572	0.838127	-1.83232	0.0669037	0.184916
ENSBTAG00000011779	MAL2	3.9259	-1.53468	1.27048	-1.20795	0.227067	0.412609
ENSBTAG00000037735	C5AR2	15.6215	-1.53386	0.697881	-2.19788	0.0279578	0.102183
ENSBTAG00000007414	PAPOLG	6.93862	-1.53357	0.799809	-1.91742	0.055184	0.161974
ENSBTAG00000021523	STAT3	2.38695	-1.53144	1.10025	-1.3919	0.163952	0.335235
ENSBTAG00000000542	CFAP36	2.33158	-1.5312	1.06551	-1.43705	0.150703	0.317348
ENSBTAG00000021254	CENPI	2.32791	-1.53035	1.07426	-1.42456	0.154284	0.322116
ENSBTAG00000000599	CCNI	23.8915	-1.52973	0.544176	-2.8111	0.0049372	0.0296961
ENSBTAG00000013225	NBN	16.8242	-1.52959	0.592403	-2.58201	0.0098228	0.0493644
ENSBTAG00000012760	NDUFB3	7.94215	-1.52943	0.976087	-1.5669	0.117137	0.270327
ENSBTAG00000015962	MMADHC	10.231	-1.52895	0.889831	-1.71825	0.0857507	0.218343
ENSBTAG00000013793	NEDD4	2.32546	-1.52861	1.06522	-1.43502	0.151283	0.317912
ENSBTAG00000001847	CNTLN	3.39339	-1.52714	1.08993	-1.40114	0.161171	0.331176
ENSBTAG00000014368	SLAMF6	1.43613	-1.52696	1.22183	-1.24973	0.211397	NA
ENSBTAG00000012366	MRPS23	5.74008	-1.52662	0.945557	-1.61452	0.106415	0.254421
ENSBTAG00000010932	DNAJC12	1.50809	-1.52653	1.24459	-1.22653	0.219997	NA
ENSBTAG00000020681	FNDC3A	10.658	-1.52635	0.69966	-2.18155	0.0291425	0.10482
ENSBTAG00000004005	WDR7	9.52246	-1.52557	0.855773	-1.78268	0.0746386	0.199352
ENSBTAG00000005904	RBBP4	4.02685	-1.52398	1.13288	-1.34522	0.178553	0.354842
ENSBTAG00000000878	RB1CC1	8.78765	-1.52366	0.764055	-1.99418	0.0461329	0.14347
ENSBTAG00000019995	HIKESHI	2.34288	-1.5232	1.10016	-1.38452	0.166199	0.338103
ENSBTAG00000004772	THEM4	2.34288	-1.5232	1.10016	-1.38452	0.166199	0.338103
ENSBTAG00000000199	PDP1	1.45164	-1.52257	1.22934	-1.23853	0.21552	NA
ENSBTAG00000014294	ST7L	1.56401	-1.52252	1.26801	-1.20071	0.229864	NA
ENSBTAG00000046394	RPL23A	74.3691	-1.52178	0.535535	-2.84161	0.00448859	0.027791
ENSBTAG00000014891	SRSF7	24.5368	-1.52164	0.666331	-2.28362	0.0223941	0.0874212
ENSBTAG00000014850	GPN2	2.34574	-1.52045	1.10701	-1.37347	0.169606	0.34354
ENSBTAG00000010439	AKAP8L	9.0751	-1.51966	0.942095	-1.61306	0.106732	0.254979
ENSBTAG00000011642	RBM27	11.439	-1.51877	0.823705	-1.84383	0.0652075	0.182362
ENSBTAG00000016547	CEP57	2.31853	-1.51864	1.08633	-1.39796	0.162126	0.33258
ENSBTAG00000004790	UBE2T	2.31853	-1.51864	1.08633	-1.39796	0.162126	0.33258
ENSBTAG00000018033	PIP4K2A	3.39559	-1.51777	0.996602	-1.52294	0.127773	0.287975
ENSBTAG00000015154	MCL1	59.9185	-1.51689	0.467624	-3.24383	0.00117934	0.0106141
ENSBTAG00000030595	COX16	4.52207	-1.5168	1.00532	-1.50878	0.131355	0.293389
ENSBTAG00000015277	PCF11	86.7236	-1.51468	0.429339	-3.52793	0.000418822	0.00486135
ENSBTAG00000047284	ENSBTAG00000047284	7.16963	-1.51292	0.949944	-1.59264	0.11124	0.262264
ENSBTAG00000002826	CLSPN	1.59803	-1.51292	1.28519	-1.1772	0.239117	NA
ENSBTAG00000008603	CXHXorf21	29.7796	-1.51216	0.491621	-3.07587	0.00209888	0.0159729
ENSBTAG00000016559	NUDT22	1.44633	-1.51117	1.22871	-1.22988	0.218741	NA
ENSBTAG00000005016	AP3B1	10.6067	-1.51096	0.702353	-2.15128	0.031454	0.111494
ENSBTAG00000019376	FNDC3B	13.1905	-1.51008	0.64077	-2.35666	0.01844	0.0768669
ENSBTAG00000045568	ENSBTAG00000045568	3.38282	-1.50988	1.0311	-1.46433	0.143103	0.308267
ENSBTAG00000012397	DCK	1.44579	-1.50859	1.23651	-1.22004	0.22245	NA
ENSBTAG00000005455	USP7	6.84393	-1.5071	0.801656	-1.87998	0.0601108	0.171974
ENSBTAG00000001141	ADAM17	1.47749	-1.50652	1.24542	-1.20965	0.226413	NA
ENSBTAG00000010132	NAE1	4.33688	-1.50615	0.962081	-1.56551	0.117463	0.270671
ENSBTAG00000019701	ENSBTAG00000019701	324.35	-1.50541	0.427967	-3.51758	0.000435508	0.00499323
ENSBTAG00000011187	FAM13A	22.4522	-1.50229	0.53086	-2.82991	0.00465613	0.0285392
ENSBTAG00000009353	EVI2B	16.1337	-1.50187	0.592844	-2.53333	0.0112985	0.0539413
ENSBTAG00000023513	DNAJC19	7.25425	-1.50133	0.972653	-1.54354	0.122699	0.278742
ENSBTAG00000019718	RPS15	107.802	-1.50094	0.372172	-4.03292	5.50881e-05	0.000978615
ENSBTAG00000010470	UQCC3	2.27594	-1.49977	1.07044	-1.40108	0.16119	NA
ENSBTAG00000038949	MRPL30	3.34309	-1.4987	1.00319	-1.49393	0.135194	0.298178
ENSBTAG00000016007	ADH5	8.10782	-1.49827	0.788232	-1.9008	0.0573286	0.166747
ENSBTAG00000012995	MCUB	1.41545	-1.49816	1.22356	-1.22443	0.22079	NA
ENSBTAG00000019746	CCDC66	1.42797	-1.49789	1.22981	-1.21798	0.223231	NA
ENSBTAG00000012350	MAT2B	15.0578	-1.49739	0.750196	-1.99599	0.0459345	0.143144
ENSBTAG00000021931	C19H17orf49	1.46143	-1.49675	1.24547	-1.20176	0.229458	NA
ENSBTAG00000007685	PSMB1	11.1925	-1.49643	0.840008	-1.78145	0.074839	0.199799
ENSBTAG00000006995	SPTBN1	2.51225	-1.49501	1.20037	-1.24545	0.212966	0.396779
ENSBTAG00000005218	PDE3B	4.39986	-1.49392	0.98392	-1.51834	0.128929	0.289522
ENSBTAG00000013851	BCL10	12.4194	-1.4937	0.669044	-2.2326	0.0255756	0.0961209
ENSBTAG00000018898	ARID4A	79.6104	-1.49277	0.298301	-5.00423	5.6085e-07	1.81341e-05
ENSBTAG00000014150	C11H9orf16	25.1873	-1.49179	0.48242	-3.0923	0.00198612	0.0152669
ENSBTAG00000010458	ENSBTAG00000010458	5.65043	-1.4917	0.917435	-1.62595	0.103961	0.250712
ENSBTAG00000007554	IFI6	51.9339	-1.49096	0.370722	-4.02178	5.77596e-05	0.00102014
ENSBTAG00000005265	ZCCHC9	1.51641	-1.49042	1.27598	-1.16806	0.242781	NA
ENSBTAG00000018851	MYCBP2	21.0839	-1.48976	0.545255	-2.73223	0.00629071	0.0354309
ENSBTAG00000001212	SSR2	9.00274	-1.48968	0.86589	-1.7204	0.0853594	0.217944
ENSBTAG00000018812	NOP56	10.1156	-1.4891	0.85347	-1.74476	0.0810265	0.210256
ENSBTAG00000018501	ICE1	1.38416	-1.48899	1.21882	-1.22166	0.221836	NA
ENSBTAG00000047238	ITGAM	2.27349	-1.48851	1.07364	-1.38642	0.165619	NA
ENSBTAG00000013411	ENO1	275.554	-1.4881	0.296352	-5.02139	5.12994e-07	1.67642e-05
ENSBTAG00000001810	SCAF11	33.6272	-1.48749	0.472587	-3.14756	0.00164642	0.0132385
ENSBTAG00000003495	KDM7A	8.08711	-1.48741	0.768726	-1.9349	0.0530027	0.157692
ENSBTAG00000012694	UHMK1	1.43735	-1.48705	1.23936	-1.19985	0.230197	NA
ENSBTAG00000011072	ADK	6.78055	-1.48657	0.889809	-1.67066	0.0947888	0.234082
ENSBTAG00000002615	LONRF3	4.4694	-1.4851	0.962512	-1.54294	0.122845	0.278968
ENSBTAG00000014595	LIG1	1.54836	-1.48394	1.28272	-1.15688	0.247323	NA
ENSBTAG00000012099	TMEM87B	1.42769	-1.48387	1.23825	-1.19836	0.230776	NA
ENSBTAG00000002004	LLPH	30.7671	-1.48253	0.464567	-3.19122	0.00141675	0.0120581
ENSBTAG00000020532	ENSBTAG00000020532	1.44539	-1.48224	1.25471	-1.18134	0.237467	NA
ENSBTAG00000002742	MSH2	1.44539	-1.48224	1.25471	-1.18134	0.237467	NA
ENSBTAG00000015334	ZHX1	4.46763	-1.48204	0.989453	-1.49784	0.134176	0.296868
ENSBTAG00000019251	EPB41L3	1.39354	-1.4819	1.22597	-1.20875	0.226757	NA
ENSBTAG00000011726	CRYL1	9.06408	-1.48184	0.833588	-1.77767	0.0754579	0.200925
ENSBTAG00000013533	CLIC1	25.0932	-1.48051	0.514983	-2.87488	0.0040418	0.025962
ENSBTAG00000002182	COX17	4.43106	-1.48049	1.10097	-1.34471	0.178717	0.354998
ENSBTAG00000013615	CHORDC1	22.0857	-1.48021	0.533412	-2.77497	0.00552062	0.0323147
ENSBTAG00000031435	SELENOT	17.7018	-1.47939	0.628298	-2.35459	0.0185431	0.0772438
ENSBTAG00000030581	TBC1D5	2.3328	-1.47833	1.12044	-1.31942	0.187029	0.365154
ENSBTAG00000013930	ATP5F1C	6.64316	-1.47799	0.946255	-1.56193	0.118304	0.272179
ENSBTAG00000002507	ATP5F1A	67.5052	-1.47764	0.378173	-3.90731	9.33285e-05	0.00149693
ENSBTAG00000014227	NDFIP2	4.43811	-1.4774	0.956069	-1.54528	0.122277	0.278094
ENSBTAG00000015541	DLC1	61.668	-1.47709	0.400562	-3.68755	0.000226425	0.00300148
ENSBTAG00000006690	ARCN1	5.91925	-1.47597	0.872675	-1.69131	0.0907767	0.227285
ENSBTAG00000009535	RPS2	47.6011	-1.47199	0.695677	-2.11591	0.0343521	0.117408
ENSBTAG00000009646	ALDH7A1	3.28145	-1.47128	1.00279	-1.46719	0.142325	0.30744
ENSBTAG00000009778	KRAS	15.2844	-1.47059	0.625356	-2.3516	0.0186928	0.0775116
ENSBTAG00000014598	BPTF	50.4429	-1.47045	0.440979	-3.33452	0.000854456	0.00843551
ENSBTAG00000000759	NENF	41.0915	-1.47017	0.527419	-2.78748	0.00531205	0.0313945
ENSBTAG00000010009	TMCO1	60.0645	-1.46941	0.470744	-3.12145	0.0017996	0.0141861
ENSBTAG00000005316	GDI2	19.8807	-1.46913	0.685199	-2.14409	0.0320257	0.112541
ENSBTAG00000006287	NEDD9	3.29478	-1.46893	1.00629	-1.45975	0.144358	0.310148
ENSBTAG00000019290	PACSIN2	15.6342	-1.46818	0.668732	-2.19547	0.0281297	0.102689
ENSBTAG00000020894	LAPTM4A	77.9476	-1.46721	0.570699	-2.57091	0.0101433	0.0505181
ENSBTAG00000000022	NUP37	1.37763	-1.46621	1.23432	-1.18787	0.234885	NA
ENSBTAG00000019568	IFT74	3.29451	-1.46606	1.01529	-1.44398	0.148744	0.314089
ENSBTAG00000020139	RPL7	50.4678	-1.46394	0.536402	-2.72919	0.00634903	0.0356936
ENSBTAG00000021864	ENSBTAG00000021864	22.359	-1.46171	0.754531	-1.93724	0.0527158	0.157298
ENSBTAG00000010426	XRCC5	1.36266	-1.46054	1.22609	-1.19122	0.233567	NA
ENSBTAG00000001781	TOMM40	7.95529	-1.46033	0.773609	-1.88768	0.0590683	0.170027
ENSBTAG00000019565	NCOA4	15.5876	-1.46027	0.583455	-2.5028	0.0123215	0.0576544
ENSBTAG00000007330	STXBP3	3.29303	-1.45972	1.07714	-1.35519	0.175358	0.351349
ENSBTAG00000011328	ENSBTAG00000011328	1.41097	-1.45969	1.25565	-1.1625	0.245031	NA
ENSBTAG00000006065	PCNA	7.70242	-1.45905	0.901109	-1.61917	0.10541	0.25281
ENSBTAG00000007642	ENSBTAG00000007642	2.23621	-1.45873	1.08755	-1.34129	0.179826	NA
ENSBTAG00000018800	RPS4X	19.511	-1.45852	0.72409	-2.01428	0.04398	0.139111
ENSBTAG00000018987	ENSBTAG00000018987	1.39926	-1.45813	1.24669	-1.16961	0.24216	NA
ENSBTAG00000001092	PHOSPHO2	3.25737	-1.45813	1.00647	-1.44875	0.147406	0.312128
ENSBTAG00000005733	CHD6	1.44674	-1.45745	1.26046	-1.15628	0.247565	NA
ENSBTAG00000018310	SETD3	2.32354	-1.45708	1.13892	-1.27935	0.200772	0.381705
ENSBTAG00000011866	PCBD1	1.37559	-1.45703	1.23152	-1.18312	0.236763	NA
ENSBTAG00000021250	RALBP1	25.6169	-1.45702	0.5527	-2.63619	0.00838419	0.0437685
ENSBTAG00000016023	EIF4A3	8.91946	-1.4562	0.832285	-1.74964	0.0801797	0.209214
ENSBTAG00000003748	CNOT2	9.5065	-1.45534	0.756392	-1.92406	0.0543476	0.160211
ENSBTAG00000021527	IGF1R	1.44375	-1.4549	1.26253	-1.15237	0.24917	NA
ENSBTAG00000007696	TRAPPC8	3.7153	-1.45376	1.09971	-1.32194	0.186188	0.36404
ENSBTAG00000039682	MTUS1	1.41585	-1.45285	1.25058	-1.16175	0.245339	NA
ENSBTAG00000007863	GLS	4.82054	-1.45269	1.01024	-1.43797	0.150443	0.316911
ENSBTAG00000024240	ACADM	8.37244	-1.45263	0.763386	-1.90288	0.0570562	0.166266
ENSBTAG00000003263	TBCA	19.4014	-1.45167	0.54338	-2.67155	0.00755021	0.0405443
ENSBTAG00000010134	OSTM1	19.6585	-1.45057	0.540136	-2.68557	0.00724055	0.0394358
ENSBTAG00000020757	PCBP2	5.47054	-1.45054	0.999371	-1.45145	0.146655	0.311148
ENSBTAG00000015034	IK	81.2344	-1.45048	0.307095	-4.72323	2.3213e-06	6.1409e-05
ENSBTAG00000016846	YWHAB	116.259	-1.44921	0.410811	-3.52767	0.000419232	0.00486135
ENSBTAG00000003147	JAK1	56.7216	-1.44829	0.37599	-3.85195	0.000117181	0.00176813
ENSBTAG00000036282	CCDC59	20.5264	-1.44808	0.568318	-2.548	0.0108341	0.052618
ENSBTAG00000009336	LXN	18.7568	-1.44795	0.569705	-2.54159	0.0110351	0.0530987
ENSBTAG00000026266	MYL12B	3.25819	-1.4478	1.02247	-1.41598	0.156782	0.325108
ENSBTAG00000007499	HNRNPH2	9.06449	-1.44771	0.748823	-1.93331	0.0531982	0.158043
ENSBTAG00000001440	PMM2	4.24245	-1.44687	0.9727	-1.48747	0.13689	0.300695
ENSBTAG00000009472	C4H7orf25	2.19308	-1.44628	1.0742	-1.34637	0.178183	NA
ENSBTAG00000009526	TMEM59	3.22854	-1.44571	1.03756	-1.39338	0.163505	0.334733
ENSBTAG00000004051	SBDS	10.3496	-1.44564	0.692391	-2.0879	0.0368069	0.122376
ENSBTAG00000019116	MOB4	6.04648	-1.44515	0.974407	-1.48311	0.138046	0.302186
ENSBTAG00000001939	SECISBP2	4.34954	-1.44473	0.959223	-1.50614	0.132031	0.294038
ENSBTAG00000020193	DCLRE1A	1.3658	-1.44371	1.24083	-1.1635	0.244628	NA
ENSBTAG00000017815	STX8	2.19635	-1.44327	1.07683	-1.3403	0.180149	NA
ENSBTAG00000011396	HNRNPC	7.7688	-1.44256	0.837086	-1.72332	0.0848312	0.216951
ENSBTAG00000006441	ATP5PB	25.6411	-1.44102	0.573073	-2.51456	0.0119182	0.056319
ENSBTAG00000047136	ENSBTAG00000047136	4.53257	-1.44091	1.25508	-1.14807	0.250941	0.440453
ENSBTAG00000007116	ARRDC3	1.39301	-1.4401	1.25828	-1.1445	0.252416	NA
ENSBTAG00000046979	LGMN	123.988	-1.43968	0.276704	-5.20295	1.96148e-07	7.22083e-06
ENSBTAG00000004966	ENSBTAG00000004966	12.1326	-1.43905	0.731918	-1.96614	0.0492822	0.149833
ENSBTAG00000025385	ENSBTAG00000025385	5.37451	-1.43887	0.914139	-1.57401	0.115484	0.267722
ENSBTAG00000007106	GATD3A	3.20785	-1.43877	1.00559	-1.43076	0.152498	0.31959
ENSBTAG00000009207	KMT2E	239.907	-1.43817	0.234034	-6.14517	7.988e-10	4.73929e-08
ENSBTAG00000031249	PSMG4	13.7438	-1.43715	0.828446	-1.73475	0.0827847	0.213195
ENSBTAG00000008635	SULT1A1	35.3572	-1.43671	0.420168	-3.41936	0.000627684	0.0066363
ENSBTAG00000021237	ENSBTAG00000021237	20.0691	-1.43567	0.66743	-2.15105	0.0314725	0.111495
ENSBTAG00000046533	RAB31	1.33178	-1.43457	1.22908	-1.16719	0.243132	NA
ENSBTAG00000016481	CALU	5.31804	-1.43365	0.876245	-1.63613	0.101813	0.246505
ENSBTAG00000003842	RABGEF1	43.5864	-1.43362	0.520011	-2.7569	0.0058352	0.0336087
ENSBTAG00000006075	SUCLG1	10.7492	-1.43353	0.710847	-2.01665	0.0437317	0.138684
ENSBTAG00000000998	SLC39A6	1.36021	-1.43331	1.23828	-1.1575	0.247069	NA
ENSBTAG00000014734	CHD4	75.2799	-1.43331	0.602767	-2.37788	0.0174125	0.073955
ENSBTAG00000002423	PSMD12	12.4899	-1.43285	0.695418	-2.06041	0.039359	0.128897
ENSBTAG00000024603	NCOR2	2.23702	-1.43063	1.11462	-1.28352	0.19931	NA
ENSBTAG00000006609	ERRFI1	2.16832	-1.43016	1.07829	-1.32633	0.184732	NA
ENSBTAG00000007123	ENSA	2.19675	-1.43007	1.0887	-1.31356	0.188995	NA
ENSBTAG00000020468	MICU3	2.19336	-1.43002	1.09824	-1.30211	0.19288	NA
ENSBTAG00000006616	PTPN1	39.2624	-1.42861	0.604999	-2.36135	0.0182087	0.0762145
ENSBTAG00000015778	SASS6	4.1328	-1.42839	0.965614	-1.47925	0.139073	0.303527
ENSBTAG00000022777	CDC42BPA	2.20315	-1.42788	1.098	-1.30044	0.19345	NA
ENSBTAG00000010023	FAM107B	7.73885	-1.42725	0.805829	-1.77115	0.0765353	0.203263
ENSBTAG00000046959	CGGBP1	4.15294	-1.42724	0.964029	-1.48049	0.138742	0.303233
ENSBTAG00000009281	SPRYD4	2.19186	-1.4272	1.11616	-1.27866	0.201016	NA
ENSBTAG00000005115	SLC31A2	10.7317	-1.4267	0.700829	-2.03573	0.0417771	0.134227
ENSBTAG00000014269	SCARB1	2.16179	-1.42662	1.08601	-1.31363	0.18897	NA
ENSBTAG00000019663	DECR1	8.28851	-1.42481	0.78211	-1.82175	0.0684926	0.18761
ENSBTAG00000008800	XKR8	4.25131	-1.42418	1.01742	-1.39979	0.161575	0.33169
ENSBTAG00000001057	ARFGAP3	6.43079	-1.42378	0.942062	-1.51135	0.1307	0.292246
ENSBTAG00000020799	EXOC6B	1.36335	-1.42343	1.24841	-1.14019	0.254206	NA
ENSBTAG00000021520	DDX46	30.8325	-1.42308	0.47696	-2.98365	0.00284834	0.0200734
ENSBTAG00000019079	PLCB2	2.40435	-1.42281	1.21815	-1.16801	0.242804	0.431832
ENSBTAG00000015193	ENSBTAG00000015193	3.1733	-1.42163	1.03552	-1.37286	0.169795	0.343809
ENSBTAG00000009141	FAM210A	1.37245	-1.42118	1.25162	-1.13548	0.256175	NA
ENSBTAG00000020327	ZNF410	1.3224	-1.42043	1.23605	-1.14917	0.250487	NA
ENSBTAG00000016367	RBM18	8.60358	-1.42042	0.867888	-1.63664	0.101706	0.246344
ENSBTAG00000003914	MVB12A	3.24663	-1.41953	1.09518	-1.29616	0.19492	0.37493
ENSBTAG00000010843	PGRMC2	19.7245	-1.4194	0.555132	-2.55687	0.0105617	0.0516988
ENSBTAG00000011936	ATP8B4	4.26941	-1.41884	0.948336	-1.49614	0.134617	0.297306
ENSBTAG00000019621	NDRG3	6.48354	-1.41852	0.812409	-1.74607	0.0807988	0.209933
ENSBTAG00000014295	CAPZA1	24.7274	-1.41846	0.678648	-2.09013	0.0366065	0.122042
ENSBTAG00000008595	PPHLN1	5.39111	-1.41827	0.902096	-1.57219	0.115906	0.268397
ENSBTAG00000001460	LIN7C	10.5388	-1.41807	0.875568	-1.6196	0.105317	0.252688
ENSBTAG00000021573	DCAF12	7.00626	-1.41776	0.809899	-1.75054	0.080026	0.20908
ENSBTAG00000020710	CENPQ	2.20874	-1.41726	1.12814	-1.25629	0.209012	NA
ENSBTAG00000011206	GALNT1	3.20199	-1.41719	1.04937	-1.35052	0.176848	0.352946
ENSBTAG00000001867	SACS	1.33545	-1.41716	1.23727	-1.14539	0.252046	NA
ENSBTAG00000010718	RALGPS2	5.36851	-1.41715	0.960706	-1.47511	0.140182	0.304967
ENSBTAG00000016805	SGMS2	14.4372	-1.41549	0.689462	-2.05304	0.0400687	0.130245
ENSBTAG00000020301	BLM	1.49654	-1.41411	1.30269	-1.08553	0.277687	NA
ENSBTAG00000021586	FAM122A	1.32321	-1.41324	1.23429	-1.14499	0.252215	NA
ENSBTAG00000039770	CEBPZ	37.3966	-1.41277	0.393937	-3.58628	0.000335431	0.00410786
ENSBTAG00000009941	MBIP	1.34076	-1.41055	1.25021	-1.12825	0.259214	NA
ENSBTAG00000021435	MAFF	18.0065	-1.41011	0.832143	-1.69456	0.0901592	0.226361
ENSBTAG00000020451	USP1	7.62082	-1.4099	1.08199	-1.30306	0.192556	0.371906
ENSBTAG00000008642	POLR1D	21.3368	-1.4097	0.645202	-2.18489	0.0288967	0.10412
ENSBTAG00000001922	AKIP1	3.16091	-1.40947	1.04535	-1.34832	0.177554	0.353364
ENSBTAG00000020503	C17H12orf65	3.20634	-1.40879	1.06299	-1.32531	0.185069	0.362834
ENSBTAG00000013866	RPS27	195.725	-1.4084	0.634279	-2.22048	0.0263862	0.0978436
ENSBTAG00000008048	GCFC2	3.13789	-1.40775	1.09103	-1.29029	0.196949	0.377526
ENSBTAG00000007101	F3	27.6909	-1.40716	0.631317	-2.22892	0.0258189	0.0965556
ENSBTAG00000016397	CDYL	1.29804	-1.40677	1.22989	-1.14382	0.2527	NA
ENSBTAG00000003418	MSN	96.7271	-1.40638	0.52856	-2.66078	0.007796	0.0415356
ENSBTAG00000012293	SPAG9	22.2121	-1.40634	0.559326	-2.51434	0.0119255	0.056319
ENSBTAG00000002462	MRPL47	3.13316	-1.40561	1.02918	-1.36576	0.172014	0.346809
ENSBTAG00000016824	WDR46	3.15942	-1.40531	1.03597	-1.35652	0.174935	0.350846
ENSBTAG00000025191	SKP1	1.3375	-1.40528	1.25357	-1.12102	0.262281	NA
ENSBTAG00000003789	VIRMA	2.13173	-1.40526	1.07829	-1.30323	0.192497	NA
ENSBTAG00000000579	NIPBL	44.2469	-1.40425	0.442284	-3.17499	0.0014984	0.0124335
ENSBTAG00000021410	C1GALT1C1	2.13989	-1.40297	1.10428	-1.27048	0.203914	NA
ENSBTAG00000015522	MRPS31	3.15343	-1.40277	1.01988	-1.37542	0.169001	0.342656
ENSBTAG00000001098	PLEKHA3	8.615	-1.40253	0.831976	-1.68579	0.091837	0.228788
ENSBTAG00000000562	TOMM20	5.26963	-1.40242	0.954615	-1.46909	0.141808	0.307193
ENSBTAG00000007988	STX2	68.1038	-1.40234	0.405209	-3.46079	0.000538602	0.0059519
ENSBTAG00000002210	LAS1L	16.2849	-1.40229	0.584691	-2.39834	0.0164695	0.0710268
ENSBTAG00000007413	CEP41	1.31709	-1.40164	1.23939	-1.13091	0.258093	NA
ENSBTAG00000048273	C6H4orf3	21.6961	-1.40129	0.640185	-2.18888	0.0286052	0.103635
ENSBTAG00000019502	MED4	10.5266	-1.4012	0.732235	-1.9136	0.0556714	0.163091
ENSBTAG00000040088	SLC9B2	2.24967	-1.40065	1.15749	-1.21008	0.22625	NA
ENSBTAG00000010227	CPSF2	4.20411	-1.39981	0.955094	-1.46562	0.142751	0.307924
ENSBTAG00000047991	TAF4	1.46836	-1.39804	1.30063	-1.07489	0.282423	NA
ENSBTAG00000006167	BTBD8	2.14437	-1.39686	1.09196	-1.27922	0.20082	NA
ENSBTAG00000032451	ENSBTAG00000032451	15.4212	-1.39677	0.813507	-1.71698	0.0859835	0.218699
ENSBTAG00000010884	NKAP	3.13084	-1.39666	1.02532	-1.36217	0.173144	0.348553
ENSBTAG00000022920	RNF128	1.33777	-1.39613	1.25988	-1.10814	0.267799	NA
ENSBTAG00000021997	ITSN1	4.58912	-1.39613	0.983557	-1.41947	0.155763	0.323666
ENSBTAG00000000799	ICA1	1.31355	-1.39559	1.24281	-1.12293	0.261467	NA
ENSBTAG00000016596	ENSBTAG00000016596	13.9348	-1.39495	0.634325	-2.19912	0.0278697	0.101922
ENSBTAG00000014729	MRPL51	10.5833	-1.39402	0.682392	-2.04284	0.0410682	0.132577
ENSBTAG00000011224	CITED2	35.6464	-1.39396	0.469314	-2.97022	0.0029759	0.02076
ENSBTAG00000013749	RHOQ	53.3803	-1.39381	0.528469	-2.63745	0.00835331	0.0437047
ENSBTAG00000003503	C18H16orf87	6.87906	-1.39155	0.813066	-1.71148	0.0869919	0.220746
ENSBTAG00000032982	TERF1	3.09983	-1.39071	1.01647	-1.36817	0.17126	0.34586
ENSBTAG00000013678	OSGIN2	3.54797	-1.39065	1.09547	-1.26945	0.204281	0.385654
ENSBTAG00000007237	BUB1B	1.45953	-1.3901	1.3034	-1.06652	0.286189	NA
ENSBTAG00000017832	PDK3	3.09942	-1.38989	1.03101	-1.34808	0.177633	0.353364
ENSBTAG00000047706	ING2	10.5455	-1.38988	0.741206	-1.87517	0.06077	0.173373
ENSBTAG00000033217	TPM3	68.7362	-1.3891	0.408875	-3.39738	0.000680345	0.00703484
ENSBTAG00000011954	SEC11C	26.324	-1.38837	0.483459	-2.87175	0.00408209	0.0260937
ENSBTAG00000039787	CSN3	3.59856	-1.38832	1.20778	-1.14948	0.250357	0.439838
ENSBTAG00000012184	PTTG1	3.0809	-1.38702	1.09659	-1.26484	0.205928	0.387385
ENSBTAG00000001648	RPL21	131.005	-1.38642	0.405758	-3.41687	0.000633457	0.00667424
ENSBTAG00000016242	DUOXA1	1.30171	-1.3848	1.24116	-1.11574	0.264535	NA
ENSBTAG00000014096	PCNX4	3.09057	-1.38425	1.01762	-1.36029	0.173739	0.349363
ENSBTAG00000001360	RPS12	721.687	-1.38344	0.51557	-2.68333	0.00728925	0.0395976
ENSBTAG00000010701	NACA	17.3728	-1.38319	0.911083	-1.51819	0.128967	0.289522
ENSBTAG00000004307	VPS36	10.5039	-1.38195	0.711383	-1.94263	0.0520613	0.155898
ENSBTAG00000038477	GGCX	1.27654	-1.38149	1.23437	-1.11919	0.263061	NA
ENSBTAG00000006670	ERGIC3	4.64871	-1.38147	1.02538	-1.34728	0.17789	0.353638
ENSBTAG00000021245	SPRY1	3.13206	-1.38123	1.05079	-1.31447	0.188687	0.366942
ENSBTAG00000036262	GBE1	13.3352	-1.38121	0.656321	-2.10447	0.0353373	0.119439
ENSBTAG00000013855	ORMDL3	5.24323	-1.38037	0.91223	-1.51319	0.130232	0.291566
ENSBTAG00000003288	CCZ1	3.04851	-1.37911	1.08241	-1.27411	0.202623	0.383471
ENSBTAG00000021357	ZNF518A	3.57301	-1.3788	1.10935	-1.24289	0.213908	0.397807
ENSBTAG00000008457	SLU7	20.18	-1.37861	0.560181	-2.46101	0.0138546	0.0629013
ENSBTAG00000011793	FDX1	28.0876	-1.37854	0.66943	-2.05927	0.0394686	0.129049
ENSBTAG00000018749	NUDT16	2.1316	-1.37747	1.12388	-1.22564	0.220335	NA
ENSBTAG00000010156	TPT1	33.9203	-1.37635	0.951039	-1.44721	0.147839	0.31272
ENSBTAG00000004225	TSR1	3.52035	-1.37633	1.09553	-1.25631	0.209002	0.391569
ENSBTAG00000015147	S100A10	93.6373	-1.37598	0.426964	-3.22271	0.00126983	0.01123
ENSBTAG00000013033	BTBD10	4.12044	-1.37553	0.972179	-1.41489	0.157101	0.325559
ENSBTAG00000011505	RABEP1	24.9093	-1.37548	0.603978	-2.27737	0.0227642	0.088381
ENSBTAG00000005057	FAM204A	22.8701	-1.37481	0.603992	-2.27621	0.0228332	0.0884243
ENSBTAG00000004230	AIMP1	31.8969	-1.37442	0.616866	-2.22807	0.0258762	0.0966561
ENSBTAG00000008167	TTC3	72.6352	-1.37409	0.395841	-3.47131	0.000517928	0.00576646
ENSBTAG00000046526	ENSBTAG00000046526	37.544	-1.37353	0.501318	-2.73985	0.00614678	0.0349748
ENSBTAG00000003653	LYAR	9.90645	-1.37265	0.697876	-1.9669	0.049195	0.149642
ENSBTAG00000023462	RPS6	22.3135	-1.37262	0.743825	-1.84536	0.0649853	0.182084
ENSBTAG00000023601	CD3EAP	1.3545	-1.37215	1.27237	-1.07842	0.280847	NA
ENSBTAG00000007634	HOOK3	38.8345	-1.3717	0.536845	-2.55512	0.0106152	0.0518125
ENSBTAG00000018581	EPC2	8.03149	-1.37031	0.781511	-1.75342	0.0795304	0.208142
ENSBTAG00000021715	ADPRHL2	2.14506	-1.36921	1.12697	-1.21494	0.224389	NA
ENSBTAG00000015413	RASA2	24.2711	-1.36913	0.49545	-2.7634	0.00572022	0.0331985
ENSBTAG00000013705	NFKBIE	3.05357	-1.36896	1.01875	-1.34376	0.179025	0.355201
ENSBTAG00000021582	NCAPG	1.28947	-1.36837	1.24661	-1.09767	0.272348	NA
ENSBTAG00000006040	UHRF1BP1L	11.5857	-1.36816	0.671186	-2.03842	0.0415083	0.133644
ENSBTAG00000007702	RPP38	1.27002	-1.36621	1.24524	-1.09715	0.272577	NA
ENSBTAG00000024275	XRCC4	1.27083	-1.36614	1.23841	-1.10314	0.269966	NA
ENSBTAG00000011507	NUP88	3.08892	-1.36536	1.10395	-1.23679	0.216164	0.399932
ENSBTAG00000046588	DNAJB9	11.06	-1.36525	0.786253	-1.73639	0.0824941	0.21262
ENSBTAG00000016298	TM9SF3	28.255	-1.36484	0.562848	-2.42489	0.0153131	0.0674197
ENSBTAG00000014205	PRKAR2A	9.18571	-1.36462	0.918242	-1.48612	0.137248	0.300941
ENSBTAG00000005969	EIF2S2	122.837	-1.36228	0.303778	-4.48446	7.30989e-06	0.000169207
ENSBTAG00000005979	HELLS	1.30498	-1.36192	1.25642	-1.08396	0.278381	NA
ENSBTAG00000001246	ATP1A1	34.0913	-1.36062	0.568449	-2.39356	0.0166856	0.0717563
ENSBTAG00000011100	CTSC	230.204	-1.35848	0.290882	-4.67022	3.00884e-06	7.62948e-05
ENSBTAG00000016445	YME1L1	5.1733	-1.35727	0.913162	-1.48635	0.137188	0.300917
ENSBTAG00000012878	BMS1	16.7168	-1.3568	0.607012	-2.23521	0.0254036	0.0957099
ENSBTAG00000032829	GHITM	15.5714	-1.35665	0.576277	-2.35416	0.0185647	0.0772633
ENSBTAG00000019832	TGFBR2	6.26208	-1.35661	0.8756	-1.54935	0.121297	0.276173
ENSBTAG00000018366	SLC15A3	1.35708	-1.35632	1.28349	-1.05674	0.290628	NA
ENSBTAG00000018295	SEC23B	5.06229	-1.35573	1.03738	-1.30688	0.191255	0.370211
ENSBTAG00000020482	ASCC3	3.06744	-1.35457	1.04294	-1.29881	0.19401	0.37377
ENSBTAG00000009871	RAB18	2.18561	-1.35439	1.19598	-1.13245	0.257445	NA
ENSBTAG00000047412	TNFSF18	1.27287	-1.35437	1.25571	-1.07857	0.280779	NA
ENSBTAG00000030608	ENSBTAG00000030608	2.06629	-1.35292	1.11189	-1.21677	0.223691	NA
ENSBTAG00000000236	YWHAZ	1.28919	-1.35251	1.25634	-1.07654	0.281684	NA
ENSBTAG00000019509	NUDT5	2.06915	-1.35182	1.11805	-1.20909	0.226629	NA
ENSBTAG00000003062	FAM160B1	1.32579	-1.35181	1.27573	-1.05964	0.28931	NA
ENSBTAG00000003861	GPATCH11	6.23103	-1.35165	0.808911	-1.67095	0.0947322	0.234082
ENSBTAG00000031709	PDCD10	6.18984	-1.35134	0.897031	-1.50646	0.131949	0.293964
ENSBTAG00000001928	PDIA6	12.8545	-1.35053	0.721426	-1.87203	0.0612019	0.174199
ENSBTAG00000017711	WHAMM	9.15075	-1.35029	0.736392	-1.83366	0.0667042	0.184609
ENSBTAG00000006504	TCHP	1.29205	-1.34956	1.26109	-1.07016	0.284549	NA
ENSBTAG00000006756	MATR3	23.4255	-1.34938	0.495616	-2.72264	0.0064762	0.0362087
ENSBTAG00000005615	CEACAM1	5.15939	-1.34909	0.914007	-1.47602	0.139939	0.30474
ENSBTAG00000001533	HACE1	2.06058	-1.34908	1.10663	-1.21909	0.222809	NA
ENSBTAG00000014697	SMARCC2	3.16647	-1.3488	1.13355	-1.18988	0.234092	0.421738
ENSBTAG00000025929	MTAP	1.36756	-1.34847	1.30104	-1.03646	0.299988	NA
ENSBTAG00000015527	MYO1D	12.1348	-1.34834	0.739439	-1.82346	0.0682335	0.187152
ENSBTAG00000017866	CD36	231.049	-1.34821	0.369688	-3.64689	0.000265438	0.00339349
ENSBTAG00000007881	IFIT1	1.34022	-1.34744	1.29176	-1.0431	0.296902	NA
ENSBTAG00000014643	EEF1D	34.3046	-1.3468	0.481684	-2.79602	0.00517361	0.0308448
ENSBTAG00000021214	FBXL5	2.04234	-1.34624	1.08837	-1.23693	0.216114	NA
ENSBTAG00000005517	NOP58	46.2975	-1.34582	0.411187	-3.27301	0.00106409	0.00983763
ENSBTAG00000001538	ENSBTAG00000001538	4.01502	-1.34465	1.06482	-1.26279	0.206663	0.38847
ENSBTAG00000032374	SELENOK	29.7112	-1.34376	0.636959	-2.10965	0.0348887	0.118517
ENSBTAG00000016004	METAP1	3.00718	-1.34355	1.04744	-1.2827	0.199598	0.380456
ENSBTAG00000003279	NDUFA10	9.66963	-1.34209	0.781692	-1.7169	0.0859979	0.218699
ENSBTAG00000006918	TLK1	9.96303	-1.34161	0.928009	-1.44568	0.148266	0.313297
ENSBTAG00000009761	ACTR2	41.4555	-1.34118	0.549382	-2.44125	0.0146365	0.0654787
ENSBTAG00000018257	APIP	4.00291	-1.3408	1.02396	-1.30942	0.190391	0.369124
ENSBTAG00000009647	PHAX	9.6624	-1.34058	0.71816	-1.86669	0.0619452	0.175497
ENSBTAG00000017748	RNF44	4.01497	-1.33995	0.987638	-1.35672	0.174871	0.350833
ENSBTAG00000037488	JRKL	5.54838	-1.33897	0.88921	-1.5058	0.13212	0.294128
ENSBTAG00000003340	HDDC2	2.05051	-1.33853	1.12136	-1.19366	0.232609	NA
ENSBTAG00000019854	ABCE1	6.16724	-1.33789	0.897609	-1.4905	0.136092	0.29951
ENSBTAG00000010059	C8H9orf72	10.144	-1.33732	0.70155	-1.90624	0.0566191	0.165392
ENSBTAG00000039208	ATP5F1E	11.6935	-1.33614	0.919436	-1.45322	0.146164	0.311148
ENSBTAG00000010155	ENSBTAG00000010155	13.9123	-1.33559	0.764171	-1.74776	0.0805056	0.209527
ENSBTAG00000003636	LIPA	209.584	-1.33552	0.253221	-5.27414	1.33381e-07	5.03142e-06
ENSBTAG00000009668	TMEM184B	3.9464	-1.33548	0.969729	-1.37716	0.168462	0.341676
ENSBTAG00000012022	TBC1D2B	3.07437	-1.33496	1.10595	-1.20707	0.227405	0.412679
ENSBTAG00000002525	C7H19orf53	1.25464	-1.33474	1.25642	-1.06234	0.288083	NA
ENSBTAG00000021602	CTTNBP2NL	6.70557	-1.33417	0.895147	-1.49044	0.136108	0.29951
ENSBTAG00000026604	LYRM2	2.9865	-1.33391	1.01632	-1.31249	0.189354	0.367697
ENSBTAG00000027173	CHP1	26.2995	-1.33345	0.497826	-2.67854	0.00739442	0.0400242
ENSBTAG00000009491	WDR74	2.03554	-1.33302	1.10774	-1.20337	0.228832	NA
ENSBTAG00000015041	NDUFA2	14.3019	-1.33268	0.908674	-1.46662	0.142479	0.307664
ENSBTAG00000031012	PIGK	2.04439	-1.33232	1.12507	-1.18422	0.236328	NA
ENSBTAG00000012267	ZFC3H1	40.8852	-1.33232	0.636246	-2.09404	0.0362567	0.12154
ENSBTAG00000031941	PEPD	19.9402	-1.33122	0.536771	-2.48006	0.0131359	0.0603772
ENSBTAG00000012419	BCL2L15	1.24526	-1.33112	1.25616	-1.05967	0.289294	NA
ENSBTAG00000003097	DENND4C	2.13934	-1.33108	1.1683	-1.13932	0.254568	NA
ENSBTAG00000004316	BOD1L1	52.5886	-1.32975	0.524205	-2.5367	0.0111902	0.0535917
ENSBTAG00000014353	SRP14	29.1706	-1.32959	0.545972	-2.43527	0.0148808	0.0661303
ENSBTAG00000018879	ZNF451	4.04558	-1.32878	1.00928	-1.31657	0.187982	0.36611
ENSBTAG00000002412	CYB5B	2.97398	-1.32838	1.01496	-1.30879	0.190604	0.369303
ENSBTAG00000046100	ENSBTAG00000046100	3.96441	-1.32776	1.08835	-1.21998	0.222471	0.407286
ENSBTAG00000001894	NEDD1	4.01473	-1.32747	0.978375	-1.35681	0.174842	0.350833
ENSBTAG00000007460	RAB11FIP2	2.03349	-1.32668	1.09572	-1.21078	0.225979	NA
ENSBTAG00000014518	RPL9	16.9794	-1.32575	0.732599	-1.80966	0.0703492	0.191068
ENSBTAG00000009584	PPP6R3	7.21504	-1.32465	0.816475	-1.62241	0.104716	0.251626
ENSBTAG00000018854	SOD1	25.9642	-1.32424	0.454918	-2.91095	0.00360334	0.0239447
ENSBTAG00000014376	ANKRD13A	3.9992	-1.32329	1.04484	-1.2665	0.205333	0.386791
ENSBTAG00000006640	RB1	2.97466	-1.32178	1.03221	-1.28053	0.200358	0.38154
ENSBTAG00000000750	MSL2	1.27124	-1.32079	1.26584	-1.04342	0.296756	NA
ENSBTAG00000001333	PPARG	8.91684	-1.32013	0.929399	-1.42041	0.155488	0.323524
ENSBTAG00000046587	CST6	2.27225	-1.32	1.25183	-1.05446	0.291674	NA
ENSBTAG00000009534	NDUFB10	5.46948	-1.31986	0.904238	-1.45963	0.144391	0.310148
ENSBTAG00000013096	UNC119	9.25465	-1.31951	0.835101	-1.58007	0.114092	0.265899
ENSBTAG00000003501	SACM1L	35.5047	-1.31948	0.40777	-3.23584	0.00121284	0.0108102
ENSBTAG00000014161	ARMC10	2.9903	-1.31938	1.04401	-1.26376	0.206315	0.387936
ENSBTAG00000003579	FBXW4	2.03676	-1.31849	1.10674	-1.19133	0.233525	NA
ENSBTAG00000009381	LCP2	12.8199	-1.31827	0.673915	-1.95613	0.0504495	0.152925
ENSBTAG00000031723	RPL6	7.99393	-1.3178	0.900181	-1.46393	0.143212	0.308267
ENSBTAG00000000277	IL18	2.01391	-1.31776	1.11612	-1.18066	0.237737	NA
ENSBTAG00000001822	SNX10	225.005	-1.31772	0.379752	-3.46995	0.00052055	0.00578379
ENSBTAG00000011829	NF1	8.09257	-1.31747	0.86275	-1.52706	0.126747	0.286447
ENSBTAG00000046569	CISD3	2.00833	-1.31743	1.09642	-1.20157	0.229529	NA
ENSBTAG00000020739	NXT2	4.97795	-1.31717	0.959817	-1.37231	0.169966	0.344041
ENSBTAG00000018381	CRLF3	4.54139	-1.31603	1.05212	-1.25083	0.210997	0.393951
ENSBTAG00000003708	SEC23A	2.94555	-1.31594	1.0388	-1.2668	0.205228	0.386791
ENSBTAG00000016661	USP18	5.04213	-1.31593	0.937623	-1.40347	0.160476	0.330386
ENSBTAG00000017028	USO1	23.0606	-1.31584	0.613254	-2.14568	0.0318989	0.112225
ENSBTAG00000009683	PSMA6	44.5416	-1.31548	0.409447	-3.21283	0.00131435	0.0114579
ENSBTAG00000007812	NDUFA13	22.7876	-1.3154	0.566077	-2.32372	0.0201404	0.081671
ENSBTAG00000033078	CNEP1R1	1.21845	-1.3152	1.24421	-1.05706	0.290486	NA
ENSBTAG00000021796	C17H12orf43	1.2896	-1.31504	1.27763	-1.02928	0.303347	NA
ENSBTAG00000004716	RETN	9.76429	-1.3147	0.861912	-1.52533	0.127176	0.287097
ENSBTAG00000006259	MOB1A	1.99282	-1.3144	1.09317	-1.20237	0.22922	NA
ENSBTAG00000007300	FHL3	4.99493	-1.3137	0.966661	-1.35901	0.174144	0.349833
ENSBTAG00000048306	ENSBTAG00000048306	1.24811	-1.31321	1.27006	-1.03398	0.301147	NA
ENSBTAG00000015683	HSPA4	11.8587	-1.31319	0.687062	-1.91132	0.0559638	0.163634
ENSBTAG00000039793	HDGF	3.04648	-1.31285	1.1308	-1.16099	0.245645	0.43486
ENSBTAG00000011966	LAMC1	1.2526	-1.31251	1.26191	-1.0401	0.298294	NA
ENSBTAG00000015598	RPS10	168.37	-1.3124	0.361971	-3.6257	0.000288177	0.00361612
ENSBTAG00000006227	IDH3A	8.37211	-1.31016	0.793191	-1.65176	0.0985838	0.240689
ENSBTAG00000000359	EIF3J	39.8537	-1.30965	0.408544	-3.20564	0.00134762	0.0116482
ENSBTAG00000004064	BPNT1	2.00575	-1.3096	1.10342	-1.18686	0.235283	NA
ENSBTAG00000046266	TNFSF9	1.99649	-1.30935	1.09003	-1.2012	0.229672	NA
ENSBTAG00000030674	AK4	3.41627	-1.30775	1.10357	-1.18502	0.23601	0.42386
ENSBTAG00000022109	SCOC	2.94011	-1.30626	1.05536	-1.23775	0.21581	0.399527
ENSBTAG00000000789	PPP1R7	2.09824	-1.30433	1.17308	-1.11188	0.266188	NA
ENSBTAG00000013901	PTDSS1	14.7195	-1.3018	0.653269	-1.99275	0.0462891	0.143809
ENSBTAG00000005998	NOCT	21.9151	-1.30144	0.551618	-2.35932	0.0183085	0.07658
ENSBTAG00000010988	MORF4L1	10.7742	-1.30114	0.848516	-1.53343	0.125171	0.283674
ENSBTAG00000010313	DDX52	28.412	-1.30046	0.550556	-2.36209	0.0181723	0.0761957
ENSBTAG00000009246	DPY30	4.94446	-1.30045	0.949373	-1.3698	0.170748	0.34496
ENSBTAG00000004777	S100B	1.22171	-1.29928	1.25505	-1.03524	0.300558	NA
ENSBTAG00000015098	RABEPK	1.97745	-1.299	1.09742	-1.18369	0.236537	NA
ENSBTAG00000014255	VPS50	3.93759	-1.29871	0.972866	-1.33493	0.1819	0.359156
ENSBTAG00000003629	ASPA	3.04825	-1.29821	1.13536	-1.14344	0.252858	0.442389
ENSBTAG00000014130	MGC148714	53.982	-1.29762	0.558121	-2.32497	0.0200734	0.0816369
ENSBTAG00000018643	PRC1	2.09607	-1.29641	1.17609	-1.1023	0.270331	NA
ENSBTAG00000026008	METTL5	2.02424	-1.29624	1.1282	-1.14894	0.250579	NA
ENSBTAG00000006142	DHX36	20.5452	-1.29619	0.534214	-2.42636	0.0152512	0.0672438
ENSBTAG00000013112	C7H5orf15	5.87789	-1.29599	0.958123	-1.35263	0.176174	0.352521
ENSBTAG00000018727	GOLIM4	4.92458	-1.29567	0.881562	-1.46974	0.141632	0.307028
ENSBTAG00000011589	CDC14B	1.19043	-1.29563	1.24477	-1.04086	0.297938	NA
ENSBTAG00000038104	ENSBTAG00000038104	12.5364	-1.29489	0.691358	-1.87296	0.0610739	0.173997
ENSBTAG00000003740	KDM6A	1.27111	-1.29488	1.2853	-1.00746	0.313716	NA
ENSBTAG00000004814	INPP4A	3.01844	-1.29487	1.12128	-1.15481	0.248167	0.437298
ENSBTAG00000019910	SDCBP	27.421	-1.29414	0.565594	-2.28812	0.0221307	0.086693
ENSBTAG00000008736	CUL1	6.62476	-1.29354	0.861782	-1.50101	0.133354	0.295623
ENSBTAG00000018562	TMEM159	1.19655	-1.29307	1.24968	-1.03472	0.300798	NA
ENSBTAG00000016644	LVRN	4.39852	-1.293	1.00987	-1.28037	0.200416	0.38154
ENSBTAG00000016005	PPP3CA	37.9461	-1.29287	0.507593	-2.54706	0.0108633	0.0526453
ENSBTAG00000015595	MCM5	1.31737	-1.29229	1.30618	-0.989367	0.322484	NA
ENSBTAG00000047628	XPO7	3.91989	-1.29219	1.04133	-1.2409	0.214644	0.398612
ENSBTAG00000019652	STK26	3.82316	-1.29154	0.968094	-1.33411	0.182168	0.359339
ENSBTAG00000016760	LRRFIP2	12.7938	-1.29143	0.653288	-1.97682	0.0480619	0.147352
ENSBTAG00000006998	RASGRP4	3.91242	-1.29122	0.961957	-1.34229	0.179503	0.355804
ENSBTAG00000030587	LASP1	28.4115	-1.29111	0.904254	-1.42782	0.153344	0.32081
ENSBTAG00000001258	TMEM50B	12.8227	-1.29027	0.73721	-1.7502	0.0800837	0.209142
ENSBTAG00000020546	TRDMT1	1.18757	-1.2901	1.24506	-1.03617	0.300123	NA
ENSBTAG00000043547	ENSBTAG00000043547	15.8999	-1.28974	0.737868	-1.74793	0.0804763	0.209527
ENSBTAG00000002428	PPA2	1.23681	-1.28951	1.27055	-1.01492	0.310146	NA
ENSBTAG00000048280	C5H12orf73	2.89603	-1.2882	1.0591	-1.21632	0.223865	0.40903
ENSBTAG00000015878	RHNO1	1.20947	-1.28805	1.25666	-1.02498	0.305373	NA
ENSBTAG00000015723	CRIPT	14.9018	-1.28645	0.581988	-2.21045	0.0270741	0.0995442
ENSBTAG00000000451	TMEM126A	5.77654	-1.28612	1.02286	-1.25737	0.208618	0.391304
ENSBTAG00000008248	ENSBTAG00000008248	1.23396	-1.28611	1.26987	-1.01279	0.31116	NA
ENSBTAG00000023989	MSANTD4	2.8846	-1.2859	1.02294	-1.25706	0.208732	0.391397
ENSBTAG00000031160	ENSBTAG00000031160	2.24207	-1.28583	1.41721	-0.907296	0.36425	NA
ENSBTAG00000005039	ARAF	1.2745	-1.2858	1.28791	-0.998365	0.318102	NA
ENSBTAG00000019889	DIS3	6.04108	-1.28486	0.894374	-1.43661	0.15083	0.317475
ENSBTAG00000018283	ACAA1	3.89432	-1.28419	1.00401	-1.27906	0.200877	0.381705
ENSBTAG00000003176	JAM3	1.95623	-1.28341	1.09906	-1.16774	0.242911	NA
ENSBTAG00000011045	MRPS36	3.84876	-1.28341	1.03328	-1.24207	0.214212	0.398129
ENSBTAG00000002493	VPS35	16.0128	-1.28176	0.566132	-2.26406	0.0235702	0.0905326
ENSBTAG00000007117	CTC1	1.26838	-1.28115	1.28816	-0.994559	0.319951	NA
ENSBTAG00000014752	AKAP11	2.04043	-1.28112	1.15421	-1.10995	0.26702	NA
ENSBTAG00000010721	MCM3	1.19695	-1.2801	1.25495	-1.02004	0.307707	NA
ENSBTAG00000037527	OAS1Z	5.465	-1.27944	0.965614	-1.325	0.18517	0.362866
ENSBTAG00000013831	DSG1	1.18145	-1.27917	1.2496	-1.02367	0.305993	NA
ENSBTAG00000017373	LACTB	12.8146	-1.27916	0.766271	-1.66934	0.095051	0.2345
ENSBTAG00000003397	CTBP2	19.6781	-1.279	0.876466	-1.45927	0.14449	0.310253
ENSBTAG00000019091	RNPC3	8.27252	-1.27822	0.773477	-1.65257	0.0984194	0.240576
ENSBTAG00000014248	MIER3	3.35464	-1.27804	1.10074	-1.16108	0.24561	0.43486
ENSBTAG00000012146	PPP1CA	8.77674	-1.27698	0.759824	-1.68062	0.0928364	0.230245
ENSBTAG00000021262	SNRPD3	13.8467	-1.27679	0.730294	-1.74833	0.0804074	0.209527
ENSBTAG00000015752	SP110	6.86611	-1.27587	0.894893	-1.42573	0.153948	0.321852
ENSBTAG00000018137	A2M	1.18104	-1.27566	1.25577	-1.01584	0.309703	NA
ENSBTAG00000027879	MPC1	64.9642	-1.27538	0.501669	-2.54226	0.0110137	0.0530375
ENSBTAG00000010756	ST7	2.85396	-1.27408	1.0878	-1.17124	0.241501	0.430517
ENSBTAG00000016747	NAT10	8.24708	-1.27319	0.764904	-1.6645	0.0960116	0.235823
ENSBTAG00000002699	KIT	1.2375	-1.27283	1.27923	-0.994998	0.319737	NA
ENSBTAG00000021574	TCF7L2	3.76111	-1.27247	0.962596	-1.32191	0.186197	0.36404
ENSBTAG00000012069	CCDC167	1.95635	-1.27225	1.10507	-1.15129	0.249615	NA
ENSBTAG00000015026	ABL2	2.87901	-1.2719	1.03566	-1.22811	0.219407	0.403855
ENSBTAG00000005393	TIPRL	1.19968	-1.27129	1.26833	-1.00234	0.31618	NA
ENSBTAG00000019712	ST14	7.08254	-1.26961	0.984603	-1.28946	0.197237	0.377842
ENSBTAG00000007272	ATP6V0A2	2.06845	-1.26909	1.18874	-1.06759	0.285704	NA
ENSBTAG00000018744	MGAT5	5.52496	-1.26907	0.971439	-1.30638	0.191424	0.370289
ENSBTAG00000015303	MPP6	3.85677	-1.2683	1.00821	-1.25797	0.208402	0.391018
ENSBTAG00000011578	CD44	110.017	-1.268	0.2755	-4.60254	4.17373e-06	0.000103262
ENSBTAG00000020130	CLCN3	1.32987	-1.2673	1.31942	-0.960499	0.336804	NA
ENSBTAG00000017255	ATAD2B	15.6302	-1.26675	0.796252	-1.59089	0.111635	0.262688
ENSBTAG00000010322	HYOU1	6.78244	-1.26661	1.1375	-1.11351	0.26549	0.457274
ENSBTAG00000031715	PCMTD2	3.84494	-1.26642	0.972761	-1.30188	0.192957	0.372297
ENSBTAG00000003747	PTGR2	1.97241	-1.26528	1.1283	-1.1214	0.262118	NA
ENSBTAG00000006654	TANK	23.6798	-1.26515	0.63259	-1.99995	0.0455056	0.142167
ENSBTAG00000038488	TMSB4X	9.39656	-1.26402	0.944985	-1.33761	0.181025	0.35766
ENSBTAG00000031875	BANF1	5.86523	-1.26321	0.896097	-1.40968	0.158634	0.327948
ENSBTAG00000002627	ZRANB2	35.1558	-1.26254	0.57756	-2.186	0.0288157	0.103951
ENSBTAG00000022027	DDT	10.2511	-1.26221	0.720203	-1.75258	0.0796741	0.20825
ENSBTAG00000014927	OXSR1	4.82595	-1.26171	0.971272	-1.29903	0.193935	0.373741
ENSBTAG00000006950	COPS4	12.4991	-1.26161	0.675818	-1.86679	0.0619315	0.175497
ENSBTAG00000022032	CHCHD10	4.86025	-1.26114	0.928493	-1.35827	0.174379	0.35019
ENSBTAG00000032021	RALB	26.7205	-1.26056	0.729543	-1.72787	0.0840111	0.215078
ENSBTAG00000014917	GTPBP4	24.2194	-1.26015	0.50883	-2.47656	0.0132655	0.0608145
ENSBTAG00000003016	PTPN7	1.23722	-1.25986	1.28662	-0.979199	0.327482	NA
ENSBTAG00000016429	TMEM205	1.20879	-1.25965	1.27767	-0.985898	0.324183	NA
ENSBTAG00000013812	RO60	5.27016	-1.25836	0.884391	-1.42286	0.154777	0.322813
ENSBTAG00000007356	ELF1	28.8568	-1.25756	0.535489	-2.34843	0.0188528	0.078108
ENSBTAG00000001296	TMEM50A	20.7852	-1.25741	0.565307	-2.22429	0.0261291	0.0971849
ENSBTAG00000030337	MYCBP	9.18487	-1.25683	0.726958	-1.72888	0.0838302	0.214795
ENSBTAG00000030834	ENSBTAG00000030834	1.27601	-1.25662	1.31416	-0.95621	0.338966	NA
ENSBTAG00000010995	CINP	5.37151	-1.25647	0.934998	-1.34382	0.179007	0.355201
ENSBTAG00000021543	MDFIC	33.011	-1.25642	0.511778	-2.455	0.0140884	0.063632
ENSBTAG00000019494	RPL10A	21.7325	-1.25624	0.665918	-1.88647	0.059231	0.170415
ENSBTAG00000008223	NLRC4	1.1624	-1.25597	1.25895	-0.997633	0.318457	NA
ENSBTAG00000017363	SAT1	1046.96	-1.25592	0.454193	-2.76517	0.0056894	0.0331123
ENSBTAG00000021093	RPS16	74.1612	-1.25511	0.496631	-2.52725	0.0114959	0.0547554
ENSBTAG00000021845	STRN3	45.1859	-1.25467	0.38987	-3.21817	0.0012901	0.0113436
ENSBTAG00000001489	TUBA1A	35.0709	-1.25449	0.593717	-2.11295	0.0346051	0.117943
ENSBTAG00000008401	PFKFB3	213.238	-1.2535	0.58566	-2.14032	0.0323289	0.112957
ENSBTAG00000013545	MAVS	1.93119	-1.25333	1.11901	-1.12004	0.262697	NA
ENSBTAG00000011488	PRPF8	11.9206	-1.25321	0.620862	-2.01851	0.0435383	0.138214
ENSBTAG00000006193	IRAK2	17.3947	-1.25294	0.708695	-1.76796	0.0770677	0.204007
ENSBTAG00000008453	LBR	13.5502	-1.25277	0.633612	-1.97719	0.0480201	0.147352
ENSBTAG00000002490	CHPT1	10.2381	-1.25146	0.703259	-1.77952	0.0751553	0.200469
ENSBTAG00000003354	SMCHD1	9.7289	-1.25068	0.713407	-1.75311	0.0795835	0.208191
ENSBTAG00000012758	YIPF5	13.0458	-1.25061	0.664924	-1.88084	0.0599943	0.171799
ENSBTAG00000021896	NUP214	2.83956	-1.24756	1.04017	-1.19937	0.230382	0.416775
ENSBTAG00000004489	APPBP2	1.93351	-1.24754	1.14588	-1.08872	0.276279	NA
ENSBTAG00000007943	AZIN1	24.0873	-1.24676	0.594411	-2.09747	0.0359524	0.120916
ENSBTAG00000009394	NSMCE2	1.16934	-1.24475	1.26243	-0.98599	0.324138	NA
ENSBTAG00000001578	ADPGK	1.91922	-1.24429	1.12395	-1.10707	0.268263	NA
ENSBTAG00000014074	SNX13	2.85249	-1.24423	1.07161	-1.16109	0.245607	0.43486
ENSBTAG00000011649	FARSB	2.82597	-1.24422	1.08756	-1.14405	0.252603	0.442181
ENSBTAG00000008579	RCC2	7.51383	-1.24244	0.771967	-1.60944	0.10752	0.256062
ENSBTAG00000018496	TIMM17B	4.76026	-1.2418	0.941523	-1.31893	0.187194	0.36536
ENSBTAG00000003259	TCERG1	40.0402	-1.24117	0.560032	-2.21625	0.0266747	0.0985543
ENSBTAG00000008417	VPS29	12.6192	-1.24059	0.721154	-1.72029	0.0853801	0.217944
ENSBTAG00000008416	ABHD5	3.77963	-1.23989	1.00513	-1.23356	0.217367	0.401671
ENSBTAG00000009177	PLEKHA4	1.25912	-1.23939	1.3072	-0.948126	0.343066	NA
ENSBTAG00000009453	URGCP	1.15709	-1.23935	1.25974	-0.983813	0.325207	NA
ENSBTAG00000013830	LEO1	3.69649	-1.23905	0.968265	-1.27966	0.200664	0.381705
ENSBTAG00000007398	MRPS24	1.89133	-1.23893	1.10151	-1.12476	0.260692	NA
ENSBTAG00000048107	CANX	156.285	-1.23823	0.242322	-5.10986	3.22394e-07	1.11308e-05
ENSBTAG00000013922	MOSPD1	1.91637	-1.23765	1.12726	-1.09793	0.272234	NA
ENSBTAG00000048225	ENSBTAG00000048225	1.18349	-1.23724	1.28597	-0.96211	0.335994	NA
ENSBTAG00000035323	TMX4	4.77944	-1.23659	0.91969	-1.34457	0.178765	0.354998
ENSBTAG00000010587	SH3BGRL	13.3539	-1.23638	0.627709	-1.96967	0.0488766	0.14897
ENSBTAG00000006291	CYLD	13.9609	-1.23637	0.61696	-2.00398	0.0450725	0.141178
ENSBTAG00000025564	RPL36AL	106.718	-1.23614	0.528221	-2.3402	0.0192736	0.0792071
ENSBTAG00000009949	DARS	10.167	-1.23585	0.670953	-1.84194	0.0654844	0.182812
ENSBTAG00000019630	RGL1	1.95717	-1.23563	1.14551	-1.07868	0.280732	NA
ENSBTAG00000000221	RBM34	2.7944	-1.23563	1.07808	-1.14614	0.251736	0.441044
ENSBTAG00000047338	DCBLD1	2.02219	-1.23551	1.19521	-1.03372	0.301269	NA
ENSBTAG00000046054	ENSBTAG00000046054	56.6106	-1.23531	0.355869	-3.47125	0.000518047	0.00576646
ENSBTAG00000020642	ZDHHC13	1.13193	-1.23239	1.25446	-0.982403	0.325902	NA
ENSBTAG00000048151	PRPF40A	97.4839	-1.23218	0.272465	-4.52232	6.11643e-06	0.00014376
ENSBTAG00000007066	TMTC4	2.81044	-1.23179	1.08487	-1.13543	0.256194	0.445914
ENSBTAG00000008423	TIMM22	1.19356	-1.23136	1.29037	-0.954264	0.33995	NA
ENSBTAG00000012417	ARL14EP	51.8355	-1.23115	0.43197	-2.85009	0.00437066	0.0273132
ENSBTAG00000007591	CHUK	5.69761	-1.22974	0.915528	-1.34321	0.179205	0.355408
ENSBTAG00000013204	ATP13A3	8.54357	-1.22968	0.727667	-1.6899	0.0910479	0.22746
ENSBTAG00000008118	RPF1	14.56	-1.22822	0.674101	-1.82201	0.068454	0.187589
ENSBTAG00000015920	TMEM147	12.5992	-1.22808	0.69769	-1.76021	0.078372	0.205992
ENSBTAG00000009308	TDRD3	1.9233	-1.22774	1.13206	-1.08451	0.278138	NA
ENSBTAG00000039731	RND3	3.88654	-1.22739	1.04227	-1.17761	0.238952	0.427283
ENSBTAG00000026369	ENC1	1.18512	-1.22729	1.28119	-0.95793	0.338098	NA
ENSBTAG00000002171	FAM135A	1.14771	-1.22727	1.2652	-0.970015	0.332039	NA
ENSBTAG00000014611	SORL1	15.1311	-1.22632	0.616786	-1.98824	0.0467847	0.14476
ENSBTAG00000019478	NAAA	2.7676	-1.22587	1.0373	-1.18178	0.237292	0.425371
ENSBTAG00000044032	KDM2A	6.99164	-1.22564	0.923936	-1.32654	0.18466	0.362265
ENSBTAG00000003268	PELO	1.90466	-1.22526	1.11742	-1.09651	0.272855	NA
ENSBTAG00000012587	BABAM1	2.80554	-1.22457	1.06542	-1.14938	0.2504	0.439838
ENSBTAG00000002970	INTS6	16.1042	-1.22419	0.559209	-2.18914	0.0285868	0.103635
ENSBTAG00000000417	MRPL12	1.13233	-1.22299	1.25696	-0.972972	0.330567	NA
ENSBTAG00000010971	LIMS1	11.9682	-1.22221	0.723487	-1.68934	0.0911548	0.227552
ENSBTAG00000000290	ATP11B	1.14457	-1.2207	1.26525	-0.964791	0.334649	NA
ENSBTAG00000011200	ZNF644	13.3734	-1.22059	0.604953	-2.01766	0.0436267	0.138423
ENSBTAG00000016473	NAT1	1.16036	-1.22016	1.27282	-0.958627	0.337747	NA
ENSBTAG00000001829	SLC17A9	4.69319	-1.21957	0.947844	-1.28668	0.198207	0.378987
ENSBTAG00000021645	MBD4	3.32444	-1.21919	1.12606	-1.0827	0.278942	0.472585
ENSBTAG00000021535	CROT	1.12581	-1.21895	1.26059	-0.966966	0.333561	NA
ENSBTAG00000016277	ENSBTAG00000016277	1.20376	-1.21857	1.29593	-0.940313	0.347057	NA
ENSBTAG00000001708	TTLL12	4.76471	-1.21783	0.913304	-1.33343	0.18239	0.35966
ENSBTAG00000006111	EXOC8	2.75222	-1.21706	1.03357	-1.17753	0.238983	0.427283
ENSBTAG00000039263	ENSBTAG00000039263	1.91581	-1.21536	1.15445	-1.05277	0.292448	NA
ENSBTAG00000006033	NDUFA1	9.81261	-1.21474	1.00974	-1.20302	0.228968	0.414831
ENSBTAG00000008180	SPDL1	1.87542	-1.21462	1.13474	-1.0704	0.284439	NA
ENSBTAG00000006410	DCTN5	12.7061	-1.21356	0.847647	-1.43168	0.152234	0.319363
ENSBTAG00000007895	SLC20A1	4.24179	-1.21318	1.02023	-1.18913	0.23439	0.421902
ENSBTAG00000019665	IL1RN	793.964	-1.21296	0.325814	-3.72285	0.000196987	0.00271537
ENSBTAG00000006937	ABCA10	1.17872	-1.2129	1.28673	-0.942619	0.345876	NA
ENSBTAG00000046886	ENSBTAG00000046886	58.8692	-1.21261	0.355452	-3.41146	0.000646153	0.00679628
ENSBTAG00000013591	CYB5R4	1.12621	-1.21238	1.26118	-0.961304	0.336399	NA
ENSBTAG00000021857	ARHGAP21	12.2312	-1.21211	0.651953	-1.85919	0.0629998	0.177579
ENSBTAG00000017670	ENSBTAG00000017670	1.22077	-1.21168	1.31576	-0.920903	0.357101	NA
ENSBTAG00000018292	MOSPD2	14.3374	-1.21133	0.612726	-1.97696	0.0480464	0.147352
ENSBTAG00000001887	STAM2	9.23263	-1.20959	0.887898	-1.36231	0.173101	0.348553
ENSBTAG00000033891	MGAT2	4.11432	-1.20957	0.977245	-1.23774	0.215814	0.399527
ENSBTAG00000008040	SPART	9.24631	-1.20953	0.799912	-1.51208	0.130513	0.292042
ENSBTAG00000007840	HMGCR	18.7777	-1.20925	0.570858	-2.11831	0.0341489	0.117091
ENSBTAG00000019794	SYPL1	39.0815	-1.20915	0.56906	-2.12482	0.033602	0.115926
ENSBTAG00000015536	CPNE3	6.28763	-1.2089	0.895451	-1.35004	0.177003	0.352996
ENSBTAG00000017682	TET2	4.13622	-1.20875	0.984991	-1.22717	0.219759	0.404259
ENSBTAG00000009110	ENSBTAG00000009110	3.29642	-1.20724	1.12588	-1.07227	0.283601	0.477862
ENSBTAG00000006708	ARIH1	27.4941	-1.20718	0.727456	-1.65946	0.0970227	0.237733
ENSBTAG00000014032	EIF3H	11.6137	-1.20714	0.912482	-1.32292	0.185862	0.363805
ENSBTAG00000000816	PRDM1	133.757	-1.20676	0.275037	-4.38763	1.1459e-05	0.000246571
ENSBTAG00000020653	FIP1L1	11.0032	-1.20574	0.696016	-1.73235	0.0832113	0.214017
ENSBTAG00000003936	PNKD	1.84861	-1.20516	1.10403	-1.0916	0.275008	NA
ENSBTAG00000037457	MBD2	8.29292	-1.20461	0.924344	-1.3032	0.192505	0.371906
ENSBTAG00000003784	DNAJC2	21.2269	-1.20305	0.494057	-2.43503	0.0148904	0.0661303
ENSBTAG00000000137	FRYL	1.12948	-1.20176	1.26836	-0.947495	0.343386	NA
ENSBTAG00000014744	TXNDC15	2.74664	-1.20109	1.05459	-1.13892	0.254738	0.444212
ENSBTAG00000010948	CLIC2	1.18023	-1.20068	1.30672	-0.91885	0.358174	NA
ENSBTAG00000011583	APEH	5.17629	-1.20061	0.904118	-1.32793	0.184201	0.361945
ENSBTAG00000020149	RNASEH2B	3.67855	-1.20004	0.978192	-1.22679	0.219901	0.404277
ENSBTAG00000040295	CHCHD2	145.66	-1.19922	0.423071	-2.83456	0.00458892	0.0282205
ENSBTAG00000023054	SLC25A16	5.13194	-1.19828	0.90267	-1.32749	0.184348	0.361987
ENSBTAG00000020938	TWF1	1.11655	-1.19707	1.26784	-0.944186	0.345075	NA
ENSBTAG00000019956	CMPK1	3.65012	-1.19531	0.986364	-1.21183	0.225577	0.411124
ENSBTAG00000000202	SLC25A19	11.0958	-1.19444	0.939206	-1.27176	0.203459	0.384696
ENSBTAG00000004428	H2AFZ	29.2464	-1.19434	0.733222	-1.62889	0.103336	0.249599
ENSBTAG00000021202	ACOT7	1.10145	-1.19386	1.25965	-0.947775	0.343244	NA
ENSBTAG00000030591	CWC25	9.49112	-1.19381	0.858756	-1.39016	0.16448	0.335942
ENSBTAG00000005980	RREB1	1.12009	-1.19363	1.27098	-0.939137	0.34766	NA
ENSBTAG00000043964	ARL5B	1.1945	-1.19339	1.30518	-0.914353	0.360531	NA
ENSBTAG00000007875	SAFB	14.1513	-1.19332	0.652617	-1.82851	0.0674734	0.185902
ENSBTAG00000047899	ENSBTAG00000047899	1.20062	-1.19314	1.30793	-0.91223	0.361647	NA
ENSBTAG00000003228	RPL3	131.092	-1.19157	0.410079	-2.9057	0.00366428	0.0242605
ENSBTAG00000013046	MPP1	19.425	-1.19036	0.589092	-2.02067	0.0433135	0.137787
ENSBTAG00000012168	RANBP6	1.82711	-1.18964	1.10129	-1.08022	0.280044	NA
ENSBTAG00000002296	TMEM173	1.82385	-1.18902	1.10471	-1.07632	0.281783	NA
ENSBTAG00000042264	ENSBTAG00000042264	1.09819	-1.18864	1.26377	-0.940551	0.346935	NA
ENSBTAG00000008771	MYEF2	1.09819	-1.18864	1.26377	-0.940551	0.346935	NA
ENSBTAG00000006759	SUCLA2	1.09819	-1.18864	1.26377	-0.940551	0.346935	NA
ENSBTAG00000015630	RLIM	15.3145	-1.18766	0.605089	-1.96279	0.0496703	0.150787
ENSBTAG00000017129	CLCC1	2.70257	-1.18731	1.07632	-1.10312	0.269974	0.461606
ENSBTAG00000004211	TNFRSF1A	14.0086	-1.1869	0.69108	-1.71746	0.085896	0.218622
ENSBTAG00000030384	SURF1	1.10471	-1.18686	1.26427	-0.938767	0.347851	NA
ENSBTAG00000006044	KLHL5	1.84874	-1.18658	1.12133	-1.05819	0.289969	NA
ENSBTAG00000002260	NCAPD3	1.89282	-1.18553	1.15974	-1.02223	0.30667	NA
ENSBTAG00000017128	NUP153	1.1575	-1.18365	1.29377	-0.914884	0.360252	NA
ENSBTAG00000016704	SLC37A2	9.80753	-1.18358	0.751517	-1.57492	0.115276	0.267648
ENSBTAG00000021708	CEP128	1.84616	-1.18298	1.12186	-1.05448	0.291661	NA
ENSBTAG00000021092	ATP6V0D2	5.50427	-1.18265	0.96577	-1.22457	0.220737	0.405294
ENSBTAG00000014784	NT5DC2	2.74389	-1.18261	1.10097	-1.07415	0.282757	0.476692
ENSBTAG00000020527	IDH1	10.4019	-1.1822	0.679916	-1.73874	0.0820805	0.211946
ENSBTAG00000001154	ENSBTAG00000001154	1.84453	-1.18167	1.15299	-1.02487	0.305425	NA
ENSBTAG00000005664	YWHAE	234.325	-1.18084	0.227221	-5.1969	2.02641e-07	7.37106e-06
ENSBTAG00000013658	ERC1	1.14498	-1.18	1.28933	-0.915208	0.360082	NA
ENSBTAG00000006951	LMO2	1.14498	-1.18	1.28933	-0.915208	0.360082	NA
ENSBTAG00000012484	ENDOG	2.68393	-1.17951	1.07206	-1.10023	0.27123	0.462986
ENSBTAG00000020819	YY1	24.1794	-1.17935	0.455966	-2.58648	0.00969613	0.04901
ENSBTAG00000000808	COX14	14.1851	-1.17929	0.676466	-1.74331	0.0812788	0.210821
ENSBTAG00000047418	SLC25A6	142.036	-1.1786	0.244917	-4.81224	1.49247e-06	4.11625e-05
ENSBTAG00000038195	CD302	4.07977	-1.17804	1.00063	-1.1773	0.239074	0.427313
ENSBTAG00000006492	PI4K2B	1.13873	-1.17804	1.29143	-0.912194	0.361667	NA
ENSBTAG00000008251	SNRPN	6.68733	-1.17786	0.820747	-1.4351	0.151258	0.317912
ENSBTAG00000047362	RCN1	1.09533	-1.1774	1.26793	-0.928601	0.353096	NA
ENSBTAG00000007441	SEC23IP	4.27579	-1.1773	1.06411	-1.10637	0.268566	0.460495
ENSBTAG00000021633	TDG	19.8675	-1.1763	0.517704	-2.27215	0.0230776	0.0890322
ENSBTAG00000011648	TMLHE	1.13832	-1.17546	1.2958	-0.907128	0.364339	NA
ENSBTAG00000007537	PEX19	7.15219	-1.17535	0.809095	-1.45267	0.146315	0.311148
ENSBTAG00000020626	ERCC6L2	2.71072	-1.17522	1.06509	-1.1034	0.269855	0.461606
ENSBTAG00000005492	CCNY	3.56738	-1.17517	0.96909	-1.21266	0.225261	0.410675
ENSBTAG00000015556	UBA3	4.57754	-1.17432	0.951869	-1.23369	0.217317	0.401671
ENSBTAG00000017457	STK10	23.6236	-1.17386	0.5652	-2.07688	0.0378122	0.125031
ENSBTAG00000045582	ARPC5	66.1136	-1.17331	0.3771	-3.11142	0.00186192	0.0145316
ENSBTAG00000005015	SFXN3	3.58836	-1.17319	0.994352	-1.17985	0.23806	0.426373
ENSBTAG00000039117	TOGARAM1	4.06561	-1.17304	0.984208	-1.19186	0.233314	0.420811
ENSBTAG00000030456	SPATA7	1.08281	-1.17292	1.26311	-0.928594	0.3531	NA
ENSBTAG00000008309	ATP13A2	2.70433	-1.17243	1.05938	-1.10671	0.268418	0.46037
ENSBTAG00000009566	CCNH	1.84302	-1.17237	1.12918	-1.03825	0.299153	NA
ENSBTAG00000010071	FBXO3	1.84302	-1.17237	1.12918	-1.03825	0.299153	NA
ENSBTAG00000019085	SRP54	4.06207	-1.17191	0.985402	-1.18927	0.234334	0.421902
ENSBTAG00000033446	TATDN1	2.69033	-1.17158	1.1081	-1.05729	0.290379	0.485247
ENSBTAG00000001659	VPS4A	6.75071	-1.17151	0.866938	-1.35132	0.176592	0.352946
ENSBTAG00000020309	G3BP1	3.61189	-1.17129	1.01021	-1.15945	0.246271	0.435338
ENSBTAG00000031886	HIST1H2BB	1.80562	-1.17049	1.10387	-1.06035	0.288987	NA
ENSBTAG00000047845	ENSBTAG00000047845	5.40757	-1.17012	0.967434	-1.20951	0.226468	0.411889
ENSBTAG00000021455	CFL1	81.0132	-1.16978	0.50788	-2.30327	0.0212639	0.0843241
ENSBTAG00000009340	KATNAL1	1.1141	-1.16841	1.28036	-0.912564	0.361472	NA
ENSBTAG00000000563	MYD88	12.9844	-1.16815	0.606981	-1.92452	0.0542896	0.160118
ENSBTAG00000000162	ANAPC16	4.12506	-1.16766	1.0315	-1.132	0.257635	0.44776
ENSBTAG00000011540	SPG21	14.1524	-1.16758	0.636345	-1.83482	0.0665325	0.18439
ENSBTAG00000007718	TGIF1	2.66883	-1.16573	1.08948	-1.06999	0.284622	0.479285
ENSBTAG00000012365	ANP32A	1.82466	-1.16444	1.12415	-1.03584	0.300278	NA
ENSBTAG00000018263	WAC	4.55564	-1.1644	0.939742	-1.23906	0.215323	0.399007
ENSBTAG00000008219	RBM7	2.67332	-1.16386	1.05156	-1.1068	0.268383	0.46037
ENSBTAG00000006755	C15H11orf58	18.7039	-1.16368	0.537235	-2.16605	0.0303074	0.108056
ENSBTAG00000016401	OPTN	20.3247	-1.1634	0.60763	-1.91465	0.0555375	0.162777
ENSBTAG00000014272	MMUT	1.79297	-1.16334	1.11415	-1.04415	0.296418	NA
ENSBTAG00000015437	NTMT1	3.33764	-1.16204	1.17116	-0.992211	0.321094	0.516099
ENSBTAG00000009502	LUZP1	7.27122	-1.16161	0.839378	-1.3839	0.16639	0.338147
ENSBTAG00000030434	FUCA1	4.45552	-1.16121	1.01825	-1.1404	0.254118	0.444064
ENSBTAG00000017919	CNOT4	3.58399	-1.16112	1.02734	-1.13021	0.258386	0.448457
ENSBTAG00000019107	GAS7	6.84523	-1.16074	0.874617	-1.32714	0.184463	0.361996
[truncated: 22,617 more rows]

## Sheet: Figure 3C Stats
Comparing L2fc of DEGs in Figure 3C
Best-fit values
Slope	0.9685
Y-intercept	0.07061
X-intercept	-0.07291
1/slope	1.033
Std. Error
Slope	0.01265
Y-intercept	0.03591
95% Confidence Intervals
Slope	0.9436 to 0.9933
Y-intercept	9.280e-005 to 0.1411
X-intercept	-0.1451 to -9.630e-005
Goodness of Fit
R squared	0.9085
Sy.x	0.857
Is slope significantly non-zero?
F	5860
DFn, DFd	1, 590
P value	<0.0001
Deviation from zero?	Significant
Equation	Y = 0.9685*X + 0.07061
Data
Number of X values	592
Maximum number of Y replicates	1
Total number of values	592
Number of missing values	0

## Sheet: Go Enrichment
Analysis Type:	PANTHER Overrepresentation Test (Released 20190711)								Analysis Type:	PANTHER Overrepresentation Test (Released 20190711)								Analysis Type:	PANTHER Overrepresentation Test (Released 20190711)
Annotation Version and Release Date:	GO Ontology database Released 2019-10-08								Annotation Version and Release Date:	GO Ontology database Released 2019-10-08								Annotation Version and Release Date:	Reactome version 65 Released 2019-03-12
Analyzed List:	Client Text Box Input (Bos taurus)								Analyzed List:	Client Text Box Input (Bos taurus)								Analyzed List:	Client Text Box Input (Bos taurus)
Reference List:	Bos taurus (all genes in database)								Reference List:	Bos taurus (all genes in database)								Reference List:	Bos taurus (all genes in database)
Test Type:	FISHER								Test Type:	FISHER								Test Type:	FISHER
Correction:	FDR								Correction:	FDR								Correction:	FDR
GO biological process complete	Bos taurus - REFLIST (22008)	Client Text Box Input (1002)	Client Text Box Input (expected)	Client Text Box Input (over/under)	Client Text Box Input (fold Enrichment)	Client Text Box Input (raw P-value)	Client Text Box Input (FDR)		GO molecular function complete	Bos taurus - REFLIST (22008)	Client Text Box Input (1002)	Client Text Box Input (expected)	Client Text Box Input (over/under)	Client Text Box Input (fold Enrichment)	Client Text Box Input (raw P-value)	Client Text Box Input (FDR)		Reactome pathways	Bos taurus - REFLIST (22008)	Client Text Box Input (1002)	Client Text Box Input (expected)	Client Text Box Input (over/under)	Client Text Box Input (fold Enrichment)	Client Text Box Input (raw P-value)	Client Text Box Input (FDR)
positive regulation of chemokine (C-X-C motif) ligand 2 production (GO:2000343)	5	4	0.23	+	17.57	0.000378	0.0175		insulin receptor binding (GO:0005158)	16	6	0.73	+	8.24	0.000275	0.0271		Eukaryotic Translation Initiation (R-BTA-72613)	50	10	2.28	+	4.39	0.000244	0.0245
regulation of chemokine (C-X-C motif) ligand 2 production (GO:2000341)	7	5	0.32	+	15.69	9.5e-05	0.00587		rRNA binding (GO:0019843)	48	10	2.19	+	4.58	0.000182	0.0213		Respiratory electron transport (R-BTA-611105)	75	15	3.41	+	4.39	7.43e-06	0.00149
leukocyte activation involved in inflammatory response (GO:0002269)	10	5	0.46	+	10.98	0.000323	0.0154		structural constituent of ribosome (GO:0003735)	128	23	5.83	+	3.95	1.65e-07	4.75e-05		L13a-mediated translational silencing of Ceruloplasmin expression (R-BTA-156827)	45	9	2.05	+	4.39	0.000494	0.0397
microglial cell activation (GO:0001774)	10	5	0.46	+	10.98	0.000323	0.0153		ubiquitin-like protein-specific protease activity (GO:0019783)	74	12	3.37	+	3.56	0.000341	0.0319		Complex I biogenesis (R-BTA-6799198)	57	11	2.6	+	4.24	0.000159	0.0213
regulation of amyloid-beta clearance (GO:1900221)	10	5	0.46	+	10.98	0.000323	0.0153		histone binding (GO:0042393)	127	18	5.78	+	3.11	6.16e-05	0.01		Respiratory electron transport, ATP synthesis by chemiosmotic coupling, and heat production by uncoupling proteins. (R-BTA-163200)	101	19	4.6	+	4.13	1.06e-06	0.000242
glial cell activation (GO:0061900)	14	5	0.64	+	7.84	0.00108	0.0412		cysteine-type peptidase activity (GO:0008234)	113	16	5.14	+	3.11	0.000156	0.0195		Complement cascade (R-BTA-166658)	57	10	2.6	+	3.85	0.000609	0.0466
negative regulation of interleukin-2 production (GO:0032703)	18	6	0.82	+	7.32	0.00046	0.0206		ubiquitin-like protein ligase binding (GO:0044389)	220	28	10.02	+	2.8	4.2e-06	0.000981		The citric acid (TCA) cycle and respiratory electron transport (R-BTA-1428517)	151	24	6.87	+	3.49	6.54e-07	0.000175
protein K63-linked deubiquitination (GO:0070536)	20	6	0.91	+	6.59	0.000731	0.0298		ubiquitin protein ligase binding (GO:0031625)	206	26	9.38	+	2.77	1.04e-05	0.0023		VEGFA-VEGFR2 Pathway (R-BTA-4420097)	84	13	3.82	+	3.4	0.000294	0.0278
positive regulation of vascular endothelial growth factor production (GO:0010575)	24	7	1.09	+	6.41	0.000305	0.0147		DNA-binding transcription factor binding (GO:0140297)	225	24	10.24	+	2.34	0.000257	0.0267		Signaling by VEGF (R-BTA-194138)	92	14	4.19	+	3.34	0.000204	0.0252
negative regulation of viral genome replication (GO:0045071)	32	9	1.46	+	6.18	5.4e-05	0.00359		structural molecule activity (GO:0005198)	338	33	15.39	+	2.14	0.000148	0.0191		Cell surface interactions at the vascular wall (R-BTA-202733)	108	15	4.92	+	3.05	0.000299	0.0267
regulation of viral genome replication (GO:0045069)	65	17	2.96	+	5.74	7.13e-08	1.2e-05		enzyme binding (GO:0019899)	1458	137	66.38	+	2.06	1.37e-14	1.7e-11		Neutrophil degranulation (R-BTA-6798695)	484	64	22.04	+	2.9	7.13e-13	2.86e-10
regulation of vascular endothelial growth factor production (GO:0010574)	27	7	1.23	+	5.69	0.000557	0.0239		transcription factor binding (GO:0008134)	407	38	18.53	+	2.05	8.4e-05	0.0131		Innate Immune System (R-BTA-168249)	901	102	41.02	+	2.49	1.26e-15	6.77e-13
positive regulation of viral genome replication (GO:0045070)	32	8	1.46	+	5.49	0.000279	0.014		kinase binding (GO:0019900)	458	42	20.85	+	2.01	5.19e-05	0.00882		MAPK family signaling cascades (R-BTA-5683057)	258	26	11.75	+	2.21	0.000351	0.0297
positive regulation of mRNA catabolic process (GO:0061014)	36	9	1.64	+	5.49	0.000117	0.007		protein kinase binding (GO:0019901)	404	37	18.39	+	2.01	0.000138	0.0184		Immune System (R-BTA-168256)	1631	158	74.26	+	2.13	4.72e-18	3.79e-15
leukocyte homeostasis (GO:0001776)	53	13	2.41	+	5.39	4.48e-06	0.000403		protein homodimerization activity (GO:0042803)	618	51	28.14	+	1.81	0.000106	0.0158		Signaling by Rho GTPases (R-BTA-194315)	383	35	17.44	+	2.01	0.000233	0.0249
complement activation (GO:0006956)	31	7	1.41	+	4.96	0.00112	0.0426		protein-containing complex binding (GO:0044877)	670	53	30.5	+	1.74	0.000268	0.0271		Hemostasis (R-BTA-109582)	520	47	23.68	+	1.99	2.47e-05	0.00396
ATP synthesis coupled electron transport (GO:0042773)	31	7	1.41	+	4.96	0.00112	0.0425		RNA binding (GO:0003723)	734	57	33.42	+	1.71	0.000246	0.0263		Vesicle-mediated transport (R-BTA-5653656)	616	50	28.05	+	1.78	0.000216	0.0248
positive regulation of smooth muscle cell proliferation (GO:0048661)	41	9	1.87	+	4.82	0.000272	0.0137		signaling receptor binding (GO:0005102)	915	67	41.66	+	1.61	0.000296	0.0284		Adaptive Immune System (R-BTA-1280218)	690	55	31.41	+	1.75	0.000159	0.0232
cytoplasmic translation (GO:0002181)	32	7	1.46	+	4.8	0.00132	0.0488		identical protein binding (GO:0042802)	1351	96	61.51	+	1.56	3.44e-05	0.00676		Membrane Trafficking (R-BTA-199991)	582	46	26.5	+	1.74	0.000668	0.0488
negative regulation of ubiquitin-dependent protein catabolic process (GO:2000059)	37	8	1.68	+	4.75	0.000646	0.0271		protein binding (GO:0005515)	4916	340	223.82	+	1.52	2.99e-16	5.59e-13		Metabolism of proteins (R-BTA-392499)	1627	114	74.08	+	1.54	1.02e-05	0.00181
regulation of cellular response to insulin stimulus (GO:1900076)	49	10	2.23	+	4.48	0.000211	0.0116		anion binding (GO:0043168)	2375	161	108.13	+	1.49	8.55e-07	0.000228		Unclassified (UNCLASSIFIED)	13184	457	600.25	-	0.76	5.7e-19	9.16e-16
positive regulation of viral life cycle (GO:1903902)	49	10	2.23	+	4.48	0.000211	0.0115		carbohydrate derivative binding (GO:0097367)	1939	130	88.28	+	1.47	2.11e-05	0.00439		Olfactory Signaling Pathway (R-BTA-381753)	504	2	22.95	-	0.09	6.35e-08	2.04e-05
lymphocyte homeostasis (GO:0002260)	40	8	1.82	+	4.39	0.00101	0.039		purine ribonucleotide binding (GO:0032555)	1728	114	78.67	+	1.45	0.000132	0.019
positive regulation of chemokine production (GO:0032722)	45	9	2.05	+	4.39	0.000494	0.0218		purine nucleotide binding (GO:0017076)	1733	114	78.9	+	1.44	0.000136	0.0189
regulation of insulin receptor signaling pathway (GO:0046626)	40	8	1.82	+	4.39	0.00101	0.0389		ribonucleotide binding (GO:0032553)	1740	114	79.22	+	1.44	0.000175	0.0212
positive regulation of viral process (GO:0048524)	71	14	3.23	+	4.33	1.71e-05	0.00131		purine ribonucleoside triphosphate binding (GO:0035639)	1676	109	76.31	+	1.43	0.00035	0.0319
negative regulation of viral process (GO:0048525)	66	13	3	+	4.33	3.43e-05	0.00243		small molecule binding (GO:0036094)	2215	143	100.85	+	1.42	3.92e-05	0.00733
positive regulation of intrinsic apoptotic signaling pathway (GO:2001244)	51	10	2.32	+	4.31	0.00028	0.014		organic cyclic compound binding (GO:0097159)	4441	286	202.19	+	1.41	8.12e-10	5.06e-07
negative regulation of viral life cycle (GO:1903901)	51	10	2.32	+	4.31	0.00028	0.0139		nucleotide binding (GO:0000166)	1944	125	88.51	+	1.41	0.000185	0.0209
regulation of viral life cycle (GO:1903900)	102	20	4.64	+	4.31	3.1e-07	4.42e-05		nucleoside phosphate binding (GO:1901265)	1944	125	88.51	+	1.41	0.000185	0.0203
regulation of smooth muscle cell proliferation (GO:0048660)	67	13	3.05	+	4.26	3.93e-05	0.00273		heterocyclic compound binding (GO:1901363)	4403	280	200.46	+	1.4	4.15e-09	1.41e-06
regulation of chemokine production (GO:0032642)	62	12	2.82	+	4.25	7.9e-05	0.00503		nucleic acid binding (GO:0003676)	2515	159	114.51	+	1.39	4.22e-05	0.00752
positive regulation of protein localization to cell periphery (GO:1904377)	47	9	2.14	+	4.21	0.000651	0.0272		binding (GO:0005488)	9768	585	444.73	+	1.32	3.88e-18	1.45e-14
positive regulation of protein localization to plasma membrane (GO:1903078)	42	8	1.91	+	4.18	0.00133	0.049		ion binding (GO:0043167)	4778	284	217.54	+	1.31	1.53e-06	0.000381
regulation of interleukin-2 production (GO:0032663)	48	9	2.19	+	4.12	0.000744	0.0301		molecular_function (GO:0003674)	13320	701	606.44	+	1.16	1.26e-09	4.7e-07
regulation of viral process (GO:0050792)	135	25	6.15	+	4.07	2.88e-08	5.67e-06		Unclassified (UNCLASSIFIED)	8688	301	395.56	-	0.76	1.26e-09	5.22e-07
regulation of protein localization to plasma membrane (GO:1903076)	74	13	3.37	+	3.86	9.64e-05	0.00593		signaling receptor activity (GO:0038023)	1458	23	66.38	-	0.35	9.41e-10	5.03e-07
antigen processing and presentation (GO:0019882)	57	10	2.6	+	3.85	0.000609	0.0258		molecular transducer activity (GO:0060089)	1464	23	66.65	-	0.35	9.73e-10	4.55e-07
positive regulation of mRNA metabolic process (GO:1903313)	57	10	2.6	+	3.85	0.000609	0.0257		transmembrane signaling receptor activity (GO:0004888)	1314	15	59.82	-	0.25	5.98e-12	4.47e-09
regulation of glucose transmembrane transport (GO:0010827)	58	10	2.64	+	3.79	0.000687	0.0284		G protein-coupled receptor activity (GO:0004930)	1073	8	48.85	-	0.16	1.27e-12	1.19e-09
regulation of symbiosis, encompassing mutualism through parasitism (GO:0043903)	146	25	6.65	+	3.76	1.1e-07	1.75e-05		olfactory receptor activity (GO:0004984)	443	1	20.17	-	0.05	9.99e-08	3.12e-05
lymphocyte mediated immunity (GO:0002449)	83	14	3.78	+	3.7	7.75e-05	0.00496
regulation of protein localization to cell periphery (GO:1904375)	89	15	4.05	+	3.7	4.39e-05	0.00299
regulation of intrinsic apoptotic signaling pathway (GO:2001242)	126	21	5.74	+	3.66	1.65e-06	0.000173
negative regulation of cysteine-type endopeptidase activity involved in apoptotic process (GO:0043154)	66	11	3	+	3.66	0.000486	0.0214
protein import (GO:0017038)	69	11	3.14	+	3.5	0.000676	0.0281
negative regulation of intrinsic apoptotic signaling pathway (GO:2001243)	71	11	3.23	+	3.4	0.000836	0.0335
negative regulation of cysteine-type endopeptidase activity (GO:2000117)	71	11	3.23	+	3.4	0.000836	0.0334
chromatin remodeling (GO:0006338)	84	13	3.82	+	3.4	0.000294	0.0144
regulation of mRNA catabolic process (GO:0061013)	84	13	3.82	+	3.4	0.000294	0.0144
regulation of NIK/NF-kappaB signaling (GO:1901222)	78	12	3.55	+	3.38	0.000521	0.0228
adaptive immune response based on somatic recombination of immune receptors built from immunoglobulin superfamily domains (GO:0002460)	99	15	4.51	+	3.33	0.000128	0.00753
protein targeting (GO:0006605)	93	14	4.23	+	3.31	0.000226	0.012
positive regulation of inflammatory response (GO:0050729)	93	14	4.23	+	3.31	0.000226	0.0119
negative regulation of cellular amide metabolic process (GO:0034249)	93	14	4.23	+	3.31	0.000226	0.0119
humoral immune response (GO:0006959)	80	12	3.64	+	3.29	0.000638	0.0268
regulation of leukocyte chemotaxis (GO:0002688)	74	11	3.37	+	3.26	0.00113	0.0426
fat cell differentiation (GO:0045444)	95	14	4.33	+	3.24	0.000274	0.0138
negative regulation of multi-organism process (GO:0043901)	144	21	6.56	+	3.2	1.06e-05	0.000877
response to lipopolysaccharide (GO:0032496)	159	23	7.24	+	3.18	4.6e-06	0.000409
establishment of protein localization to membrane (GO:0090150)	83	12	3.78	+	3.18	0.000853	0.0338
activation of immune response (GO:0002253)	173	25	7.88	+	3.17	1.83e-06	0.000189
negative regulation of peptide secretion (GO:0002792)	90	13	4.1	+	3.17	0.000532	0.023
cellular response to molecule of bacterial origin (GO:0071219)	111	16	5.05	+	3.17	0.00013	0.00763
cellular response to biotic stimulus (GO:0071216)	132	19	6.01	+	3.16	3.22e-05	0.00233
negative regulation of translation (GO:0017148)	84	12	3.82	+	3.14	0.000937	0.0366
leukocyte migration (GO:0050900)	127	18	5.78	+	3.11	6.16e-05	0.00402
regulation of tumor necrosis factor production (GO:0032680)	106	15	4.83	+	3.11	0.00025	0.0127
translation (GO:0006412)	300	42	13.66	+	3.07	1.49e-09	4.24e-07
response to molecule of bacterial origin (GO:0002237)	179	25	8.15	+	3.07	3.16e-06	0.000294
protein deubiquitination (GO:0016579)	86	12	3.92	+	3.06	0.00113	0.0425
regulation of protein localization to membrane (GO:1905475)	115	16	5.24	+	3.06	0.000187	0.0105
regulation of tumor necrosis factor superfamily cytokine production (GO:1903555)	108	15	4.92	+	3.05	0.000299	0.0146
regulation of interleukin-6 production (GO:0032675)	101	14	4.6	+	3.04	0.000479	0.0212
leukocyte mediated immunity (GO:0002443)	109	15	4.96	+	3.02	0.000327	0.0154
protein localization to nucleus (GO:0034504)	109	15	4.96	+	3.02	0.000327	0.0154
cellular response to lipopolysaccharide (GO:0071222)	102	14	4.64	+	3.01	0.000523	0.0227
negative regulation of protein secretion (GO:0050709)	88	12	4.01	+	3	0.00135	0.0495
inflammatory response (GO:0006954)	229	31	10.43	+	2.97	3.99e-07	5.46e-05
peptide biosynthetic process (GO:0043043)	312	42	14.21	+	2.96	4.21e-09	1.01e-06
adaptive immune response (GO:0002250)	151	20	6.87	+	2.91	5.81e-05	0.00382
positive regulation of cytokine production (GO:0001819)	311	41	14.16	+	2.9	1.1e-08	2.43e-06
negative regulation of cytokine production (GO:0001818)	175	23	7.97	+	2.89	1.87e-05	0.00141
establishment of protein localization to organelle (GO:0072594)	145	19	6.6	+	2.88	0.0001	0.0061
cytokine production (GO:0001816)	123	16	5.6	+	2.86	0.000371	0.0172
immune response-activating signal transduction (GO:0002757)	123	16	5.6	+	2.86	0.000371	0.0172
negative regulation of apoptotic signaling pathway (GO:2001234)	162	21	7.38	+	2.85	5.08e-05	0.00342
regulation of cysteine-type endopeptidase activity involved in apoptotic process (GO:0043281)	147	19	6.69	+	2.84	0.000118	0.00702
positive regulation of apoptotic signaling pathway (GO:2001235)	125	16	5.69	+	2.81	0.000436	0.0198
immune effector process (GO:0002252)	306	39	13.93	+	2.8	5.63e-08	9.94e-06
immune response-regulating signaling pathway (GO:0002764)	134	17	6.1	+	2.79	0.000321	0.0153
innate immune response (GO:0045087)	264	33	12.02	+	2.75	8.63e-07	0.000104
regulation of cytokine production (GO:0001817)	490	61	22.31	+	2.73	2.41e-11	1.6e-08
regulation of apoptotic signaling pathway (GO:2001233)	290	36	13.2	+	2.73	3.23e-07	4.5e-05
regulation of cysteine-type endopeptidase activity (GO:2000116)	162	20	7.38	+	2.71	0.000138	0.00809
peptide metabolic process (GO:0006518)	357	44	16.25	+	2.71	1.96e-08	4.01e-06
defense response to virus (GO:0051607)	123	15	5.6	+	2.68	0.00102	0.0392
positive regulation of defense response (GO:0031349)	215	26	9.79	+	2.66	2.05e-05	0.00153
regulation of chemotaxis (GO:0050920)	133	16	6.06	+	2.64	0.000801	0.0322
regulation of cellular protein catabolic process (GO:1903362)	176	21	8.01	+	2.62	0.000147	0.00854
regulation of mRNA metabolic process (GO:1903311)	160	19	7.28	+	2.61	0.000315	0.0151
negative regulation of neuron death (GO:1901215)	127	15	5.78	+	2.59	0.00136	0.0497
amide biosynthetic process (GO:0043604)	381	45	17.35	+	2.59	4.72e-08	8.55e-06
response to virus (GO:0009615)	178	21	8.1	+	2.59	0.000169	0.0096
negative regulation of cellular catabolic process (GO:0031330)	170	20	7.74	+	2.58	0.000248	0.0127
positive regulation of multi-organism process (GO:0043902)	250	29	11.38	+	2.55	1.8e-05	0.00137
positive regulation of apoptotic process (GO:0043065)	382	44	17.39	+	2.53	1.19e-07	1.87e-05
positive regulation of cell death (GO:0010942)	409	47	18.62	+	2.52	7.26e-08	1.21e-05
homeostasis of number of cells (GO:0048872)	166	19	7.56	+	2.51	0.000733	0.0298
defense response to other organism (GO:0098542)	429	49	19.53	+	2.51	3.83e-08	7.33e-06
immune response (GO:0006955)	578	66	26.32	+	2.51	1.13e-10	5.43e-08
positive regulation of programmed cell death (GO:0043068)	386	44	17.57	+	2.5	2.34e-07	3.5e-05
response to cytokine (GO:0034097)	510	58	23.22	+	2.5	1.89e-09	4.99e-07
negative regulation of immune system process (GO:0002683)	318	36	14.48	+	2.49	2.42e-06	0.000237
protein localization to organelle (GO:0033365)	373	42	16.98	+	2.47	5.45e-07	7.11e-05
defense response (GO:0006952)	624	70	28.41	+	2.46	7.09e-11	3.96e-08
regulation of multi-organism process (GO:0043900)	438	49	19.94	+	2.46	5.7e-08	9.95e-06
negative regulation of catabolic process (GO:0009895)	216	24	9.83	+	2.44	0.000161	0.00919
negative regulation of transferase activity (GO:0051348)	190	21	8.65	+	2.43	0.000457	0.0205
regulation of leukocyte proliferation (GO:0070663)	163	18	7.42	+	2.43	0.00127	0.0474
response to biotic stimulus (GO:0009607)	701	76	31.92	+	2.38	4.13e-11	2.5e-08
response to bacterium (GO:0009617)	351	38	15.98	+	2.38	3.68e-06	0.00034
response to other organism (GO:0051707)	677	73	30.82	+	2.37	1.28e-10	5.96e-08
cellular response to lipid (GO:0071396)	298	32	13.57	+	2.36	2.77e-05	0.00204
response to external biotic stimulus (GO:0043207)	680	73	30.96	+	2.36	1.49e-10	6.71e-08
positive regulation of response to external stimulus (GO:0032103)	308	33	14.02	+	2.35	2.07e-05	0.00154
regulation of cellular amide metabolic process (GO:0034248)	271	29	12.34	+	2.35	7.62e-05	0.0049
cellular response to cytokine stimulus (GO:0071345)	459	49	20.9	+	2.34	2.18e-07	3.34e-05
regulation of translation (GO:0006417)	235	25	10.7	+	2.34	0.000303	0.0147
negative regulation of proteolysis (GO:0045861)	282	30	12.84	+	2.34	5.82e-05	0.00382
positive regulation of immune response (GO:0050778)	341	36	15.53	+	2.32	1.04e-05	0.000871
regulation of leukocyte cell-cell adhesion (GO:1903037)	209	22	9.52	+	2.31	0.000542	0.0234
regulation of inflammatory response (GO:0050727)	232	24	10.56	+	2.27	0.000501	0.022
response to lipid (GO:0033993)	416	43	18.94	+	2.27	2.47e-06	0.00024
regulation of protein stability (GO:0031647)	223	23	10.15	+	2.27	0.000702	0.0288
immune system process (GO:0002376)	1248	128	56.82	+	2.25	2.16e-16	1.5e-12
positive regulation of cell development (GO:0010720)	321	32	14.61	+	2.19	9.97e-05	0.0061
response to oxidative stress (GO:0006979)	231	23	10.52	+	2.19	0.000923	0.0363
protein localization to membrane (GO:0072657)	231	23	10.52	+	2.19	0.000923	0.0362
regulation of small molecule metabolic process (GO:0062012)	221	22	10.06	+	2.19	0.00123	0.0461
divalent inorganic cation homeostasis (GO:0072507)	242	24	11.02	+	2.18	0.000725	0.0297
positive regulation of immune system process (GO:0002684)	575	57	26.18	+	2.18	2.7e-07	3.92e-05
regulation of immune response (GO:0050776)	515	51	23.45	+	2.18	1.02e-06	0.000117
cellular amide metabolic process (GO:0043603)	498	49	22.67	+	2.16	2e-06	0.000199
regulation of defense response (GO:0031347)	428	42	19.49	+	2.16	1.06e-05	0.000876
regulation of cellular catabolic process (GO:0031329)	479	47	21.81	+	2.16	3.68e-06	0.000338
posttranscriptional regulation of gene expression (GO:0010608)	307	30	13.98	+	2.15	0.000219	0.0117
intracellular protein transport (GO:0006886)	390	38	17.76	+	2.14	3.49e-05	0.00246
cell migration (GO:0016477)	536	52	24.4	+	2.13	1.6e-06	0.00017
regulation of protein catabolic process (GO:0042176)	279	27	12.7	+	2.13	0.000555	0.0238
leukocyte activation (GO:0045321)	331	32	15.07	+	2.12	0.000213	0.0116
positive regulation of cell adhesion (GO:0045785)	290	28	13.2	+	2.12	0.000429	0.0197
localization of cell (GO:0051674)	613	58	27.91	+	2.08	6.85e-07	8.62e-05
cell motility (GO:0048870)	613	58	27.91	+	2.08	6.85e-07	8.54e-05
regulation of catabolic process (GO:0009894)	584	55	26.59	+	2.07	1.64e-06	0.000173
regulation of protein complex assembly (GO:0043254)	299	28	13.61	+	2.06	0.000844	0.0337
negative regulation of cellular protein metabolic process (GO:0032269)	783	73	35.65	+	2.05	4.67e-08	8.57e-06
regulation of endopeptidase activity (GO:0052548)	279	26	12.7	+	2.05	0.00104	0.0398
regulation of apoptotic process (GO:0042981)	1009	94	45.94	+	2.05	4.83e-10	1.65e-07
negative regulation of apoptotic process (GO:0043066)	625	58	28.46	+	2.04	1.35e-06	0.000148
negative regulation of protein metabolic process (GO:0051248)	830	77	37.79	+	2.04	2.59e-08	5.25e-06
regulation of response to external stimulus (GO:0032101)	647	60	29.46	+	2.04	8.17e-07	9.92e-05
regulation of proteolysis (GO:0030162)	529	49	24.08	+	2.03	1.05e-05	0.000878
negative regulation of cell death (GO:0060548)	682	63	31.05	+	2.03	5.58e-07	7.21e-05
negative regulation of programmed cell death (GO:0043069)	639	59	29.09	+	2.03	1.15e-06	0.00013
regulation of programmed cell death (GO:0043067)	1031	95	46.94	+	2.02	7.29e-10	2.26e-07
regulation of immune system process (GO:0002682)	923	85	42.02	+	2.02	5.1e-09	1.21e-06
regulation of mitotic cell cycle (GO:0007346)	338	31	15.39	+	2.01	0.000456	0.0206
regulation of cell motility (GO:2000145)	644	59	29.32	+	2.01	1.88e-06	0.000191
regulation of cell death (GO:0010941)	1094	100	49.81	+	2.01	3.29e-10	1.31e-07
regulation of cell migration (GO:0030334)	613	56	27.91	+	2.01	2.98e-06	0.000281
positive regulation of transcription by RNA polymerase II (GO:0045944)	768	70	34.97	+	2	2.43e-07	3.6e-05
cellular protein localization (GO:0034613)	842	76	38.34	+	1.98	8.42e-08	1.38e-05
regulation of peptidase activity (GO:0052547)	322	29	14.66	+	1.98	0.00131	0.0486
regulation of cell activation (GO:0050865)	378	34	17.21	+	1.98	0.000355	0.0166
cellular macromolecule localization (GO:0070727)	846	76	38.52	+	1.97	9.28e-08	1.51e-05
cellular chemical homeostasis (GO:0055082)	368	33	16.75	+	1.97	0.000468	0.0209
locomotion (GO:0040011)	773	69	35.19	+	1.96	4.48e-07	5.95e-05
regulation of cellular component movement (GO:0051270)	696	62	31.69	+	1.96	1.92e-06	0.000193
regulation of locomotion (GO:0040012)	700	62	31.87	+	1.95	3.07e-06	0.000287
positive regulation of cell migration (GO:0030335)	350	31	15.94	+	1.95	0.000861	0.034
regulation of leukocyte activation (GO:0002694)	350	31	15.94	+	1.95	0.000861	0.0339
positive regulation of cell differentiation (GO:0045597)	644	57	29.32	+	1.94	7.51e-06	0.000643
negative regulation of catalytic activity (GO:0043086)	570	50	25.95	+	1.93	3.39e-05	0.00241
negative regulation of protein modification process (GO:0031400)	449	39	20.44	+	1.91	0.000282	0.014
cellular homeostasis (GO:0019725)	474	41	21.58	+	1.9	0.00026	0.0132
response to external stimulus (GO:0009605)	1315	113	59.87	+	1.89	6.95e-10	2.2e-07
regulation of cell adhesion (GO:0030155)	489	42	22.26	+	1.89	0.000213	0.0115
regulation of response to stress (GO:0080134)	946	81	43.07	+	1.88	2.66e-07	3.91e-05
positive regulation of intracellular signal transduction (GO:1902533)	621	53	28.27	+	1.87	3.25e-05	0.00234
positive regulation of multicellular organismal process (GO:0051240)	1220	104	55.55	+	1.87	4.05e-09	1.01e-06
negative regulation of molecular function (GO:0044092)	798	68	36.33	+	1.87	2.49e-06	0.000239
neuron projection development (GO:0031175)	388	33	17.67	+	1.87	0.00106	0.0406
apoptotic process (GO:0006915)	494	42	22.49	+	1.87	0.000239	0.0123
positive regulation of response to stimulus (GO:0048584)	1413	120	64.33	+	1.87	3.16e-10	1.3e-07
positive regulation of RNA metabolic process (GO:0051254)	1155	98	52.59	+	1.86	1.94e-08	4.04e-06
programmed cell death (GO:0012501)	520	44	23.68	+	1.86	0.000215	0.0116
response to organic substance (GO:0010033)	1657	140	75.44	+	1.86	9.56e-12	6.67e-09
cellular response to oxygen-containing compound (GO:1901701)	609	51	27.73	+	1.84	9.01e-05	0.00561
positive regulation of nucleobase-containing compound metabolic process (GO:0045935)	1281	107	58.32	+	1.83	8.32e-09	1.87e-06
cell death (GO:0008219)	542	45	24.68	+	1.82	0.000287	0.0141
immune system development (GO:0002520)	494	41	22.49	+	1.82	0.000522	0.0228
protein transport (GO:0015031)	711	59	32.37	+	1.82	2.96e-05	0.00215
chemical homeostasis (GO:0048878)	627	52	28.55	+	1.82	7.96e-05	0.00505
response to oxygen-containing compound (GO:1901700)	845	70	38.47	+	1.82	4.55e-06	0.000407
regulation of cellular response to stress (GO:0080135)	483	40	21.99	+	1.82	0.000676	0.0282
positive regulation of signal transduction (GO:0009967)	1028	85	46.8	+	1.82	5.13e-07	6.75e-05
cellular response to chemical stimulus (GO:0070887)	1670	138	76.03	+	1.81	5.95e-11	3.46e-08
positive regulation of transport (GO:0051050)	594	49	27.04	+	1.81	0.000167	0.0095
homeostatic process (GO:0042592)	1023	84	46.58	+	1.8	7.25e-07	8.96e-05
negative regulation of cell population proliferation (GO:0008285)	452	37	20.58	+	1.8	0.00108	0.0412
positive regulation of transcription, DNA-templated (GO:0045893)	1014	83	46.17	+	1.8	9.64e-07	0.000112
negative regulation of gene expression (GO:0010629)	1077	88	49.03	+	1.79	4.34e-07	5.82e-05
cellular response to organic substance (GO:0071310)	1311	107	59.69	+	1.79	2.64e-08	5.27e-06
peptide transport (GO:0015833)	736	60	33.51	+	1.79	4.02e-05	0.00278
establishment of protein localization (GO:0045184)	773	63	35.19	+	1.79	2.84e-05	0.00208
regulation of neurogenesis (GO:0050767)	491	40	22.35	+	1.79	0.000772	0.0311
vesicle-mediated transport (GO:0016192)	750	61	34.15	+	1.79	3.31e-05	0.00237
response to drug (GO:0042493)	517	42	23.54	+	1.78	0.000691	0.0284
hematopoietic or lymphoid organ development (GO:0048534)	468	38	21.31	+	1.78	0.00124	0.0464
positive regulation of signaling (GO:0023056)	1136	92	51.72	+	1.78	3.79e-07	5.24e-05
positive regulation of gene expression (GO:0010628)	1334	108	60.74	+	1.78	3.42e-08	6.63e-06
amide transport (GO:0042886)	766	62	34.88	+	1.78	3.84e-05	0.00268
regulation of transferase activity (GO:0051338)	634	51	28.87	+	1.77	0.00019	0.0106
regulation of establishment of protein localization (GO:0070201)	473	38	21.54	+	1.76	0.00135	0.0496
movement of cell or subcellular component (GO:0006928)	859	69	39.11	+	1.76	1.63e-05	0.00128
intracellular transport (GO:0046907)	685	55	31.19	+	1.76	0.000109	0.00661
response to stress (GO:0006950)	1934	155	88.05	+	1.76	3.11e-11	1.97e-08
negative regulation of cell communication (GO:0010648)	876	70	39.88	+	1.76	1.42e-05	0.00113
positive regulation of RNA biosynthetic process (GO:1902680)	1089	87	49.58	+	1.75	1.5e-06	0.000162
positive regulation of nucleic acid-templated transcription (GO:1903508)	1089	87	49.58	+	1.75	1.5e-06	0.000161
protein localization (GO:0008104)	1215	97	55.32	+	1.75	2.94e-07	4.23e-05
macromolecule biosynthetic process (GO:0009059)	1040	83	47.35	+	1.75	2.72e-06	0.000258
positive regulation of cell communication (GO:0010647)	1130	90	51.45	+	1.75	1.09e-06	0.000125
negative regulation of signaling (GO:0023057)	879	70	40.02	+	1.75	2.02e-05	0.00151
cellular macromolecule biosynthetic process (GO:0034645)	1007	80	45.85	+	1.74	4.18e-06	0.000379
negative regulation of macromolecule metabolic process (GO:0010605)	1788	142	81.41	+	1.74	4.56e-10	1.59e-07
negative regulation of nitrogen compound metabolic process (GO:0051172)	1638	130	74.58	+	1.74	2.93e-09	7.57e-07
regulation of intracellular signal transduction (GO:1902531)	1137	90	51.77	+	1.74	1.2e-06	0.000133
regulation of cell development (GO:0060284)	594	47	27.04	+	1.74	0.00053	0.023
negative regulation of response to stimulus (GO:0048585)	1089	86	49.58	+	1.73	2.23e-06	0.000219
cellular nitrogen compound biosynthetic process (GO:0044271)	965	76	43.94	+	1.73	1.13e-05	0.000925
negative regulation of transcription by RNA polymerase II (GO:0000122)	546	43	24.86	+	1.73	0.000973	0.0378
negative regulation of signal transduction (GO:0009968)	827	65	37.65	+	1.73	5.15e-05	0.00345
negative regulation of multicellular organismal process (GO:0051241)	857	67	39.02	+	1.72	4.8e-05	0.00325
negative regulation of cellular macromolecule biosynthetic process (GO:2000113)	898	70	40.88	+	1.71	3.51e-05	0.00246
negative regulation of macromolecule biosynthetic process (GO:0010558)	952	74	43.34	+	1.71	2.07e-05	0.00153
positive regulation of developmental process (GO:0051094)	965	75	43.94	+	1.71	1.7e-05	0.00131
negative regulation of metabolic process (GO:0009892)	1969	153	89.65	+	1.71	4.11e-10	1.51e-07
regulation of cellular protein metabolic process (GO:0032268)	1847	143	84.09	+	1.7	1.74e-09	4.76e-07
regulation of protein localization (GO:0032880)	685	53	31.19	+	1.7	0.000442	0.02
negative regulation of biosynthetic process (GO:0009890)	1010	78	45.98	+	1.7	1.74e-05	0.00132
negative regulation of cellular metabolic process (GO:0031324)	1787	138	81.36	+	1.7	4.19e-09	1.03e-06
positive regulation of cellular biosynthetic process (GO:0031328)	1309	101	59.6	+	1.69	7.35e-07	9e-05
regulation of transcription by RNA polymerase II (GO:0006357)	1298	100	59.1	+	1.69	9.33e-07	0.000109
regulation of phosphorylation (GO:0042325)	1068	82	48.62	+	1.69	1.07e-05	0.000879
positive regulation of biosynthetic process (GO:0009891)	1331	102	60.6	+	1.68	8.88e-07	0.000106
regulation of response to stimulus (GO:0048583)	2662	204	121.2	+	1.68	5.86e-13	5.11e-10
macromolecule localization (GO:0033036)	1452	111	66.11	+	1.68	3.22e-07	4.54e-05
positive regulation of phosphorus metabolic process (GO:0010562)	720	55	32.78	+	1.68	0.000432	0.0198
positive regulation of phosphate metabolic process (GO:0045937)	720	55	32.78	+	1.68	0.000432	0.0197
regulation of protein metabolic process (GO:0051246)	1978	151	90.06	+	1.68	1.35e-09	3.93e-07
protein phosphorylation (GO:0006468)	642	49	29.23	+	1.68	0.00085	0.0338
negative regulation of nucleobase-containing compound metabolic process (GO:0045934)	944	72	42.98	+	1.68	5.33e-05	0.00356
positive regulation of macromolecule metabolic process (GO:0010604)	2260	172	102.9	+	1.67	1.04e-10	5.18e-08
cellular localization (GO:0051641)	1302	99	59.28	+	1.67	1.91e-06	0.000193
positive regulation of nitrogen compound metabolic process (GO:0051173)	2119	161	96.48	+	1.67	5.27e-10	1.75e-07
negative regulation of RNA metabolic process (GO:0051253)	869	66	39.56	+	1.67	0.00011	0.00667
negative regulation of RNA biosynthetic process (GO:1902679)	804	61	36.61	+	1.67	0.000234	0.0122
negative regulation of nucleic acid-templated transcription (GO:1903507)	804	61	36.61	+	1.67	0.000234	0.0121
regulation of phosphate metabolic process (GO:0019220)	1215	92	55.32	+	1.66	5.01e-06	0.000442
regulation of phosphorus metabolic process (GO:0051174)	1216	92	55.36	+	1.66	5.08e-06	0.000446
regulation of cell cycle (GO:0051726)	714	54	32.51	+	1.66	0.000578	0.0246
regulation of organelle organization (GO:0033043)	874	66	39.79	+	1.66	0.000156	0.00901
multi-organism process (GO:0051704)	1417	107	64.51	+	1.66	9.29e-07	0.00011
positive regulation of macromolecule biosynthetic process (GO:0010557)	1261	95	57.41	+	1.65	5.12e-06	0.000447
negative regulation of transcription, DNA-templated (GO:0045892)	771	58	35.1	+	1.65	0.00036	0.0168
positive regulation of metabolic process (GO:0009893)	2445	183	111.32	+	1.64	8.12e-11	4.2e-08
gene expression (GO:0010467)	1163	87	52.95	+	1.64	1.66e-05	0.00129
regulation of signal transduction (GO:0009966)	2019	151	91.92	+	1.64	5.2e-09	1.21e-06
protein-containing complex subunit organization (GO:0043933)	883	66	40.2	+	1.64	0.000173	0.00975
regulation of hydrolase activity (GO:0051336)	883	66	40.2	+	1.64	0.000173	0.00971
negative regulation of cellular biosynthetic process (GO:0031327)	992	74	45.16	+	1.64	7.96e-05	0.00502
organonitrogen compound biosynthetic process (GO:1901566)	901	67	41.02	+	1.63	0.000195	0.0107
regulation of multicellular organismal process (GO:0051239)	2192	163	99.8	+	1.63	1.84e-09	4.94e-07
positive regulation of cellular metabolic process (GO:0031325)	2222	165	101.17	+	1.63	1.65e-09	4.61e-07
regulation of cell differentiation (GO:0045595)	1214	90	55.27	+	1.63	1.35e-05	0.00109
negative regulation of biological process (GO:0048519)	3667	271	166.95	+	1.62	8.86e-16	2.06e-12
cellular response to stress (GO:0033554)	1003	74	45.67	+	1.62	0.000118	0.00703
phosphorylation (GO:0016310)	868	64	39.52	+	1.62	0.000389	0.0179
positive regulation of protein metabolic process (GO:0051247)	1114	82	50.72	+	1.62	4.27e-05	0.00292
regulation of anatomical structure morphogenesis (GO:0022603)	694	51	31.6	+	1.61	0.00135	0.0496
regulation of localization (GO:0032879)	1885	138	85.82	+	1.61	9.5e-08	1.52e-05
regulation of protein modification process (GO:0031399)	1287	94	58.6	+	1.6	1.64e-05	0.00128
positive regulation of biological process (GO:0048518)	4165	304	189.63	+	1.6	3.17e-17	4.42e-13
regulation of catalytic activity (GO:0050790)	1564	114	71.21	+	1.6	2.03e-06	0.000201
generation of neurons (GO:0048699)	961	70	43.75	+	1.6	0.000227	0.0119
positive regulation of cellular process (GO:0048522)	3655	266	166.41	+	1.6	1.3e-14	1.82e-11
positive regulation of cellular component organization (GO:0051130)	800	58	36.42	+	1.59	0.00111	0.0423
negative regulation of cellular process (GO:0048523)	3283	238	149.47	+	1.59	9.35e-13	7.25e-10
regulation of molecular function (GO:0065009)	2029	147	92.38	+	1.59	7.12e-08	1.21e-05
regulation of protein phosphorylation (GO:0001932)	968	70	44.07	+	1.59	0.000316	0.0151
nitrogen compound transport (GO:0071705)	982	71	44.71	+	1.59	0.00026	0.0132
positive regulation of cellular protein metabolic process (GO:0032270)	1039	75	47.3	+	1.59	0.000207	0.0114
regulation of signaling (GO:0023051)	2295	165	104.49	+	1.58	1.35e-08	2.94e-06
regulation of cell population proliferation (GO:0042127)	1085	78	49.4	+	1.58	0.000156	0.00899
regulation of multicellular organismal development (GO:2000026)	1407	101	64.06	+	1.58	1.49e-05	0.00118
neurogenesis (GO:0022008)	1049	75	47.76	+	1.57	0.000227	0.0119
regulation of cell communication (GO:0010646)	2279	162	103.76	+	1.56	4.09e-08	7.72e-06
cellular protein metabolic process (GO:0044267)	2505	178	114.05	+	1.56	6.03e-09	1.38e-06
regulation of developmental process (GO:0050793)	1819	129	82.82	+	1.56	1.32e-06	0.000146
regulation of transport (GO:0051049)	1185	84	53.95	+	1.56	0.000124	0.00735
regulation of cellular component organization (GO:0051128)	1660	117	75.58	+	1.55	6.75e-06	0.000582
organic substance transport (GO:0071702)	1228	86	55.91	+	1.54	0.000159	0.00913
cellular component organization (GO:0016043)	3361	231	153.02	+	1.51	2.85e-10	1.2e-07
regulation of biological quality (GO:0065008)	2643	181	120.33	+	1.5	6.96e-08	1.2e-05
cellular component organization or biogenesis (GO:0071840)	3448	234	156.98	+	1.49	7.49e-10	2.27e-07
cellular component assembly (GO:0022607)	1403	95	63.88	+	1.49	0.000231	0.012
organic substance biosynthetic process (GO:1901576)	1681	113	76.53	+	1.48	6.59e-05	0.00428
cellular macromolecule metabolic process (GO:0044260)	3379	227	153.84	+	1.48	2.96e-09	7.51e-07
localization (GO:0051179)	3576	240	162.81	+	1.47	1e-09	2.98e-07
positive regulation of molecular function (GO:0044093)	1148	77	52.27	+	1.47	0.00117	0.0437
organelle organization (GO:0006996)	2035	136	92.65	+	1.47	1.51e-05	0.00119
regulation of nucleobase-containing compound metabolic process (GO:0019219)	2593	173	118.06	+	1.47	6.28e-07	8.04e-05
protein metabolic process (GO:0019538)	3058	204	139.23	+	1.47	5.27e-08	9.43e-06
regulation of nitrogen compound metabolic process (GO:0051171)	3933	262	179.07	+	1.46	2.21e-10	9.65e-08
regulation of gene expression (GO:0010468)	2848	189	129.67	+	1.46	2.32e-07	3.52e-05
cellular biosynthetic process (GO:0044249)	1633	108	74.35	+	1.45	0.000185	0.0104
phosphorus metabolic process (GO:0006793)	1453	96	66.15	+	1.45	0.000476	0.0212
phosphate-containing compound metabolic process (GO:0006796)	1438	95	65.47	+	1.45	0.000457	0.0206
biosynthetic process (GO:0009058)	1756	116	79.95	+	1.45	0.000116	0.00695
regulation of primary metabolic process (GO:0080090)	4045	267	184.16	+	1.45	3.43e-10	1.33e-07
regulation of macromolecule metabolic process (GO:0060255)	4147	272	188.81	+	1.44	3.88e-10	1.46e-07
regulation of cellular metabolic process (GO:0031323)	4186	274	190.58	+	1.44	4.41e-10	1.58e-07
regulation of biosynthetic process (GO:0009889)	2745	179	124.98	+	1.43	1.84e-06	0.000188
regulation of RNA metabolic process (GO:0051252)	2410	157	109.72	+	1.43	9.55e-06	0.000808
regulation of cellular biosynthetic process (GO:0031326)	2702	176	123.02	+	1.43	2.54e-06	0.000243
cellular component biogenesis (GO:0044085)	1505	98	68.52	+	1.43	0.000597	0.0253
regulation of macromolecule biosynthetic process (GO:0010556)	2612	169	118.92	+	1.42	6.04e-06	0.000523
regulation of cellular macromolecule biosynthetic process (GO:2000112)	2494	161	113.55	+	1.42	1.28e-05	0.00104
regulation of metabolic process (GO:0019222)	4491	289	204.47	+	1.41	5.81e-10	1.89e-07
regulation of transcription, DNA-templated (GO:0006355)	2182	140	99.34	+	1.41	6.87e-05	0.00444
transport (GO:0006810)	2673	171	121.7	+	1.41	9.41e-06	0.000801
cellular developmental process (GO:0048869)	2361	151	107.49	+	1.4	4.04e-05	0.00278
regulation of nucleic acid-templated transcription (GO:1903506)	2254	143	102.62	+	1.39	8.79e-05	0.00552
regulation of RNA biosynthetic process (GO:2001141)	2255	143	102.67	+	1.39	8.84e-05	0.00553
cellular protein modification process (GO:0006464)	2070	131	94.24	+	1.39	0.000224	0.012
protein modification process (GO:0036211)	2070	131	94.24	+	1.39	0.000224	0.0119
establishment of localization (GO:0051234)	2789	176	126.98	+	1.39	1.37e-05	0.0011
macromolecule metabolic process (GO:0043170)	4317	272	196.55	+	1.38	1.75e-08	3.7e-06
cellular nitrogen compound metabolic process (GO:0034641)	2169	136	98.75	+	1.38	0.000244	0.0125
cell differentiation (GO:0030154)	2295	143	104.49	+	1.37	0.00019	0.0105
organonitrogen compound metabolic process (GO:1901564)	3715	230	169.14	+	1.36	1.49e-06	0.000163
macromolecule modification (GO:0043412)	2206	135	100.44	+	1.34	0.00074	0.03
cellular metabolic process (GO:0044237)	5251	320	239.07	+	1.34	1.42e-08	3.04e-06
cellular response to stimulus (GO:0051716)	4433	264	201.83	+	1.31	3.86e-06	0.000352
nitrogen compound metabolic process (GO:0006807)	4843	288	220.5	+	1.31	1.16e-06	0.000131
response to chemical (GO:0042221)	3148	186	143.32	+	1.3	0.000282	0.0139
primary metabolic process (GO:0044238)	5319	313	242.17	+	1.29	6.76e-07	8.58e-05
regulation of biological process (GO:0050789)	8667	510	394.6	+	1.29	6.65e-13	5.46e-10
organic substance metabolic process (GO:0071704)	5636	330	256.6	+	1.29	4.22e-07	5.72e-05
system development (GO:0048731)	2854	167	129.94	+	1.29	0.000956	0.0373
regulation of cellular process (GO:0050794)	8081	471	367.92	+	1.28	7.88e-11	4.23e-08
metabolic process (GO:0008152)	6297	366	286.7	+	1.28	1.27e-07	1.98e-05
biological regulation (GO:0065007)	9205	533	419.09	+	1.27	1.73e-12	1.27e-09
cellular process (GO:0009987)	10698	619	487.07	+	1.27	2.87e-16	1.33e-12
response to stimulus (GO:0050896)	5883	338	267.85	+	1.26	1.82e-06	0.000189
anatomical structure development (GO:0048856)	3483	200	158.58	+	1.26	0.000682	0.0283
developmental process (GO:0032502)	3706	212	168.73	+	1.26	0.000575	0.0245
biological_process (GO:0008150)	14940	791	680.2	+	1.16	2.84e-14	3.3e-11
Unclassified (UNCLASSIFIED)	7068	211	321.8	-	0.66	2.84e-14	3.6e-11
system process (GO:0003008)	1768	47	80.5	-	0.58	5.57e-05	0.00368
G protein-coupled receptor signaling pathway (GO:0007186)	1021	22	46.49	-	0.47	9.48e-05	0.00588
nervous system process (GO:0050877)	1433	26	65.24	-	0.4	4.21e-08	7.83e-06
sensory perception (GO:0007600)	1151	8	52.4	-	0.15	4.52e-14	4.5e-11
detection of stimulus (GO:0051606)	935	4	42.57	-	0.09	8.85e-14	8.23e-11
detection of chemical stimulus (GO:0009593)	849	2	38.65	-	0.05	2.93e-14	3.15e-11
detection of chemical stimulus involved in sensory perception of smell (GO:0050911)	818	1	37.24	-	0.03	7.29e-15	1.13e-11
detection of chemical stimulus involved in sensory perception (GO:0050907)	829	1	37.74	-	0.03	2.98e-15	5.21e-12
sensory perception of smell (GO:0007608)	841	1	38.29	-	0.03	2.05e-15	4.08e-12
detection of stimulus involved in sensory perception (GO:0050906)	870	1	39.61	-	0.03	6.39e-16	1.78e-12
sensory perception of chemical stimulus (GO:0007606)	875	1	39.84	-	0.03	4.04e-16	1.41e-12
