# Supplementary material for: A Paradox in Bacterial Pathogenesis: Activation of the Local Macrophage Inflammasome Is Required for Virulence of Streptococcus uberis
Source: Pathogens. 2020 Nov 28;9(12):997. doi: 10.3390/pathogens9120997 (PMC7768481; doi:10.3390/pathogens9120997)
Supplement: Supplementary file 1 [file pathogens-09-00997-s001.zip › Table S2 Deletion Go Enrichment.xlsx]

## Sheet: A_B_results
ENSBTAG	Gene Name	baseMean	log2FoldChange	lfcSE	stat	pvalue	padj
ENSBTAG00000018280	SLC28A3	29.6016	6.1145	0.489396	12.494	8.05288e-36	5.34147e-32
ENSBTAG00000023659	MT2A	189.012	4.11988	0.332816	12.3789	3.40131e-35	1.12804e-31
ENSBTAG00000001788	PDPN	61.1218	4.75292	0.391023	12.1551	5.38982e-34	1.19169e-30
ENSBTAG00000046066	ENSBTAG00000046066	23.7967	5.87701	0.553761	10.6129	2.59551e-26	4.30401e-23
ENSBTAG00000017158	VSNL1	40.1562	5.62685	0.547761	10.2724	9.37989e-25	1.24434e-21
ENSBTAG00000004037	JUN	378.881	-2.78453	0.272008	-10.2369	1.35441e-24	1.4973e-21
ENSBTAG00000035147	C19H17orf67	15.9492	5.90315	0.581833	10.1458	3.45979e-24	3.2784e-21
ENSBTAG00000000786	NQO2	33.379	4.431	0.449902	9.84883	6.93499e-23	5.74998e-20
ENSBTAG00000037322	ENSBTAG00000037322	931.35	5.65477	0.580094	9.74803	1.88083e-22	1.38617e-19
ENSBTAG00000008936	ABCC2	27.8913	5.03182	0.524244	9.59824	8.13212e-22	5.39403e-19
ENSBTAG00000014299	RHOC	55.2568	3.66429	0.399738	9.16673	4.87584e-20	2.69512e-17
ENSBTAG00000012482	CDCP1	16.5092	6.46257	0.704605	9.17191	4.6473e-20	2.69512e-17
ENSBTAG00000005365	OVCH1	18.4057	4.63863	0.509957	9.09612	9.36154e-20	4.77655e-17
ENSBTAG00000015818	ENSBTAG00000015818	24.7628	5.10756	0.562413	9.08152	1.07071e-19	5.07287e-17
ENSBTAG00000018394	SDR42E1	14.0223	5.00705	0.554295	9.03318	1.66754e-19	7.37385e-17
ENSBTAG00000000920	DNAH17	33.0306	3.46271	0.395568	8.75376	2.06352e-18	8.55456e-16
ENSBTAG00000025471	TNF	512.515	-3.58575	0.414671	-8.64722	5.27684e-18	2.0589e-15
ENSBTAG00000012343	TSPAN5	17.5177	4.21348	0.500039	8.4263	3.56757e-17	1.31465e-14
ENSBTAG00000018784	CTSZ	940.421	2.08193	0.250189	8.32144	8.68974e-17	3.03363e-14
ENSBTAG00000001595	MT1E	28.4925	3.02075	0.370031	8.16349	3.2549e-16	1.07949e-13
ENSBTAG00000038067	ENSBTAG00000038067	47.7726	3.06578	0.378283	8.10447	5.29746e-16	1.67324e-13
ENSBTAG00000020676	MMP9	68.2213	2.63234	0.329168	7.99694	1.27546e-15	3.84552e-13
ENSBTAG00000015032	CD14	192.333	-3.13935	0.39558	-7.93607	2.08689e-15	6.01842e-13
ENSBTAG00000016683	NFKBIA	1171.74	-3.30164	0.418505	-7.88912	3.04331e-15	8.41095e-13
ENSBTAG00000010987	NFKBIZ	187.672	-2.89558	0.368587	-7.85588	3.96972e-15	1.05325e-12
ENSBTAG00000020704	RAMP3	8.49281	7.30207	0.933982	7.81821	5.35817e-15	1.36695e-12
ENSBTAG00000005475	TCAF2	18.8454	5.86653	0.753516	7.78554	6.94157e-15	1.64441e-12
ENSBTAG00000005234	LYPD1	12.6236	5.0007	0.641946	7.7899	6.70605e-15	1.64441e-12
ENSBTAG00000031558	ENSBTAG00000031558	8.4664	5.83615	0.763186	7.64708	2.05591e-14	4.70236e-12
ENSBTAG00000020426	TFAP2B	24.298	4.63429	0.606498	7.64107	2.15424e-14	4.73368e-12
ENSBTAG00000015210	LOXHD1	18.6066	5.7159	0.748386	7.63764	2.21233e-14	4.73368e-12
ENSBTAG00000005275	PKIG	43.1859	2.90537	0.385914	7.52853	5.13145e-14	1.06365e-11
ENSBTAG00000021048	ADM	98.8481	2.62329	0.350566	7.48301	7.26384e-14	1.46003e-11
ENSBTAG00000015188	KLF6	301.592	-2.15801	0.288974	-7.46782	8.15343e-14	1.59064e-11
ENSBTAG00000002974	FMO2	18.5249	4.199	0.563791	7.44779	9.49195e-14	1.79886e-11
ENSBTAG00000045830	ENSBTAG00000045830	13.3362	4.55964	0.613449	7.43278	1.06337e-13	1.95926e-11
ENSBTAG00000004775	GRIA2	25.6501	3.6618	0.498372	7.34752	2.01915e-13	3.61974e-11
ENSBTAG00000011598	ENSBTAG00000011598	11.1055	4.85875	0.662695	7.3318	2.27076e-13	3.96368e-11
ENSBTAG00000031287	TMEM158	16.9077	4.77288	0.65407	7.2972	2.93811e-13	4.99706e-11
ENSBTAG00000018889	ATP6V0B	188.925	1.62599	0.22327	7.28263	3.27365e-13	5.42854e-11
ENSBTAG00000007383	ZNF521	24.9927	3.86659	0.533333	7.24986	4.17205e-13	6.74957e-11
ENSBTAG00000014191	QSOX1	21.6291	3.37116	0.465262	7.24573	4.30115e-13	6.79275e-11
ENSBTAG00000019569	CD151	114.682	2.41575	0.335474	7.201	5.97741e-13	9.2205e-11
ENSBTAG00000025434	ZFP36L1	136.755	-3.14965	0.439004	-7.17453	7.25545e-13	1.09376e-10
ENSBTAG00000010620	ATP6V1B1	9.4137	5.06268	0.70612	7.16972	7.51512e-13	1.10773e-10
ENSBTAG00000003362	HSP90B1	129.789	-3.78365	0.529878	-7.14062	9.2913e-13	1.33977e-10
ENSBTAG00000007140	ENSBTAG00000007140	10.7577	5.24852	0.743777	7.05658	1.70652e-12	2.40837e-10
ENSBTAG00000015067	NHLH2	13.2526	4.64081	0.661725	7.01321	2.32917e-12	3.21862e-10
ENSBTAG00000016982	MCOLN3	29.6113	2.52894	0.362056	6.98494	2.84974e-12	3.85761e-10
ENSBTAG00000039588	ENSBTAG00000039588	6.64115	5.52103	0.790969	6.98008	2.95011e-12	3.91362e-10
ENSBTAG00000017282	ENSBTAG00000017282	11.9656	4.17151	0.602039	6.92897	4.23903e-12	5.51323e-10
ENSBTAG00000005654	TMSB10	181.841	-2.61919	0.379261	-6.90602	4.98436e-12	6.35794e-10
ENSBTAG00000017363	SAT1	644.016	-2.05587	0.298302	-6.89191	5.50482e-12	6.88934e-10
ENSBTAG00000012046	JUNB	184.42	-3.06828	0.446582	-6.8706	6.39335e-12	7.85316e-10
ENSBTAG00000013556	UNC13D	14.1117	3.61961	0.527994	6.8554	7.11154e-12	8.57651e-10
ENSBTAG00000020330	BTG1	426.253	-1.91305	0.283765	-6.74167	1.56571e-11	1.85453e-09
ENSBTAG00000011969	HSPB1	128.169	-2.62185	0.390321	-6.71717	1.85293e-11	2.15623e-09
ENSBTAG00000000292	TCIRG1	98.6267	1.84787	0.276799	6.67585	2.458e-11	2.81102e-09
ENSBTAG00000014567	MYLK	11.3101	3.76974	0.56764	6.64108	3.11394e-11	3.5008e-09
ENSBTAG00000043571	ND2	1626.66	-2.72064	0.414313	-6.56663	5.14675e-11	5.68974e-09
ENSBTAG00000026199	ACTB	418.981	-1.47742	0.225557	-6.55011	5.74947e-11	6.25185e-09
ENSBTAG00000004547	OLR1	106.711	-3.4895	0.53665	-6.50237	7.90619e-11	8.32409e-09
ENSBTAG00000043577	ND4	2060.23	-2.63313	0.404869	-6.50366	7.83899e-11	8.32409e-09
ENSBTAG00000009692	ENSBTAG00000009692	27.8165	4.23704	0.657739	6.44183	1.18038e-10	1.22335e-08
ENSBTAG00000015520	SLC11A1	105.919	1.79932	0.27968	6.43352	1.24683e-10	1.25307e-08
ENSBTAG00000037526	FABP4	120.915	-4.11156	0.639027	-6.4341	1.24209e-10	1.25307e-08
ENSBTAG00000031704	LRRC77	8.40496	4.32846	0.681143	6.3547	2.08838e-10	2.0675e-08
ENSBTAG00000044539	RF00026	11.1089	4.24354	0.669762	6.3359	2.35963e-10	2.30168e-08
ENSBTAG00000009393	GAL	8.76534	3.68763	0.583474	6.32013	2.61349e-10	2.51236e-08
ENSBTAG00000006505	S100A9	69.7725	2.21406	0.351371	6.30122	2.95313e-10	2.7983e-08
ENSBTAG00000006270	HSP90AA1	182.107	-2.30016	0.365359	-6.29561	3.06188e-10	2.86048e-08
ENSBTAG00000009552	ATP2B1	103.743	-2.90187	0.461248	-6.29134	3.1473e-10	2.89945e-08
ENSBTAG00000046820	ENSBTAG00000046820	9.79674	3.87409	0.616232	6.28674	3.24193e-10	2.94572e-08
ENSBTAG00000014389	SP4	11.9294	3.65892	0.584736	6.2574	3.91461e-10	3.50887e-08
ENSBTAG00000015707	TREML2	30.5234	2.30269	0.369721	6.22818	4.71889e-10	4.17338e-08
ENSBTAG00000031430	ENSBTAG00000031430	147.976	-1.87738	0.302209	-6.21218	5.22556e-10	4.56068e-08
ENSBTAG00000015217	DLX1	10.5698	4.90456	0.790055	6.20788	5.3705e-10	4.6263e-08
ENSBTAG00000043793	RF00001	8.26601	3.9098	0.635732	6.15008	7.74444e-10	6.58575e-08
ENSBTAG00000012553	ENSBTAG00000012553	9.07536	3.96099	0.64496	6.14144	8.17743e-10	6.86594e-08
ENSBTAG00000010069	EGR1	78.5174	-2.94821	0.481075	-6.12837	8.87833e-10	7.36124e-08
ENSBTAG00000043563	ND5	1163.56	-2.64381	0.434339	-6.08696	1.15074e-09	9.4233e-08
ENSBTAG00000046358	PABPC1	281.899	-2.51393	0.415096	-6.05626	1.39324e-09	1.12699e-07
ENSBTAG00000031252	CD82	100.539	1.89567	0.313528	6.04626	1.48251e-09	1.18476e-07
ENSBTAG00000007094	MINAR1	7.93808	4.16813	0.691376	6.02875	1.65231e-09	1.30473e-07
ENSBTAG00000033268	ZFHX4	7.61483	3.9295	0.653587	6.0122	1.83024e-09	1.40015e-07
ENSBTAG00000004786	TMEM134	13.0581	2.99933	0.49892	6.01165	1.83647e-09	1.40015e-07
ENSBTAG00000001116	P4HA2	33.9509	2.14021	0.355943	6.01278	1.82364e-09	1.40015e-07
ENSBTAG00000030305	ENSBTAG00000030305	17.5808	3.84435	0.639966	6.00711	1.88855e-09	1.4075e-07
ENSBTAG00000015889	CLCN7	48.6144	2.42428	0.403484	6.00838	1.87387e-09	1.4075e-07
ENSBTAG00000017718	CCL22	9.41721	3.62496	0.606151	5.98028	2.22749e-09	1.64166e-07
ENSBTAG00000010029	ERC2	6.80166	4.57583	0.771591	5.93038	3.02227e-09	2.20294e-07
ENSBTAG00000002082	MARCKS	97.4322	-2.30483	0.389368	-5.9194	3.2311e-09	2.3045e-07
ENSBTAG00000015114	CALR	72.8736	-3.07017	0.51851	-5.92114	3.19718e-09	2.3045e-07
ENSBTAG00000006928	OAT	132.97	-1.76579	0.298974	-5.90616	3.50179e-09	2.471e-07
ENSBTAG00000001332	MYO1C	17.8148	2.63918	0.448026	5.89067	3.84623e-09	2.68548e-07
ENSBTAG00000044391	RF01233	10.6912	3.78995	0.647345	5.85461	4.78132e-09	3.26954e-07
ENSBTAG00000043561	COX1	2840.43	-2.61507	0.446642	-5.85495	4.77146e-09	3.26954e-07
ENSBTAG00000009207	KMT2E	156.345	-1.65188	0.28306	-5.83579	5.3535e-09	3.62345e-07
ENSBTAG00000001573	JMJD1C	70.261	-2.97364	0.513189	-5.79445	6.85474e-09	4.59268e-07
ENSBTAG00000005620	RPS3	85.8617	-2.74303	0.473873	-5.78853	7.1006e-09	4.6632e-07
ENSBTAG00000043568	ND3	1314.17	-2.42213	0.41842	-5.78874	7.09152e-09	4.6632e-07
ENSBTAG00000001197	SLAMF7	771.145	1.39688	0.242094	5.76998	7.92799e-09	5.15553e-07
ENSBTAG00000038011	SH3RF3	5.08809	5.69565	0.990453	5.75055	8.89537e-09	5.72844e-07
ENSBTAG00000005290	ENSBTAG00000005290	8.51431	4.3853	0.763265	5.74545	9.16784e-09	5.84714e-07
ENSBTAG00000010105	SLC35G1	16.2977	2.59956	0.453201	5.73599	9.6942e-09	6.12397e-07
ENSBTAG00000017863	SRGN	612.23	-2.46297	0.429947	-5.72854	1.01296e-08	6.33863e-07
ENSBTAG00000002977	ECE1	103.603	2.83788	0.495858	5.72317	1.04552e-08	6.48125e-07
ENSBTAG00000010070	GSDMA	4.68377	5.68665	0.995189	5.71414	1.1026e-08	6.7718e-07
ENSBTAG00000016354	IER2	63.8133	-3.02724	0.530216	-5.70945	1.13343e-08	6.89729e-07
ENSBTAG00000044887	RF00283	14.1561	3.30592	0.581365	5.68648	1.29683e-08	7.81986e-07
ENSBTAG00000017243	GATA3	6.34647	4.17147	0.738111	5.65155	1.59008e-08	9.50177e-07
ENSBTAG00000046375	ENSBTAG00000046375	9.19882	4.03221	0.714978	5.63962	1.70423e-08	1.0093e-06
ENSBTAG00000019708	ACSL6	43.8318	2.05559	0.365308	5.62702	1.83353e-08	1.07626e-06
ENSBTAG00000016208	TGM2	35.4548	2.72467	0.485293	5.61448	1.97149e-08	1.1471e-06
ENSBTAG00000020035	RCAN1	69.687	-2.59179	0.46245	-5.60448	2.08886e-08	1.20482e-06
ENSBTAG00000000411	HGS	20.3099	2.20253	0.398371	5.52886	3.22326e-08	1.84309e-06
ENSBTAG00000005260	SPP1	2735.22	-3.18949	0.580402	-5.49531	3.90026e-08	2.21115e-06
ENSBTAG00000003229	RPL23	114.394	-3.40767	0.620497	-5.49185	3.9775e-08	2.23583e-06
ENSBTAG00000010299	NOL4	10.232	3.20799	0.584305	5.49026	4.01331e-08	2.237e-06
ENSBTAG00000007079	LCP1	69.7257	-2.28096	0.419224	-5.44092	5.30067e-08	2.92995e-06
ENSBTAG00000004322	FOS	74.6661	-3.33628	0.614539	-5.42891	5.66979e-08	3.10808e-06
ENSBTAG00000021521	BFAR	23.0641	2.25667	0.415799	5.42731	5.72084e-08	3.11035e-06
ENSBTAG00000043550	CYTB	2179.58	-2.33355	0.430204	-5.42427	5.81904e-08	3.13803e-06
ENSBTAG00000004038	ABAT	5.84273	5.21964	0.963328	5.41834	6.0156e-08	3.21786e-06
ENSBTAG00000005078	UCHL1	12.0021	2.98795	0.552754	5.40557	6.46034e-08	3.42812e-06
ENSBTAG00000004331	ENSBTAG00000004331	9.211	3.02244	0.560933	5.38824	7.11523e-08	3.74566e-06
ENSBTAG00000005946	USP13	11.6287	3.27881	0.611047	5.36588	8.05534e-08	4.20717e-06
ENSBTAG00000043636	RF00004	4.79782	4.66761	0.870129	5.36427	8.12769e-08	4.21179e-06
ENSBTAG00000017174	SCN11A	6.94296	3.64374	0.680389	5.35537	8.53807e-08	4.39016e-06
ENSBTAG00000042448	RF00096	5.08251	4.27014	0.79795	5.35139	8.72836e-08	4.45348e-06
ENSBTAG00000016224	RPS7	102.563	-3.09645	0.579079	-5.3472	8.93264e-08	4.52291e-06
ENSBTAG00000007074	ZKSCAN8	25.8491	2.61569	0.489446	5.34419	9.08234e-08	4.56388e-06
ENSBTAG00000008142	IFIH1	85.7563	-3.02153	0.566612	-5.33263	9.68001e-08	4.82763e-06
ENSBTAG00000017866	CD36	136.683	-2.07217	0.38914	-5.325	1.00953e-07	4.99718e-06
ENSBTAG00000004364	THNSL2	6.58818	3.97548	0.746916	5.32253	1.02334e-07	5.02803e-06
ENSBTAG00000001322	SAXO1	6.27712	4.18564	0.788842	5.30606	1.1202e-07	5.46345e-06
ENSBTAG00000020696	HECW2	5.50075	4.04334	0.768022	5.26462	1.4048e-07	6.80151e-06
ENSBTAG00000019266	TDRD12	5.62461	4.73697	0.90132	5.25559	1.47548e-07	7.04091e-06
ENSBTAG00000015582	HMOX1	122.869	1.68894	0.321292	5.25669	1.46668e-07	7.04091e-06
ENSBTAG00000017368	YBX1	127.116	-2.18557	0.416979	-5.24144	1.59328e-07	7.54875e-06
ENSBTAG00000047990	ENSBTAG00000047990	10.7764	3.23378	0.617537	5.23658	1.63584e-07	7.69539e-06
ENSBTAG00000013860	GADD45A	83.4292	-2.72106	0.520536	-5.22743	1.71886e-07	8.02903e-06
ENSBTAG00000047330	FABP5	100.535	-2.35158	0.450457	-5.22045	1.78492e-07	8.23805e-06
ENSBTAG00000015228	CD74	77.6099	-2.20003	0.421454	-5.22008	1.78845e-07	8.23805e-06
ENSBTAG00000043556	COX2	633.294	-2.71516	0.521727	-5.20417	1.94862e-07	8.91394e-06
ENSBTAG00000015386	REL	72.9541	-2.66513	0.513401	-5.19113	2.09024e-07	9.49629e-06
ENSBTAG00000032014	ENSBTAG00000032014	7.76314	3.63516	0.700653	5.18825	2.12284e-07	9.57876e-06
ENSBTAG00000002192	VXN	4.9582	4.93146	0.9508	5.18665	2.14113e-07	9.59603e-06
ENSBTAG00000002847	D2HGDH	6.70549	4.02097	0.776447	5.17867	2.23469e-07	9.94812e-06
ENSBTAG00000017529	CA8	11.0611	3.6948	0.714826	5.16881	2.35586e-07	1.04176e-05
ENSBTAG00000011162	ZKSCAN2	9.08032	4.76071	0.921797	5.1646	2.40953e-07	1.05844e-05
ENSBTAG00000018040	PSMB10	34.8079	1.9777	0.383557	5.15621	2.52001e-07	1.09968e-05
ENSBTAG00000025257	CCL4	487.017	-2.4261	0.470821	-5.15292	2.56464e-07	1.11185e-05
ENSBTAG00000018937	HMOX2	37.4294	2.05312	0.399125	5.14405	2.68885e-07	1.15813e-05
ENSBTAG00000009978	TDRD6	4.93019	5.73264	1.11481	5.14224	2.71478e-07	1.16175e-05
ENSBTAG00000017135	CTSS	533.441	-1.8696	0.36374	-5.13993	2.74838e-07	1.16859e-05
ENSBTAG00000001241	ISL1	7.22838	3.87207	0.753782	5.13686	2.79363e-07	1.18026e-05
ENSBTAG00000005664	YWHAE	158.741	-1.55352	0.305304	-5.08844	3.61029e-07	1.5061e-05
ENSBTAG00000043564	ATP8	196.699	-3.13783	0.616658	-5.08845	3.61005e-07	1.5061e-05
ENSBTAG00000019924	DDHD1	10.0021	2.66673	0.527175	5.05852	4.22512e-07	1.75158e-05
ENSBTAG00000030845	MPEG1	41.0403	-4.49192	0.889442	-5.05027	4.41192e-07	1.81766e-05
ENSBTAG00000046542	C7H19orf24	9.94302	3.22666	0.640566	5.03719	4.72409e-07	1.93425e-05
ENSBTAG00000019574	MAPK12	5.21709	3.66803	0.728657	5.03396	4.80439e-07	1.95506e-05
ENSBTAG00000019553	ENSBTAG00000019553	10.1943	3.48798	0.693758	5.02766	4.96496e-07	2.00808e-05
ENSBTAG00000043135	RF00618	61.4246	-4.86208	0.968705	-5.01916	5.1899e-07	2.08634e-05
ENSBTAG00000001273	NLRP3	49.3225	-2.8807	0.574241	-5.01653	5.26123e-07	2.10227e-05
ENSBTAG00000013912	TXNRD1	118.731	1.26644	0.252581	5.01399	5.33133e-07	2.11753e-05
ENSBTAG00000003329	FST	8.60415	3.62826	0.724135	5.01047	5.42971e-07	2.14376e-05
ENSBTAG00000003058	ADRM1	18.0044	2.17737	0.435187	5.00329	5.63613e-07	2.2121e-05
ENSBTAG00000016876	ENSBTAG00000016876	3.74233	4.84819	0.971305	4.99142	5.99363e-07	2.3249e-05
ENSBTAG00000021458	DLX6	3.74233	4.84819	0.971305	4.99142	5.99363e-07	2.3249e-05
ENSBTAG00000000604	GPNMB	89.8153	-2.53132	0.509152	-4.97164	6.63873e-07	2.56016e-05
ENSBTAG00000043560	COX3	2338.26	-1.98845	0.400903	-4.95991	7.05242e-07	2.70397e-05
ENSBTAG00000043558	ND1	2134.25	-1.84671	0.375375	-4.91964	8.67022e-07	3.30515e-05
ENSBTAG00000021672	RGS1	47.8337	-3.32454	0.675993	-4.91802	8.74257e-07	3.31368e-05
ENSBTAG00000001824	SLC2A6	26.372	2.29773	0.467875	4.91099	9.06174e-07	3.41514e-05
ENSBTAG00000009615	ANXA2	200.278	1.25646	0.256012	4.90783	9.20903e-07	3.45105e-05
ENSBTAG00000039121	PTP4A2	52.82	-2.36935	0.482928	-4.90622	9.28468e-07	3.45985e-05
ENSBTAG00000017441	RPL27	48.8367	-3.389	0.69247	-4.89407	9.87716e-07	3.66007e-05
ENSBTAG00000015086	HSD11B1	4.5829	4.94412	1.01099	4.89036	1.00649e-06	3.70893e-05
ENSBTAG00000043833	RF00001	6.89137	3.17487	0.649396	4.88896	1.01372e-06	3.71494e-05
ENSBTAG00000011959	GPR19	6.03903	3.69626	0.757632	4.8787	1.06786e-06	3.89184e-05
ENSBTAG00000007662	HSPA5	54.4034	-3.24808	0.66685	-4.87078	1.11158e-06	4.029e-05
ENSBTAG00000032084	GPR183	44.9206	-3.02119	0.621257	-4.86303	1.15604e-06	4.16739e-05
ENSBTAG00000017604	RAB13	9.22723	2.84183	0.585103	4.85697	1.19196e-06	4.27366e-05
ENSBTAG00000015285	RPS8	52.2332	-2.71796	0.560155	-4.85216	1.22125e-06	4.33185e-05
ENSBTAG00000014814	BICRAL	3.09291	5.55133	1.14404	4.85239	1.2198e-06	4.33185e-05
ENSBTAG00000009994	EML5	4.59007	5.12806	1.0586	4.84419	1.27131e-06	4.48543e-05
ENSBTAG00000021499	PSAP	143.689	-1.91031	0.395538	-4.82966	1.36765e-06	4.79981e-05
ENSBTAG00000017679	PAK5	4.17611	4.46412	0.925879	4.82149	1.42489e-06	4.97436e-05
ENSBTAG00000005321	CADPS	8.54023	3.69166	0.766915	4.81365	1.48202e-06	5.14671e-05
ENSBTAG00000014111	INPP4B	9.07531	4.00164	0.831758	4.81107	1.50125e-06	5.18635e-05
ENSBTAG00000009649	DRC1	5.18644	3.74996	0.781053	4.80116	1.57753e-06	5.42163e-05
ENSBTAG00000000521	PLEKHA8	7.26385	3.29656	0.687439	4.79542	1.62333e-06	5.52365e-05
ENSBTAG00000012210	C5	8.59287	4.2921	0.895053	4.79536	1.62387e-06	5.52365e-05
ENSBTAG00000009047	YPEL3	14.2935	2.48112	0.519254	4.77824	1.76838e-06	5.95415e-05
ENSBTAG00000027024	ARHGAP5	48.9297	-2.53898	0.531345	-4.77842	1.76682e-06	5.95415e-05
ENSBTAG00000001987	SWAP70	87.9707	1.20033	0.251731	4.7683	1.85788e-06	6.2239e-05
ENSBTAG00000003602	RBPJ	39.2163	-3.43686	0.721091	-4.7662	1.87734e-06	6.25747e-05
ENSBTAG00000040129	ENSBTAG00000040129	11.2329	3.71005	0.779022	4.76245	1.9126e-06	6.34313e-05
ENSBTAG00000010229	LAMA2	2.69035	5.80138	1.21971	4.75637	1.97107e-06	6.44045e-05
ENSBTAG00000034918	IFIT2	42.9416	-3.26711	0.686815	-4.75689	1.96596e-06	6.44045e-05
ENSBTAG00000021176	CRISPLD2	21.5789	2.13423	0.448604	4.75749	1.96012e-06	6.44045e-05
ENSBTAG00000020087	CAMK2A	8.97799	3.53238	0.743418	4.75154	2.01872e-06	6.5638e-05
ENSBTAG00000013264	RPS24	197.346	-1.59868	0.336851	-4.74597	2.07512e-06	6.71427e-05
ENSBTAG00000048185	ENSBTAG00000048185	4.20909	4.37576	0.923642	4.73751	2.16361e-06	6.9666e-05
ENSBTAG00000047719	DRD1	7.53724	3.59506	0.75955	4.73315	2.21063e-06	7.08362e-05
ENSBTAG00000021746	ANXA5	76.3391	-2.37453	0.502615	-4.72436	2.30846e-06	7.36154e-05
ENSBTAG00000000905	RAB6B	5.36015	3.9312	0.832844	4.72022	2.35594e-06	7.44141e-05
ENSBTAG00000047958	DPP7	49.6948	1.65346	0.350235	4.721	2.34686e-06	7.44141e-05
ENSBTAG00000016675	ANAPC7	5.37512	3.71493	0.788346	4.71231	2.4493e-06	7.69963e-05
ENSBTAG00000029250	ENSBTAG00000029250	8.2768	3.99817	0.849172	4.70831	2.49774e-06	7.81488e-05
ENSBTAG00000020795	RPS21	57.3538	-2.74679	0.585161	-4.69407	2.67818e-06	8.34009e-05
ENSBTAG00000012418	MED23	5.68235	4.46329	0.953046	4.68318	2.82456e-06	8.7548e-05
ENSBTAG00000012119	PTPRZ1	7.93291	3.37153	0.720177	4.68152	2.84752e-06	8.78493e-05
ENSBTAG00000044870	ENSBTAG00000044870	9.64632	2.91457	0.623558	4.6741	2.95252e-06	9.02491e-05
ENSBTAG00000019660	TMUB2	10.736	2.76178	0.590869	4.6741	2.95241e-06	9.02491e-05
ENSBTAG00000010956	SCARB2	40.6678	-3.19045	0.68408	-4.66385	3.10342e-06	9.36114e-05
ENSBTAG00000045401	RF00003	9.23013	2.87081	0.615557	4.66376	3.10485e-06	9.36114e-05
ENSBTAG00000005969	EIF2S2	76.0369	-1.72876	0.370676	-4.66381	3.10408e-06	9.36114e-05
ENSBTAG00000003098	MTDH	74.0199	-1.67834	0.360073	-4.6611	3.14525e-06	9.44003e-05
ENSBTAG00000047516	ENSBTAG00000047516	5.21239	3.65416	0.785127	4.65423	3.25195e-06	9.71629e-05
ENSBTAG00000019701	ENSBTAG00000019701	225.051	-1.27532	0.274263	-4.64998	3.31966e-06	9.87413e-05
ENSBTAG00000046039	ENSBTAG00000046039	4.8698	3.46892	0.751084	4.61855	3.86433e-06	0.000114429
ENSBTAG00000003806	ECM1	21.4816	2.64653	0.573527	4.61449	3.94061e-06	0.000116169
ENSBTAG00000008330	RNF19B	51.2747	-3.17375	0.68829	-4.61106	4.00614e-06	0.000117578
ENSBTAG00000015277	PCF11	53.4185	-2.48393	0.538875	-4.60947	4.03694e-06	0.000117961
ENSBTAG00000013650	PQLC2	11.2873	2.44408	0.531153	4.60146	4.19545e-06	0.000122054
ENSBTAG00000005534	ENO3	6.45785	3.66766	0.799679	4.58641	4.50922e-06	0.00013061
ENSBTAG00000015089	LGALS1	111.084	-1.71481	0.373975	-4.58537	4.53185e-06	0.000130694
ENSBTAG00000003472	ABCA12	5.55644	3.88036	0.849455	4.56806	4.9225e-06	0.000141346
ENSBTAG00000005514	TRIO	21.2364	1.97434	0.4325	4.56493	4.99656e-06	0.000142854
ENSBTAG00000011126	STK38	44.2036	1.39542	0.306219	4.55693	5.19068e-06	0.000147491
ENSBTAG00000043498	RF00026	6.50931	3.56671	0.782787	4.55642	5.20323e-06	0.000147491
ENSBTAG00000017463	RPS19BP1	29.993	1.68319	0.369515	4.55512	5.23564e-06	0.000147779
ENSBTAG00000002623	SAMSN1	58.6244	-2.44996	0.538517	-4.54946	5.37849e-06	0.000150539
ENSBTAG00000019718	RPS15	72.6474	-1.69677	0.372961	-4.54944	5.37884e-06	0.000150539
ENSBTAG00000043559	ND4L	76.0855	-2.83162	0.622568	-4.54828	5.40852e-06	0.000150734
ENSBTAG00000014127	PTGS2	126.646	-3.53685	0.778467	-4.54334	5.53689e-06	0.000153666
ENSBTAG00000002549	PTMA	289.965	-1.72011	0.378719	-4.54191	5.57456e-06	0.000154067
ENSBTAG00000044853	RF01296	16.1819	3.28306	0.723483	4.53785	5.68313e-06	0.000156416
ENSBTAG00000015283	RPL32	74.5519	-1.88148	0.415435	-4.52893	5.92829e-06	0.000162489
ENSBTAG00000015978	ANXA1	35.7318	-3.76357	0.83321	-4.51695	6.27368e-06	0.000171248
ENSBTAG00000003650	NR4A2	38.2167	-2.95707	0.656127	-4.50686	6.57942e-06	0.000178858
ENSBTAG00000020141	FREM1	3.57417	5.22553	1.1612	4.5001	6.79216e-06	0.000183887
ENSBTAG00000042948	ENSBTAG00000042948	4.96125	3.85172	0.85639	4.49762	6.87182e-06	0.000185288
ENSBTAG00000046394	RPL23A	43.7114	-2.53282	0.564431	-4.48739	7.2101e-06	0.000193622
ENSBTAG00000001294	PPP1R15A	35.3554	-2.93994	0.655923	-4.48214	7.38973e-06	0.000197646
ENSBTAG00000003667	TLN2	6.55213	3.26771	0.7293	4.48061	7.4429e-06	0.000198268
ENSBTAG00000017802	THRB	5.69718	4.27633	0.954995	4.47786	7.53957e-06	0.00020004
ENSBTAG00000001777	RPLP2	165.107	-1.94209	0.434183	-4.47297	7.71405e-06	0.000203854
ENSBTAG00000026977	PTPRQ	3.82164	4.03955	0.905574	4.46076	8.16696e-06	0.000214966
ENSBTAG00000016315	COTL1	42.0814	-2.40511	0.539728	-4.45616	8.34403e-06	0.000218759
ENSBTAG00000000918	ERMARD	7.95325	2.99965	0.674349	4.44822	8.65828e-06	0.000226104
ENSBTAG00000030913	MX1	35.5227	-3.21718	0.724613	-4.43986	9.00157e-06	0.000232743
ENSBTAG00000022656	KCTD6	9.9455	2.83325	0.63802	4.4407	8.96688e-06	0.000232743
ENSBTAG00000037778	CXCL3	150.42	-2.93888	0.661987	-4.43948	9.01777e-06	0.000232743
ENSBTAG00000023529	SPEF2	9.83249	2.95566	0.666774	4.43277	9.3029e-06	0.000238764
ENSBTAG00000006707	ACSL5	33.4361	1.72091	0.388266	4.43231	9.32307e-06	0.000238764
ENSBTAG00000013863	DUSP1	53.0949	-3.42931	0.774319	-4.42881	9.47551e-06	0.000241735
ENSBTAG00000043567	ENSBTAG00000043567	23539.9	-2.31669	0.52341	-4.42615	9.593e-06	0.000243794
ENSBTAG00000019648	RACK1	37.1014	-2.9786	0.674683	-4.41482	1.01096e-05	0.000255942
ENSBTAG00000030711	LYPD8	5.42189	4.26535	0.96834	4.40481	1.05877e-05	0.000267026
ENSBTAG00000002944	ATP5MC3	71.0231	-2.24413	0.510164	-4.39884	1.08831e-05	0.000273438
ENSBTAG00000030164	RPL38	36.4063	-3.30237	0.751027	-4.39714	1.09685e-05	0.000274544
ENSBTAG00000017943	GALNT6	20.6185	2.01545	0.458745	4.3934	1.11594e-05	0.000278272
ENSBTAG00000010169	SUCO	20.4383	-4.34544	0.990883	-4.38542	1.15762e-05	0.000287539
ENSBTAG00000018834	PPP1R37	9.18483	2.78491	0.635152	4.38464	1.16177e-05	0.000287539
ENSBTAG00000004337	PDE1B	4.39427	4.05706	0.927263	4.37531	1.21262e-05	0.000298437
ENSBTAG00000010349	IL1A	58.3025	-2.39722	0.547947	-4.37491	1.2148e-05	0.000298437
ENSBTAG00000018320	RPLP1	58.2389	-2.40372	0.549784	-4.37211	1.23052e-05	0.000300076
ENSBTAG00000043546	ND6	57.0654	-2.99201	0.684231	-4.37281	1.22658e-05	0.000300076
ENSBTAG00000011931	CD63	176.332	-1.89906	0.434575	-4.36992	1.24292e-05	0.000301989
ENSBTAG00000025358	SNX2	21.2947	-4.3715	1.0016	-4.36453	1.27397e-05	0.00030735
ENSBTAG00000005947	PLAU	52.1549	-4.00773	0.91826	-4.36448	1.27425e-05	0.00030735
ENSBTAG00000000222	ARID4B	62.2587	-1.75974	0.404549	-4.34989	1.36207e-05	0.000327341
ENSBTAG00000011879	B4GALT2	10.4643	2.38101	0.547538	4.34858	1.37023e-05	0.000328114
ENSBTAG00000020060	TXNIP	77.5285	-1.9591	0.450892	-4.34495	1.3931e-05	0.000331199
ENSBTAG00000018898	ARID4A	42.7007	-2.30033	0.529405	-4.34513	1.39194e-05	0.000331199
ENSBTAG00000013111	RRM1	32.1509	1.87829	0.432883	4.33903	1.43111e-05	0.00033902
ENSBTAG00000003100	SMTN	9.27534	2.70785	0.626726	4.32063	1.55588e-05	0.000367011
ENSBTAG00000014226	RPL34	126.954	-1.72308	0.398861	-4.31999	1.56034e-05	0.000367011
ENSBTAG00000010223	NTF3	3.18363	5.11224	1.18464	4.31543	1.59296e-05	0.00037336
ENSBTAG00000001864	NR4A3	28.3001	-3.92889	0.911486	-4.31042	1.62944e-05	0.000380567
ENSBTAG00000005754	PPM1K	7.25518	3.03183	0.704601	4.3029	1.68578e-05	0.000392343
ENSBTAG00000006010	STAB2	6.00895	4.01733	0.933822	4.30203	1.6924e-05	0.000392506
ENSBTAG00000021187	ID2	181.275	-1.39286	0.324106	-4.29754	1.72705e-05	0.000397774
ENSBTAG00000005453	FGD4	29.0431	-3.46817	0.807015	-4.29753	1.72711e-05	0.000397774
ENSBTAG00000027513	CXCL2	241.126	-3.26785	0.760911	-4.29465	1.74965e-05	0.000401573
ENSBTAG00000039992	TUBA1C	34.2372	1.66043	0.386885	4.29179	1.77236e-05	0.000405381
ENSBTAG00000037558	GRO1	446.891	-2.57014	0.59902	-4.29057	1.78218e-05	0.000406227
ENSBTAG00000005345	ARPC3	42.2502	-3.23433	0.754331	-4.28768	1.80552e-05	0.000410138
ENSBTAG00000047766	ENSBTAG00000047766	78.3767	-2.48883	0.581593	-4.27933	1.87453e-05	0.00042436
ENSBTAG00000045042	RF00412	5.11607	3.2858	0.769627	4.26934	1.9605e-05	0.000442312
ENSBTAG00000042452	RF00020	3.60539	4.7535	1.11374	4.26807	1.97172e-05	0.000443336
ENSBTAG00000013926	FCGRT	35.3236	-3.20437	0.751908	-4.26165	2.02919e-05	0.000454716
ENSBTAG00000008482	SON	151.851	-1.28277	0.301544	-4.25402	2.09971e-05	0.000468935
ENSBTAG00000047009	ANKRD66	7.2719	2.98728	0.702615	4.25166	2.12196e-05	0.000472314
ENSBTAG00000021455	CFL1	47.5848	-2.05728	0.484061	-4.25003	2.13738e-05	0.000474155
ENSBTAG00000013118	CD86	37.2956	-2.60466	0.613021	-4.24889	2.14836e-05	0.000475002
ENSBTAG00000008401	PFKFB3	151.95	-3.14239	0.740262	-4.24497	2.18619e-05	0.000481762
ENSBTAG00000020905	RPL11	128.796	-1.47493	0.347637	-4.24274	2.20808e-05	0.000484973
ENSBTAG00000033319	CD200	3.9068	3.82446	0.901915	4.24038	2.23146e-05	0.00048849
ENSBTAG00000043570	ENSBTAG00000043570	33680.1	-2.32921	0.55036	-4.23216	2.31458e-05	0.000505021
ENSBTAG00000007834	PPP1R16A	6.10355	4.09528	0.967958	4.23084	2.32821e-05	0.000506328
ENSBTAG00000043584	ATP6	3309.96	-1.45617	0.344353	-4.22871	2.35031e-05	0.000509463
ENSBTAG00000006377	MYO1G	17.7112	1.90177	0.450063	4.22558	2.38331e-05	0.000514935
ENSBTAG00000010504	TBRG4	10.3786	2.54065	0.602251	4.21858	2.45844e-05	0.000529442
ENSBTAG00000000418	TOX3	3.20283	4.97363	1.18064	4.21267	2.52374e-05	0.000541747
ENSBTAG00000013924	RPS11	65.3759	-1.73371	0.411966	-4.20839	2.57191e-05	0.000548537
ENSBTAG00000038434	ATRX	36.9532	-2.65034	0.629738	-4.20863	2.56921e-05	0.000548537
ENSBTAG00000011184	FTH1	150.304	-2.77072	0.659696	-4.19999	2.66931e-05	0.000567485
ENSBTAG00000005718	PLIN2	51.6219	-1.91764	0.457846	-4.1884	2.80924e-05	0.000593429
ENSBTAG00000009051	MMP19	69.5769	-1.54861	0.369685	-4.18901	2.80174e-05	0.000593429
ENSBTAG00000017469	CCDC88A	44.3001	-2.14559	0.512509	-4.18644	2.83369e-05	0.000596694
ENSBTAG00000034985	PHLDA1	36.6019	-2.42493	0.58007	-4.18041	2.90986e-05	0.000608867
ENSBTAG00000013411	ENO1	214.995	-1.1569	0.276709	-4.18092	2.90338e-05	0.000608867
ENSBTAG00000021104	ENSBTAG00000021104	3.58196	4.17239	0.998617	4.17817	2.93861e-05	0.000612951
ENSBTAG00000012623	NDP	6.23489	3.55138	0.850456	4.17585	2.96869e-05	0.000617283
ENSBTAG00000011146	RAB8B	30.2213	-3.03404	0.727467	-4.17069	3.03672e-05	0.000629455
ENSBTAG00000016984	PTPN9	24.0314	1.91653	0.459688	4.1692	3.05677e-05	0.000631637
ENSBTAG00000011433	RGP1	8.99024	2.30668	0.553939	4.16414	3.12531e-05	0.000643795
ENSBTAG00000001182	SEPT7	44.9446	-2.12314	0.510127	-4.16199	3.15491e-05	0.00064788
ENSBTAG00000000622	RPS17	109.609	-1.53058	0.368619	-4.15219	3.29315e-05	0.000674181
ENSBTAG00000014903	ABCA3	10.4695	2.3191	0.559516	4.14484	3.40054e-05	0.000694024
ENSBTAG00000045405	RF01210	2.79062	4.35531	1.05116	4.14335	3.4227e-05	0.000696403
ENSBTAG00000047363	ENSBTAG00000047363	29.0918	-3.48489	0.845026	-4.124	3.72344e-05	0.000755092
ENSBTAG00000009535	RPS2	27.4454	-3.92351	0.951532	-4.12336	3.73391e-05	0.000755092
ENSBTAG00000025644	CALM1	80.3379	-1.90243	0.461747	-4.12008	3.78741e-05	0.000763584
ENSBTAG00000014238	ATP6V1E1	143.595	0.940196	0.228368	4.11702	3.83798e-05	0.000771433
ENSBTAG00000019975	IL7R	31.5513	-3.12558	0.75977	-4.11385	3.8911e-05	0.000779749
ENSBTAG00000004751	SPTBN4	4.36814	3.60725	0.877881	4.10905	3.97299e-05	0.00079376
ENSBTAG00000021249	LAT	6.63613	2.79348	0.680909	4.10257	4.08582e-05	0.000813851
ENSBTAG00000015145	S100A11	179.732	-1.394	0.340095	-4.09884	4.15218e-05	0.000819686
ENSBTAG00000002346	HSD3B7	22.6548	2.40931	0.587617	4.10014	4.12902e-05	0.000819686
ENSBTAG00000010645	BOLA-DRA	45.0209	-2.20561	0.538056	-4.09921	4.14555e-05	0.000819686
ENSBTAG00000016784	DNAH7	3.21485	4.65129	1.13565	4.09571	4.20884e-05	0.000828404
ENSBTAG00000009908	RPS3A	24.5145	-3.78077	0.924774	-4.08831	4.34525e-05	0.000852724
ENSBTAG00000017213	MFAP1	51.2238	-1.74527	0.427087	-4.08645	4.38032e-05	0.000857069
ENSBTAG00000031814	SDS	52.4234	-2.3258	0.569803	-4.08176	4.46957e-05	0.00087196
ENSBTAG00000031701	TAGAP	23.0564	-3.72531	0.913526	-4.07794	4.54362e-05	0.000881222
ENSBTAG00000046996	EPN1	41.7669	1.79307	0.439641	4.07848	4.53315e-05	0.000881222
ENSBTAG00000009852	NAV3	29.2796	2.05207	0.503461	4.07593	4.58311e-05	0.000886291
ENSBTAG00000008403	ROCK1	113.303	-1.31347	0.322601	-4.07149	4.67127e-05	0.000900714
ENSBTAG00000013772	SRRM1	32.2369	-3.09078	0.761671	-4.05789	4.95173e-05	0.000952024
ENSBTAG00000003808	HDAC9	6.52834	3.0902	0.761965	4.05557	5.00114e-05	0.000958744
ENSBTAG00000020133	PPP3CC	11.1667	2.42304	0.597941	4.0523	5.07165e-05	0.00096946
ENSBTAG00000014113	CCL8	41.9531	-2.72803	0.674024	-4.04737	5.17955e-05	0.00098724
ENSBTAG00000005349	RPL27A	59.227	-2.02311	0.499955	-4.04659	5.19693e-05	0.000987714
ENSBTAG00000005945	NXPE4	5.42347	3.15985	0.78145	4.04357	5.26433e-05	0.000997666
ENSBTAG00000034948	RF00003	6.92006	3.057	0.756562	4.04064	5.33047e-05	0.0010064
ENSBTAG00000000675	PGS1	18.1533	1.92169	0.475644	4.04019	5.34078e-05	0.0010064
ENSBTAG00000021830	ENPP1	22.7733	-3.72143	0.921458	-4.03863	5.37648e-05	0.00101026
ENSBTAG00000001575	CALM2	31.1131	-2.7123	0.673503	-4.02716	5.64555e-05	0.00105782
ENSBTAG00000014060	LSM6	23.8435	1.80142	0.447699	4.02372	5.72867e-05	0.00107037
ENSBTAG00000014069	PDK4	36.3896	-2.40331	0.598737	-4.01396	5.97084e-05	0.00111249
ENSBTAG00000039504	WFDC18	3.63661	4.34778	1.08395	4.01107	6.04441e-05	0.00112304
ENSBTAG00000020164	BAZ1A	106.934	-1.75436	0.437485	-4.0101	6.06918e-05	0.00112449
ENSBTAG00000006262	LIMS2	7.2123	2.74676	0.685406	4.0075	6.13647e-05	0.00113379
ENSBTAG00000016846	YWHAB	89.5651	-1.48304	0.370527	-4.00251	6.26744e-05	0.00115478
ENSBTAG00000012855	LPL	23.2579	-3.6682	0.918082	-3.99551	6.45553e-05	0.00118614
ENSBTAG00000004598	GOLGA5	10.375	2.19596	0.550128	3.99172	6.55961e-05	0.00120193
ENSBTAG00000006135	MAP1LC3A	17.501	2.0696	0.518609	3.99067	6.58858e-05	0.00120391
ENSBTAG00000005326	CSNK1A1	15.1301	-3.97798	0.997137	-3.9894	6.62398e-05	0.00120706
ENSBTAG00000003846	ENSBTAG00000003846	169.3	-1.17228	0.2943	-3.9833	6.79653e-05	0.00123173
ENSBTAG00000009541	SUCLG2	33.5567	-2.47214	0.620559	-3.98372	6.78434e-05	0.00123173
ENSBTAG00000018318	DNAJB5	4.44495	3.43649	0.8639	3.97788	6.95328e-05	0.00125671
ENSBTAG00000015163	TM4SF1	95.4978	1.5267	0.383971	3.97607	7.00643e-05	0.00126069
ENSBTAG00000022731	SSR1	46.279	-1.80674	0.45443	-3.97583	7.01331e-05	0.00126069
ENSBTAG00000008428	UPP1	8.53077	2.35897	0.593597	3.97402	7.06694e-05	0.00126654
ENSBTAG00000046773	MCOLN2	3.73134	3.66442	0.922226	3.97344	7.08407e-05	0.00126654
ENSBTAG00000022396	ENSBTAG00000022396	8.2376	2.29198	0.577806	3.9667	7.28745e-05	0.00129592
ENSBTAG00000023144	PTPRC	46.6056	-1.92452	0.48516	-3.96677	7.28519e-05	0.00129592
ENSBTAG00000025868	TLN1	38.2125	-2.64113	0.666409	-3.96323	7.39437e-05	0.00131141
ENSBTAG00000016331	ROGDI	6.0741	2.73801	0.691178	3.96136	7.45236e-05	0.00131817
ENSBTAG00000012638	S100A12	378.584	1.61713	0.408844	3.95537	7.64147e-05	0.00134803
ENSBTAG00000011732	PGAP3	8.58573	2.92316	0.739326	3.95381	7.69166e-05	0.00135328
ENSBTAG00000015335	ADGRB3	5.11049	2.9539	0.747916	3.94952	7.83095e-05	0.00137415
ENSBTAG00000044068	VWC2	5.03631	3.98144	1.00856	3.94765	7.89217e-05	0.00138123
ENSBTAG00000048107	CANX	112.254	-1.25916	0.319243	-3.94419	8.00702e-05	0.00139765
ENSBTAG00000019820	RAB9B	6.22358	3.60621	0.915587	3.93869	8.1929e-05	0.00142634
ENSBTAG00000017095	DENND4A	23.4793	-3.20709	0.814436	-3.93781	8.22286e-05	0.00142781
ENSBTAG00000016199	CLINT1	20.3489	-3.59244	0.91271	-3.93601	8.28472e-05	0.00143479
ENSBTAG00000047379	ENSBTAG00000047379	47.7064	1.6452	0.418217	3.93384	8.3601e-05	0.00143718
ENSBTAG00000046544	SLC7A10	3.89653	3.83435	0.974495	3.93471	8.32968e-05	0.00143718
ENSBTAG00000018000	CLN3	12.0404	2.05435	0.52224	3.93374	8.36351e-05	0.00143718
ENSBTAG00000011105	SLC38A2	33.9188	-2.16088	0.551139	-3.92075	8.82732e-05	0.00151296
ENSBTAG00000006082	DNASE2	26.784	-2.91285	0.745705	-3.90617	9.37713e-05	0.00160305
ENSBTAG00000011224	CITED2	20.5263	-3.57237	0.915113	-3.90375	9.47139e-05	0.00161501
ENSBTAG00000000569	HES1	41.4769	-2.60586	0.6677	-3.90274	9.51116e-05	0.00161643
ENSBTAG00000014090	ARID5A	24.7633	1.67883	0.430217	3.9023	9.52848e-05	0.00161643
ENSBTAG00000016336	OGA	31.8484	1.38689	0.355578	3.90037	9.6044e-05	0.00162515
ENSBTAG00000010738	CCL14	3.26047	3.70024	0.951951	3.887	0.00010149	0.00171293
ENSBTAG00000004679	WARS	33.4975	1.46864	0.37802	3.88507	0.000102299	0.00171842
ENSBTAG00000000071	PMP2	2.55094	4.73431	1.21861	3.88499	0.000102333	0.00171842
ENSBTAG00000000778	HSP90AB1	125.631	-1.61798	0.41667	-3.88313	0.000103121	0.00172728
ENSBTAG00000002795	NKTR	36.2677	-2.33765	0.602507	-3.87986	0.000104515	0.00174621
ENSBTAG00000015473	RPS27A	59.1568	-2.25165	0.580461	-3.87907	0.000104855	0.00174749
ENSBTAG00000018772	TAF1C	4.72042	3.50971	0.905864	3.87443	0.000106874	0.00177506
ENSBTAG00000013919	ENSBTAG00000013919	34.2335	-2.15376	0.555946	-3.87404	0.000107044	0.00177506
ENSBTAG00000000095	CD274	37.2942	1.45696	0.376178	3.87307	0.000107471	0.0017777
ENSBTAG00000047239	ENSBTAG00000047239	4.66366	3.32929	0.859841	3.87198	0.000107955	0.00178125
ENSBTAG00000008182	FOSB	21.0812	-3.53272	0.914034	-3.86498	0.0001111	0.00182473
ENSBTAG00000016998	ARL11	22.0169	1.71091	0.442679	3.86489	0.00011114	0.00182473
ENSBTAG00000018245	SLC1A3	32.3232	1.80894	0.468188	3.8637	0.000111681	0.00182909
ENSBTAG00000013989	JHY	4.26198	4.15087	1.07504	3.86112	0.000112871	0.00184402
ENSBTAG00000018420	POLG2	5.60321	3.57973	0.927537	3.85939	0.000113668	0.00185249
ENSBTAG00000038896	RPS26	32.5915	-2.87097	0.744924	-3.85404	0.000116186	0.00188887
ENSBTAG00000009517	DBI	31.6504	-2.39019	0.620441	-3.8524	0.000116966	0.00189691
ENSBTAG00000004427	OSBPL8	51.8681	-1.69434	0.439969	-3.85103	0.000117622	0.00190223
ENSBTAG00000016282	EIF5	153.165	-1.02557	0.266385	-3.84997	0.000118131	0.00190223
ENSBTAG00000040295	CHCHD2	98.6078	-1.90359	0.494448	-3.84992	0.000118154	0.00190223
ENSBTAG00000026836	ENSBTAG00000026836	5.15198	2.85146	0.740786	3.84923	0.000118488	0.00190299
ENSBTAG00000017763	ENSBTAG00000017763	50.746	-1.87863	0.488238	-3.84778	0.000119192	0.00190966
ENSBTAG00000014558	DDX21	55.3055	-1.61326	0.419439	-3.84624	0.000119945	0.00191709
ENSBTAG00000011839	HMGCS1	35.0836	-2.07821	0.540593	-3.84431	0.000120892	0.00192758
ENSBTAG00000015113	CITED4	3.20768	4.39678	1.1445	3.84165	0.000122208	0.00194389
ENSBTAG00000015154	MCL1	35.7534	-2.48533	0.6475	-3.83835	0.000123864	0.00196553
ENSBTAG00000006961	ENSBTAG00000006961	4.46841	3.25137	0.848405	3.83233	0.000126938	0.0020095
ENSBTAG00000017002	RBCK1	17.1308	1.75419	0.458521	3.82577	0.000130365	0.00205883
ENSBTAG00000032089	CDC42EP2	5.48859	2.91419	0.76354	3.81668	0.000135258	0.00213104
ENSBTAG00000006907	NEB	5.91031	3.34192	0.875901	3.81541	0.000135956	0.00213696
ENSBTAG00000010251	GABRG2	3.24783	4.38074	1.14947	3.81108	0.000138362	0.00216452
ENSBTAG00000018134	AREG	19.9203	-3.54876	0.931111	-3.81132	0.000138225	0.00216452
ENSBTAG00000001492	FYB1	24.1644	-3.10775	0.81699	-3.8039	0.000142436	0.00222301
ENSBTAG00000002648	RPS18	124.113	-1.6755	0.440691	-3.80199	0.000143538	0.00223494
ENSBTAG00000005186	DBNDD2	22.5503	1.55215	0.408476	3.79986	0.000144778	0.00224897
ENSBTAG00000002747	ABCA5	6.85279	2.7464	0.722912	3.79908	0.000145232	0.00225075
ENSBTAG00000014906	VCAN	27.4184	-2.85817	0.753337	-3.79401	0.000148234	0.00229192
ENSBTAG00000044838	RF00026	5.2326	2.99007	0.790899	3.78059	0.000156455	0.0024134
ENSBTAG00000032996	P4HA1	27.6471	-2.55836	0.677199	-3.77786	0.000158184	0.00243441
ENSBTAG00000045394	RF00009	8.02729	3.2408	0.858674	3.77419	0.000160529	0.00246478
ENSBTAG00000047616	ZNF114	2.59665	4.82793	1.281	3.76887	0.000163987	0.0024874
ENSBTAG00000002898	UNC45B	2.59665	4.82793	1.281	3.76887	0.000163987	0.0024874
ENSBTAG00000031209	SLC22A4	2.59665	4.82793	1.281	3.76887	0.000163987	0.0024874
ENSBTAG00000013866	RPS27	111.193	-1.60561	0.426063	-3.76847	0.000164252	0.0024874
ENSBTAG00000018644	PDZRN3	2.59665	4.82793	1.281	3.76887	0.000163987	0.0024874
ENSBTAG00000010517	EVPL	2.59665	4.82793	1.281	3.76887	0.000163987	0.0024874
ENSBTAG00000018103	HMGB1	13.376	-3.80547	1.01052	-3.76585	0.000165982	0.00250788
ENSBTAG00000001022	AMDHD2	36.0522	1.45093	0.385589	3.76291	0.000167951	0.00253186
ENSBTAG00000008792	RNASE6	40.6572	-1.88099	0.501221	-3.75281	0.000174865	0.00262416
ENSBTAG00000002885	MSR1	25.4465	-3.1743	0.845734	-3.75331	0.000174514	0.00262416
ENSBTAG00000016190	ZNF394	10.4668	2.63436	0.702782	3.74848	0.000177909	0.00266177
ENSBTAG00000010009	TMCO1	38.8792	-1.97183	0.526087	-3.74811	0.000178174	0.00266177
ENSBTAG00000007335	TPD52	12.8741	-3.76339	1.00526	-3.74372	0.000181317	0.00270264
ENSBTAG00000047418	SLC25A6	114.713	-1.32013	0.353037	-3.73935	0.000184496	0.00274386
ENSBTAG00000046307	CEBPD	52.0808	-1.92279	0.514331	-3.73844	0.000185169	0.00274771
ENSBTAG00000021157	PPP6R1	38.4712	1.37671	0.368765	3.7333	0.000188987	0.00279037
ENSBTAG00000012552	FMR1	22.5109	1.51845	0.406778	3.73288	0.000189306	0.00279037
ENSBTAG00000011100	CTSC	144.275	-1.43365	0.384056	-3.73293	0.000189265	0.00279037
ENSBTAG00000013641	BAG3	37.216	-2.04049	0.54679	-3.73176	0.00019015	0.00279659
ENSBTAG00000012330	B2M	561.201	-1.97822	0.531013	-3.72537	0.000195029	0.002862
ENSBTAG00000019003	TNP1	4.07875	3.91475	1.05144	3.72322	0.000196698	0.00288012
ENSBTAG00000012957	SERBP1	58.1998	-1.67179	0.449137	-3.72223	0.000197474	0.00288512
ENSBTAG00000033217	TPM3	45.708	-1.62549	0.437181	-3.71811	0.000200722	0.00292613
ENSBTAG00000013631	GLUL	17.625	-3.4042	0.917657	-3.70967	0.00020753	0.00301874
ENSBTAG00000001790	SAFB2	46.5086	-1.56422	0.42185	-3.70801	0.000208894	0.00303194
ENSBTAG00000006686	NPNT	4.08593	3.97198	1.07156	3.70672	0.00020996	0.00304075
ENSBTAG00000043777	RF00015	4.35022	3.67994	0.993691	3.7033	0.00021281	0.00307531
ENSBTAG00000014972	PTGER4	34.0922	-2.09307	0.56557	-3.70082	0.000214901	0.00309877
ENSBTAG00000008716	SSB	41.2294	-1.90098	0.513915	-3.69903	0.000216428	0.00310987
ENSBTAG00000004588	KCNN4	8.84257	2.40524	0.650274	3.69882	0.000216608	0.00310987
ENSBTAG00000020578	PRDM6	4.44332	3.29816	0.892427	3.69572	0.000219268	0.00312937
ENSBTAG00000002087	IL36A	8.81845	2.09239	0.566058	3.69641	0.000218666	0.00312937
ENSBTAG00000005072	CUBN	6.09298	2.80753	0.759699	3.69558	0.000219381	0.00312937
ENSBTAG00000017969	CA4	2.59418	4.1583	1.12595	3.69313	0.000221511	0.00315297
ENSBTAG00000013371	RUBCNL	30.4199	-2.99573	0.811989	-3.68937	0.000224807	0.00319303
ENSBTAG00000001933	PTPA	15.6353	1.81813	0.493113	3.68705	0.000226869	0.00321544
ENSBTAG00000014609	PPP1R12A	42.0282	-1.89985	0.515926	-3.68241	0.00023104	0.00326757
ENSBTAG00000006801	TMEM106A	52.022	1.14473	0.310983	3.681	0.00023232	0.00327172
ENSBTAG00000015996	GPC1	35.6054	1.68372	0.457366	3.68133	0.000232019	0.00327172
ENSBTAG00000017776	CHD2	40.0688	-1.89675	0.516061	-3.67543	0.000237448	0.00333685
ENSBTAG00000008570	RPS14	12.9377	-3.74727	1.02156	-3.6682	0.000244269	0.00342544
ENSBTAG00000008138	HOXA2	4.01424	3.33104	0.912832	3.64913	0.000263133	0.0036822
ENSBTAG00000045904	PIM3	28.4351	-3.38954	0.929554	-3.64642	0.000265922	0.00371218
ENSBTAG00000004987	NUP210L	2.99921	4.51574	1.23893	3.64488	0.000267514	0.00371218
ENSBTAG00000001406	MAB21L3	2.99921	4.51574	1.23893	3.64488	0.000267514	0.00371218
ENSBTAG00000017540	FAM13C	2.99921	4.51574	1.23893	3.64488	0.000267514	0.00371218
ENSBTAG00000003326	NAIP	23.1794	-2.7064	0.742742	-3.6438	0.000268645	0.00372009
ENSBTAG00000046979	LGMN	90.6476	-1.34204	0.368501	-3.6419	0.000270633	0.00373981
ENSBTAG00000002755	ANKRD12	99.4187	-1.40717	0.386689	-3.63901	0.000273689	0.00377417
ENSBTAG00000018101	AHCY	44.7407	-1.75942	0.483603	-3.63815	0.000274599	0.00377887
ENSBTAG00000042662	RF00567	5.21397	3.00906	0.828284	3.63289	0.00028027	0.00384892
ENSBTAG00000042840	ENSBTAG00000042840	2.85074	3.65286	1.00703	3.62734	0.000286352	0.00392432
ENSBTAG00000046493	PDCD6	23.9595	1.45863	0.402492	3.62399	0.000290097	0.00396744
ENSBTAG00000004305	RGS16	17.0098	-3.36037	0.92778	-3.62194	0.000292401	0.00399073
ENSBTAG00000043582	ENSBTAG00000043582	55.4406	-2.14031	0.591531	-3.61825	0.000296601	0.00403974
ENSBTAG00000015989	RPS5	100.494	-1.225	0.338927	-3.61435	0.000301102	0.00409047
ENSBTAG00000018423	DDX5	131.698	-1.38116	0.382174	-3.61396	0.000301559	0.00409047
ENSBTAG00000010451	PA2G4	45.0247	-1.59975	0.442977	-3.61135	0.000304604	0.00412335
ENSBTAG00000011435	NPEPPS	35.2886	-1.8949	0.525008	-3.60928	0.000307049	0.00414798
ENSBTAG00000000546	TOB1	20.3044	-2.96248	0.82092	-3.60873	0.000307702	0.00414835
ENSBTAG00000015636	C7H19orf66	15.7511	1.89006	0.524669	3.60238	0.00031532	0.00424243
ENSBTAG00000045468	RF00001	4.79955	3.51539	0.976337	3.60059	0.000317496	0.00426305
ENSBTAG00000020538	HERC5	11.9934	-3.6701	1.02039	-3.59677	0.000322197	0.00431314
ENSBTAG00000025462	GADD45B	98.5376	-2.25382	0.626669	-3.5965	0.000322527	0.00431314
ENSBTAG00000016568	LUC7L	35.526	1.27719	0.355632	3.59133	0.000328998	0.00439084
ENSBTAG00000017196	PDIA3	33.208	-2.10396	0.586047	-3.59009	0.000330566	0.00440289
ENSBTAG00000019357	ZNF688	5.18626	3.10781	0.866199	3.58787	0.000333391	0.00440898
ENSBTAG00000038375	STOM	11.385	-3.62782	1.01089	-3.58875	0.00033227	0.00440898
ENSBTAG00000032331	SLC48A1	24.4668	1.70009	0.473942	3.58712	0.000334346	0.00440898
ENSBTAG00000016312	LGALS4	2.98472	4.12374	1.14912	3.58862	0.000332437	0.00440898
ENSBTAG00000008371	FBXL20	10.494	2.06145	0.574601	3.58762	0.000333704	0.00440898
ENSBTAG00000047575	ENSBTAG00000047575	5.6611	2.79847	0.780922	3.58354	0.000338964	0.00446101
ENSBTAG00000021506	ARL6IP5	27.1665	-2.43499	0.67964	-3.58276	0.000339979	0.0044655
ENSBTAG00000016328	SFPQ	62.5714	-1.80174	0.502978	-3.58214	0.000340796	0.00446739
ENSBTAG00000024280	ENSBTAG00000024280	2.60868	4.45966	1.24616	3.57872	0.000345279	0.00448082
ENSBTAG00000013339	NEBL	2.60868	4.45966	1.24616	3.57872	0.000345279	0.00448082
ENSBTAG00000013498	HTR2A	2.60868	4.45966	1.24616	3.57872	0.000345279	0.00448082
ENSBTAG00000023007	ENSBTAG00000023007	2.60868	4.45966	1.24616	3.57872	0.000345279	0.00448082
ENSBTAG00000039770	CEBPZ	18.1486	-3.31285	0.925825	-3.57827	0.000345874	0.00448082
ENSBTAG00000013468	AHNAK	12.4436	-3.68085	1.02826	-3.57968	0.000344016	0.00448082
ENSBTAG00000018299	PIGH	10.276	2.09724	0.586432	3.57627	0.000348529	0.00450642
ENSBTAG00000004950	BRB	20.9918	-2.93042	0.820395	-3.57196	0.000354313	0.00457229
ENSBTAG00000007988	STX2	54.2512	-1.41363	0.396074	-3.56912	0.000358186	0.00461329
ENSBTAG00000046054	ENSBTAG00000046054	42.5585	-1.81761	0.510081	-3.56338	0.000366106	0.00470616
ENSBTAG00000016053	ARSA	9.70808	2.06891	0.582012	3.55476	0.000378323	0.0048538
ENSBTAG00000003851	CCNL1	43.7801	-1.78046	0.500992	-3.55388	0.000379595	0.00486072
ENSBTAG00000029106	RF00001	2.38806	4.14339	1.16671	3.55133	0.000383285	0.00489851
ENSBTAG00000002135	CD69	34.6579	-2.80881	0.791155	-3.55026	0.000384844	0.00490898
ENSBTAG00000007554	IFI6	36.5064	-1.77316	0.500237	-3.54465	0.000393142	0.0050052
ENSBTAG00000005496	RP2	10.8703	-3.5754	1.0104	-3.53859	0.000402273	0.00511164
ENSBTAG00000005865	MAPK6	50.6271	-1.44251	0.408453	-3.53163	0.000412999	0.0052379
ENSBTAG00000042226	RF00091	5.85853	3.0009	0.851933	3.52246	0.000427563	0.00541227
ENSBTAG00000008573	ZFP36	62.7772	-2.37269	0.673737	-3.52168	0.000428824	0.00541788
ENSBTAG00000003721	CHST1	7.78684	2.71727	0.772272	3.51854	0.000433924	0.0054719
ENSBTAG00000014463	CAMK2D	56.3619	1.47559	0.419848	3.51459	0.000440434	0.00554346
ENSBTAG00000048151	PRPF40A	59.504	-1.35886	0.387068	-3.51065	0.00044702	0.00561569
ENSBTAG00000030227	PCDHA13	2.32386	4.46028	1.27289	3.50405	0.00045824	0.00574576
ENSBTAG00000020606	ZFAND2B	11.2006	1.93239	0.552108	3.50003	0.000465201	0.00582203
ENSBTAG00000021617	ZC3HAV1	10.5555	-3.53632	1.01194	-3.49459	0.000474784	0.00593077
ENSBTAG00000000603	JAM2	3.75066	3.49192	1.00052	3.4901	0.000482848	0.00602017
ENSBTAG00000005191	RPN1	30.0399	-2.13847	0.614383	-3.48067	0.000500156	0.00622427
ENSBTAG00000007634	HOOK3	25.3091	-2.16099	0.621356	-3.47786	0.000505434	0.00627817
ENSBTAG00000019110	PNRC1	15.9514	-3.26796	0.939792	-3.47733	0.000506441	0.00627892
ENSBTAG00000017633	EIF1AX	45.3577	-1.58101	0.454757	-3.4766	0.000507811	0.00627942
ENSBTAG00000013496	CPM	21.0459	-2.59384	0.74615	-3.4763	0.000508375	0.00627942
ENSBTAG00000016656	PARP14	41.3004	-2.03762	0.58627	-3.47557	0.00050977	0.00628496
ENSBTAG00000014270	UNC5B	4.82476	2.86229	0.824093	3.47325	0.000514187	0.00631593
ENSBTAG00000004072	CAPZA2	30.5476	-2.10154	0.605041	-3.47339	0.000513927	0.00631593
ENSBTAG00000024918	BIRC3	36.3093	-2.39892	0.691048	-3.47143	0.000517693	0.00634724
ENSBTAG00000007794	KRT20	3.63207	3.25194	0.93714	3.47006	0.000520335	0.00636787
ENSBTAG00000009948	TRIM25	44.4633	-2.13804	0.616722	-3.46678	0.000526738	0.00643435
ENSBTAG00000015815	CFP	10.1354	-3.49386	1.00862	-3.464	0.000532213	0.00648928
ENSBTAG00000017713	KTN1	63.9451	-1.22987	0.355177	-3.46271	0.000534773	0.00649661
ENSBTAG00000026819	HDAC7	37.9936	1.36982	0.395581	3.46281	0.000534569	0.00649661
ENSBTAG00000019665	IL1RN	699.759	-1.54139	0.445385	-3.46081	0.000538553	0.00653057
ENSBTAG00000007927	SLAMF1	3.74234	3.19841	0.924487	3.45966	0.000540851	0.00654647
ENSBTAG00000016961	ENSBTAG00000016961	30.0568	-2.00642	0.580341	-3.45731	0.00054559	0.0065918
ENSBTAG00000010253	SYTL1	4.15322	3.41205	0.988403	3.45208	0.000556282	0.00670876
ENSBTAG00000004714	ENSBTAG00000004714	2.15147	4.20238	1.21795	3.45037	0.000559827	0.00673926
ENSBTAG00000014353	SRP14	15.0822	-3.20186	0.928263	-3.4493	0.000562038	0.00675362
ENSBTAG00000015598	RPS10	115.893	-1.4754	0.427861	-3.44832	0.000564089	0.00676601
ENSBTAG00000008931	CREG1	24.9923	-2.17413	0.630817	-3.44654	0.000567821	0.00679848
ENSBTAG00000020308	EIF4G2	10.8754	-3.52962	1.02479	-3.44426	0.000572635	0.00684376
ENSBTAG00000003253	NPPC	2.63742	3.71832	1.08138	3.43848	0.000584986	0.00696627
ENSBTAG00000021323	AGFG1	35.7005	-1.67748	0.487833	-3.43863	0.00058466	0.00696627
ENSBTAG00000003467	SLC5A11	2.62787	4.26972	1.24368	3.43313	0.000596655	0.00709249
ENSBTAG00000001066	PILRA	9.94088	-3.45739	1.00789	-3.43031	0.000602895	0.00714108
ENSBTAG00000016229	KLF9	3.03219	4.26359	1.2428	3.43064	0.000602162	0.00714108
ENSBTAG00000043511	ENSBTAG00000043511	5.57019	3.09901	0.904006	3.42809	0.000607847	0.00716137
ENSBTAG00000021845	STRN3	24.2427	-2.3655	0.69003	-3.42811	0.000607791	0.00716137
ENSBTAG00000003147	JAK1	44.8722	-1.45411	0.424127	-3.42847	0.000606997	0.00716137
ENSBTAG00000010376	TMEM184C	10.3093	-3.49649	1.02024	-3.42714	0.000609978	0.00717373
ENSBTAG00000048155	FCN1	22.0767	-2.61829	0.76451	-3.42479	0.00061527	0.00722316
ENSBTAG00000008061	RILPL1	7.04093	2.23786	0.654862	3.4173	0.000632461	0.00741186
ENSBTAG00000043668	RF00015	4.30434	3.10207	0.90879	3.41341	0.000641559	0.00750522
ENSBTAG00000008978	USP22	10.3552	-3.48739	1.02366	-3.4068	0.000657299	0.00767572
ENSBTAG00000009214	ETS2	31.4	-2.28393	0.670497	-3.40632	0.000658448	0.00767572
ENSBTAG00000018060	WDR13	10.5715	2.15556	0.633418	3.40306	0.000666353	0.00775425
ENSBTAG00000007268	F13A1	15.1936	-3.1884	0.938365	-3.39783	0.000679229	0.00787645
ENSBTAG00000000771	DNAJB6	14.4132	-3.14608	0.92582	-3.39816	0.000678415	0.00787645
ENSBTAG00000012049	WIPI2	23.8348	1.42755	0.420796	3.39251	0.000692562	0.00801703
ENSBTAG00000012334	FLACC1	4.06305	3.09949	0.913978	3.39121	0.00069584	0.00804095
ENSBTAG00000009757	RPSA	32.2626	-1.73416	0.512083	-3.38648	0.000707967	0.00816686
ENSBTAG00000007142	CPPED1	2.95333	3.3041	0.9772	3.38119	0.000721728	0.00831115
ENSBTAG00000014653	SPNS1	6.04696	2.22715	0.659087	3.37914	0.000727137	0.00835893
ENSBTAG00000021979	EEF1B2	64.2143	-1.4364	0.42529	-3.37746	0.000731579	0.00839544
ENSBTAG00000043707	RF00015	8.10659	3.0508	0.904204	3.37402	0.000740803	0.00847919
ENSBTAG00000010083	HADHB	19.8682	1.43956	0.426691	3.37378	0.000741434	0.00847919
ENSBTAG00000018395	KIAA1217	2.19162	4.06634	1.20614	3.37136	0.000747993	0.00853948
ENSBTAG00000018013	EMP3	18.5461	1.68679	0.500682	3.36899	0.000754436	0.00859823
ENSBTAG00000046508	ENSBTAG00000046508	3.33917	3.39278	1.00978	3.35992	0.000779645	0.00882489
ENSBTAG00000009614	NRROS	10.435	-3.48242	1.03626	-3.36057	0.000777817	0.00882489
ENSBTAG00000002069	BOLA	158.651	-1.3337	0.396927	-3.36006	0.000779263	0.00882489
ENSBTAG00000005557	AFDN	9.19979	1.92472	0.572663	3.361	0.000776613	0.00882489
ENSBTAG00000012246	ANO2	2.64166	4.18595	1.25012	3.34844	0.000812691	0.00918327
ENSBTAG00000002326	LGALS3	321.333	-1.587	0.474568	-3.3441	0.000825492	0.00931206
ENSBTAG00000020819	YY1	13.8036	-3.09163	0.924917	-3.34261	0.000829959	0.00934655
ENSBTAG00000026779	LYZ	10.1427	-3.45332	1.03397	-3.33987	0.000838164	0.00942295
ENSBTAG00000017389	RPLP0	120.731	-1.27911	0.383137	-3.33852	0.000842258	0.00945296
ENSBTAG00000000985	RAB10	22.7729	-2.33155	0.698774	-3.33663	0.000848015	0.00950149
ENSBTAG00000011190	FLNA	94.1804	1.14438	0.34316	3.33482	0.000853553	0.00954742
ENSBTAG00000018256	SMC6	31.3538	-1.8599	0.557864	-3.33396	0.000856199	0.00956089
ENSBTAG00000021766	HBEGF	14.9858	-3.16027	0.948347	-3.3324	0.000861001	0.00959836
ENSBTAG00000015235	HMCN1	4.8447	3.2715	0.982232	3.33068	0.000866332	0.00964157
ENSBTAG00000016005	PPP3CA	25.38	-2.05155	0.616269	-3.32898	0.000871635	0.00968435
ENSBTAG00000031851	SELPLG	15.3217	1.9497	0.585902	3.32769	0.000875698	0.009697
ENSBTAG00000013367	PPT1	38.1033	-1.93541	0.581599	-3.32774	0.000875532	0.009697
ENSBTAG00000018115	PEBP1	19.3174	-2.47539	0.744751	-3.32378	0.000888049	0.00981738
ENSBTAG00000019136	STUB1	10.2224	1.99589	0.600865	3.32169	0.000894729	0.00985837
ENSBTAG00000021883	AP3M1	23.0975	1.71577	0.516496	3.32194	0.000893945	0.00985837
ENSBTAG00000007348	STRA6	3.34639	3.16669	0.954215	3.31864	0.000904577	0.00993388
ENSBTAG00000037111	RF00001	3.38535	3.13026	0.943153	3.31893	0.000903622	0.00993388
ENSBTAG00000010513	GPS2	33.7351	1.54982	0.467143	3.31766	0.000907745	0.00995219
ENSBTAG00000046729	ENSBTAG00000046729	4.10616	3.07351	0.928066	3.31174	0.000927185	0.0101318
ENSBTAG00000033080	RPL15	9.05396	-3.35518	1.01306	-3.31192	0.000926579	0.0101318
ENSBTAG00000030170	JPT1	13.6304	-3.0682	0.92889	-3.30308	0.000956277	0.0104135
ENSBTAG00000012124	GPBP1	20.432	-2.43708	0.73791	-3.30268	0.000957672	0.0104135
ENSBTAG00000001060	CXCR4	70.5632	-1.38444	0.419166	-3.30284	0.000957117	0.0104135
ENSBTAG00000008096	EDN1	24.7296	-2.75351	0.834139	-3.30102	0.00096333	0.0104579
ENSBTAG00000009851	ROBO1	4.53069	2.70493	0.819809	3.29947	0.000968678	0.0104988
ENSBTAG00000021024	MACF1	30.3706	-2.30445	0.698662	-3.29837	0.000972466	0.0105226
ENSBTAG00000030435	PNRC2	20.683	-2.5752	0.780997	-3.29733	0.000976092	0.0105447
ENSBTAG00000012526	APBB1IP	16.7206	-2.74042	0.832058	-3.29355	0.000989309	0.0106701
ENSBTAG00000014423	RPL22	40.5684	-1.70727	0.519019	-3.28941	0.00100398	0.0108107
ENSBTAG00000001822	SNX10	153.115	-1.17927	0.358742	-3.28725	0.00101172	0.0108764
ENSBTAG00000013461	RPL24	75.392	-1.09515	0.333466	-3.28413	0.00102299	0.0109798
ENSBTAG00000001598	MAP7	3.007	3.68131	1.12187	3.2814	0.00103293	0.0110686
ENSBTAG00000018207	M6PR	9.00826	-3.33913	1.0179	-3.28041	0.00103655	0.0110894
ENSBTAG00000042258	ENSBTAG00000042258	9.21159	-3.34686	1.02091	-3.27831	0.0010443	0.0111543
ENSBTAG00000043746	RF00100	4.62133	4.44817	1.36133	3.26752	0.00108495	0.0115699
ENSBTAG00000010347	EZR	48.7527	-1.30892	0.400693	-3.26664	0.00108832	0.0115872
ENSBTAG00000015109	TOB2	14.4421	-3.11066	0.95271	-3.26506	0.00109439	0.0116332
ENSBTAG00000015107	SLC16A1	8.90191	-3.31498	1.01595	-3.26293	0.00110265	0.0117022
ENSBTAG00000017367	IFIT5	17.3997	-3.28722	1.00852	-3.25945	0.00111629	0.0118281
ENSBTAG00000006971	BRD9	42.3833	1.23726	0.379679	3.25871	0.0011192	0.01184
ENSBTAG00000031249	PSMG4	8.9463	-3.31171	1.0167	-3.25731	0.00112472	0.0118794
ENSBTAG00000020242	ENSBTAG00000020242	8.82401	-3.30007	1.01375	-3.25532	0.00113264	0.0119441
ENSBTAG00000047035	TBC1D17	11.984	1.79809	0.552901	3.25211	0.00114553	0.0120608
ENSBTAG00000000241	STAU1	9.38974	-3.34578	1.0301	-3.24801	0.00116216	0.0122165
ENSBTAG00000040151	GCH1	21.5403	-3.02682	0.932941	-3.24438	0.00117705	0.0123535
ENSBTAG00000016571	FAM234A	4.53874	2.95966	0.912676	3.24283	0.00118347	0.0124012
ENSBTAG00000015981	ETV1	19.0657	1.71515	0.529469	3.23937	0.00119795	0.0125331
ENSBTAG00000013315	ATP5F1B	8.65498	-3.29432	1.0191	-3.23257	0.00122681	0.0128148
ENSBTAG00000005847	ROCK2	13.6954	-3.01274	0.932857	-3.22958	0.00123972	0.0129294
ENSBTAG00000005970	XBP1	40.6722	-1.51429	0.470043	-3.2216	0.00127479	0.0132742
ENSBTAG00000011567	VPS18	8.13506	2.07733	0.644966	3.22084	0.00127814	0.0132883
ENSBTAG00000006188	USH2A	2.66864	3.46694	1.07816	3.21561	0.00130169	0.0135119
ENSBTAG00000006101	PSMD4	17.2439	1.54403	0.48055	3.21304	0.00131339	0.0136121
ENSBTAG00000008267	CNOT11	3.06403	3.39589	1.05713	3.21237	0.00131642	0.0136222
ENSBTAG00000037811	CCL2	263.746	-3.33392	1.03802	-3.21181	0.00131902	0.0136278
ENSBTAG00000023179	TRIB1	92.8991	-1.61104	0.501903	-3.20987	0.00132797	0.0136989
ENSBTAG00000000816	PRDM1	95.616	-1.18249	0.368686	-3.20731	0.00133983	0.0137999
ENSBTAG00000004059	SOAT1	49.464	1.07592	0.335834	3.20373	0.0013566	0.0139225
ENSBTAG00000016804	LYST	10.0501	-3.38138	1.05555	-3.20342	0.00135804	0.0139225
ENSBTAG00000000598	CST3	49.2919	-1.28056	0.399743	-3.20347	0.00135782	0.0139225
ENSBTAG00000012342	LIMA1	8.86482	-3.28561	1.02643	-3.20099	0.00136957	0.0140136
ENSBTAG00000018629	CWF19L2	9.06914	-3.30826	1.03362	-3.20066	0.00137115	0.0140136
ENSBTAG00000020894	LAPTM4A	42.4122	-1.94765	0.608707	-3.19965	0.00137592	0.0140408
ENSBTAG00000002282	EIF1	27.4601	-2.19875	0.688114	-3.19532	0.00139674	0.0142313
ENSBTAG00000001565	MESD	24.977	-1.98591	0.62254	-3.19	0.00142272	0.0144737
ENSBTAG00000002542	KRCC1	8.50131	-3.25785	1.02175	-3.1885	0.00143014	0.014527
ENSBTAG00000013749	RHOQ	34.0273	-1.59143	0.499298	-3.18734	0.00143587	0.0145629
ENSBTAG00000008862	GOLGB1	37.9943	-1.8323	0.574965	-3.1868	0.00143855	0.0145678
ENSBTAG00000000782	KDR	3.42185	3.09421	0.971374	3.18539	0.00144557	0.0146165
ENSBTAG00000023198	SERPINB2	50.6824	1.9166	0.602619	3.18045	0.00147047	0.0148457
ENSBTAG00000000375	SSRP1	13.2679	-2.96945	0.933869	-3.17973	0.00147414	0.0148601
ENSBTAG00000021240	DCSTAMP	4.37826	2.44401	0.769807	3.17483	0.00149924	0.0150902
ENSBTAG00000044107	SHISAL2A	3.80462	2.68724	0.846877	3.17312	0.00150812	0.0151336
ENSBTAG00000009761	ACTR2	22.4668	-2.20345	0.694331	-3.17348	0.00150622	0.0151336
ENSBTAG00000002038	RPL14	54.1665	-1.27971	0.403514	-3.17142	0.00151698	0.0151996
ENSBTAG00000012244	TUBA1B	83.0677	-1.30642	0.412246	-3.16903	0.00152948	0.0153017
ENSBTAG00000008692	UQCR11	8.18954	-3.22031	1.01699	-3.16651	0.00154279	0.0153909
ENSBTAG00000021227	ATP5PD	20.8112	-2.16947	0.685138	-3.16647	0.00154303	0.0153909
ENSBTAG00000016006	ANKRD11	51.2412	-1.62348	0.51279	-3.16597	0.00154568	0.0153941
ENSBTAG00000006464	GGA1	15.5535	1.61589	0.510702	3.16405	0.00155589	0.0154532
ENSBTAG00000014358	EVA1B	3.50426	2.7781	0.878092	3.16379	0.00155729	0.0154532
ENSBTAG00000008868	CAPN3	3.80417	3.05502	0.965755	3.16335	0.00155966	0.0154532
ENSBTAG00000010386	ARPC2	137.5	-0.868682	0.274629	-3.16311	0.00156093	0.0154532
ENSBTAG00000008915	SF3B1	23.2202	-2.01298	0.637027	-3.15995	0.00157795	0.0155984
ENSBTAG00000015041	NDUFA2	8.00262	-3.20443	1.01432	-3.15919	0.00158209	0.015616
ENSBTAG00000047827	RENBP	29.0069	1.36321	0.431737	3.1575	0.00159128	0.0156834
ENSBTAG00000012291	TBC1D22A	9.19529	1.81706	0.575732	3.1561	0.00159896	0.0157125
ENSBTAG00000001654	SNTB2	12.2683	1.73901	0.550953	3.15636	0.00159749	0.0157125
ENSBTAG00000021497	CDH23	5.55284	2.19872	0.697356	3.15294	0.00161634	0.0158597
ENSBTAG00000016168	APLP2	8.41668	-3.24357	1.02895	-3.1523	0.00161988	0.015871
ENSBTAG00000005211	RPL4	59.3082	-1.23529	0.392043	-3.1509	0.00162768	0.0158771
ENSBTAG00000003172	MEIS2	4.98279	2.78582	0.884018	3.15131	0.00162538	0.0158771
ENSBTAG00000045510	EMC10	15.7391	-2.60822	0.827708	-3.15113	0.00162641	0.0158771
ENSBTAG00000043928	RF00600	7.85648	2.24867	0.714376	3.14775	0.00164535	0.0160089
ENSBTAG00000046724	CBX6	3.81665	2.65457	0.843355	3.14763	0.00164602	0.0160089
ENSBTAG00000007153	C1QA	13.6082	-3.02493	0.961853	-3.14489	0.00166147	0.0161355
ENSBTAG00000014685	HPRT1	14.8065	-2.99827	0.95365	-3.14399	0.00166659	0.0161615
ENSBTAG00000010313	DDX52	13.7489	-2.92132	0.929757	-3.14202	0.00167785	0.0162469
ENSBTAG00000020398	TRMT12	10.9412	2.07341	0.660228	3.14044	0.00168693	0.016311
ENSBTAG00000012698	HDAC1	8.09695	-3.1952	1.01793	-3.13893	0.00169567	0.0163479
ENSBTAG00000015648	DNAJC21	7.87837	-3.18571	1.01486	-3.13908	0.0016948	0.0163479
ENSBTAG00000001602	IL4R	17.6724	1.35572	0.43226	3.13636	0.00171062	0.0164681
ENSBTAG00000016457	FXR1	12.926	-2.97548	0.950854	-3.12927	0.00175241	0.0168216
ENSBTAG00000003614	AP4B1	3.52521	2.77097	0.885485	3.12932	0.00175211	0.0168216
ENSBTAG00000012035	EXOC3L1	1.73689	4.17935	1.33601	3.12823	0.00175864	0.016857
ENSBTAG00000027684	FOLR2	18.276	-2.68176	0.857773	-3.12642	0.00176946	0.0169363
ENSBTAG00000019123	ENSBTAG00000019123	25.9362	-2.26009	0.72361	-3.12336	0.00178798	0.0170889
ENSBTAG00000019840	ENSBTAG00000019840	1.55247	4.09547	1.31204	3.12145	0.00179965	0.0171264
ENSBTAG00000016357	VNN2	12.9257	-2.98616	0.956553	-3.12179	0.00179752	0.0171264
ENSBTAG00000008167	TTC3	47.5794	-1.49344	0.47835	-3.12207	0.00179583	0.0171264
ENSBTAG00000014494	RNASET2	12.1377	-2.92433	0.937406	-3.1196	0.00181096	0.0172093
ENSBTAG00000001736	UBN1	7.8988	-3.16728	1.01586	-3.11784	0.00182181	0.0172876
ENSBTAG00000016708	CLTC	20.8499	-2.31886	0.745837	-3.10907	0.00187675	0.0177836
ENSBTAG00000001651	SYF2	21.8917	-2.15295	0.693148	-3.10604	0.00189611	0.0179294
ENSBTAG00000000948	RAB2A	14.7464	-2.56527	0.825958	-3.10582	0.00189755	0.0179294
ENSBTAG00000017425	GJB2	6.16064	2.67526	0.862142	3.10304	0.00191543	0.0180726
ENSBTAG00000000436	TNFAIP3	12.3707	-2.9218	0.941785	-3.1024	0.00191958	0.018086
ENSBTAG00000005498	SQLE	7.79067	-3.1655	1.02213	-3.09695	0.0019552	0.0183955
ENSBTAG00000002293	ARL5A	12.278	-2.88843	0.933171	-3.09528	0.00196624	0.0184732
ENSBTAG00000005517	NOP58	25.2394	-1.86001	0.601187	-3.0939	0.00197547	0.0185337
ENSBTAG00000006792	EHD4	7.66201	-3.14552	1.01686	-3.09337	0.00197894	0.01854
ENSBTAG00000016913	AVIL	2.96051	3.19009	1.03272	3.08901	0.00200827	0.0187882
ENSBTAG00000030575	BHLHE41	32.1922	1.27341	0.412761	3.0851	0.00203482	0.0190098
ENSBTAG00000027772	RPS25	18.8351	-2.43539	0.790864	-3.0794	0.00207419	0.0193503
ENSBTAG00000012213	WAPL	18.617	-2.31774	0.753174	-3.07729	0.00208889	0.0194601
ENSBTAG00000012353	ZNF34	9.20419	1.85855	0.604084	3.07664	0.00209349	0.0194757
ENSBTAG00000005181	SYS1	41.5573	1.11374	0.362793	3.06992	0.00214118	0.0198914
ENSBTAG00000012228	SEMA4A	7.76106	-3.13646	1.02228	-3.06809	0.0021543	0.0199853
ENSBTAG00000015296	PTPRB	4.14367	3.48783	1.13712	3.06724	0.00216046	0.0199865
ENSBTAG00000006466	CD53	18.8829	-2.79196	0.910134	-3.06764	0.00215757	0.0199865
ENSBTAG00000022183	ENSBTAG00000022183	1.54044	4.14496	1.35356	3.06226	0.00219669	0.0200146
ENSBTAG00000047695	ENSBTAG00000047695	1.54044	4.14496	1.35356	3.06226	0.00219669	0.0200146
ENSBTAG00000009126	YBX2	1.54044	4.14496	1.35356	3.06226	0.00219669	0.0200146
ENSBTAG00000007271	TCTN2	2.22108	3.60879	1.17843	3.06238	0.00219582	0.0200146
ENSBTAG00000010507	SLC22A16	1.54044	4.14496	1.35356	3.06226	0.00219669	0.0200146
ENSBTAG00000020238	RIMS1	1.54044	4.14496	1.35356	3.06226	0.00219669	0.0200146
ENSBTAG00000045014	RF00026	1.54044	4.14496	1.35356	3.06226	0.00219669	0.0200146
ENSBTAG00000022150	MXRA5	1.54044	4.14496	1.35356	3.06226	0.00219669	0.0200146
ENSBTAG00000008275	GREB1L	1.54044	4.14496	1.35356	3.06226	0.00219669	0.0200146
ENSBTAG00000038245	ENSBTAG00000038245	1.54044	4.14496	1.35356	3.06226	0.00219669	0.0200146
ENSBTAG00000021177	ADAMTS14	1.54044	4.14496	1.35356	3.06226	0.00219669	0.0200146
ENSBTAG00000006045	P4HB	31.3181	-1.52808	0.499661	-3.05824	0.00222642	0.0202576
ENSBTAG00000042525	RF00026	5.3289	2.91411	0.953287	3.0569	0.00223637	0.0203203
ENSBTAG00000021965	SUB1	24.4423	-2.02377	0.662578	-3.05439	0.00225521	0.0204244
ENSBTAG00000004551	RHOT2	6.80314	2.07741	0.680357	3.05341	0.00226258	0.0204244
ENSBTAG00000020262	PSME4	14.7367	1.57375	0.515338	3.05382	0.00225948	0.0204244
ENSBTAG00000005443	MIER1	16.2104	-2.53713	0.830942	-3.05332	0.00226322	0.0204244
ENSBTAG00000012725	C10H14orf93	3.35351	3.32038	1.08737	3.05358	0.00226132	0.0204244
ENSBTAG00000042085	ENSBTAG00000042085	5.77161	2.478	0.811972	3.05182	0.00227456	0.0204989
ENSBTAG00000013358	RPS23	8.23278	-3.18871	1.0473	-3.0447	0.00232909	0.0209619
ENSBTAG00000018372	STARD7	32.828	1.26451	0.416144	3.03865	0.00237643	0.0213012
ENSBTAG00000040361	LFNG	45.9376	1.05502	0.34719	3.03875	0.00237563	0.0213012
ENSBTAG00000010624	DCTN2	35.1553	1.16642	0.383793	3.03919	0.00237219	0.0213012
ENSBTAG00000020983	RRAS	5.37602	2.09002	0.688071	3.0375	0.00238548	0.0213534
ENSBTAG00000001992	CYP51A1	11.83	-2.83311	0.934652	-3.03119	0.00243589	0.021746
ENSBTAG00000015608	CYLC2	2.22284	3.64108	1.20108	3.0315	0.00243344	0.021746
ENSBTAG00000019910	SDCBP	15.3073	-2.60678	0.862064	-3.02388	0.00249557	0.0222488
ENSBTAG00000004593	TOP2B	22.3191	-2.02557	0.669995	-3.02326	0.00250068	0.0222644
ENSBTAG00000008226	ENSBTAG00000008226	4.8724	2.52347	0.835228	3.0213	0.00251695	0.0223793
ENSBTAG00000006233	NIM1K	2.67112	3.58095	1.18687	3.01714	0.00255169	0.0226577
ENSBTAG00000003378	ACAP2	7.64899	-3.10578	1.03013	-3.01495	0.00257026	0.0227921
ENSBTAG00000032281	ENSBTAG00000032281	2.25715	3.34889	1.11141	3.01318	0.00258527	0.0228946
ENSBTAG00000015000	VCP	67.006	-1.01017	0.335869	-3.00764	0.00263285	0.0232849
ENSBTAG00000011815	SMG9	4.4312	2.29704	0.764114	3.00615	0.00264578	0.0233335
ENSBTAG00000000545	PPP4R3B	22.0217	-2.03656	0.677546	-3.00579	0.00264889	0.0233335
ENSBTAG00000003759	PCNX3	3.95491	2.59011	0.861695	3.00584	0.00264852	0.0233335
ENSBTAG00000010138	SEMA3B	3.04963	3.70859	1.23523	3.00236	0.00267899	0.0235673
ENSBTAG00000020807	FAU	78.5683	-1.18941	0.397094	-2.99528	0.00274189	0.0240886
ENSBTAG00000003399	SMARCA5	23.2262	-1.85907	0.620973	-2.99381	0.00275519	0.0241608
ENSBTAG00000017967	PTGES3	16.8294	-2.22675	0.743844	-2.99357	0.00275739	0.0241608
ENSBTAG00000047454	OLAH	5.63439	2.85576	0.954734	2.99116	0.00277924	0.0242881
ENSBTAG00000012586	HSPD1	11.2027	-2.81015	0.939464	-2.99122	0.00277864	0.0242881
ENSBTAG00000002726	CDC27	7.00318	-3.02854	1.01422	-2.98609	0.00282573	0.0246619
ENSBTAG00000045588	ENSBTAG00000045588	23.844	-2.21908	0.743342	-2.98527	0.00283326	0.0246951
ENSBTAG00000040190	CCDC88B	5.26368	2.35657	0.789988	2.98304	0.00285397	0.024843
ENSBTAG00000007802	BCLAF1	32.4202	-1.58763	0.533066	-2.97829	0.0028986	0.0251985
ENSBTAG00000019915	GSN	15.7921	1.37767	0.463171	2.97444	0.00293527	0.0254505
ENSBTAG00000046158	CFB	13.9031	1.64326	0.552461	2.97444	0.00293526	0.0254505
ENSBTAG00000019986	CSNK1D	24.6294	1.29441	0.435345	2.9733	0.00294613	0.0255113
ENSBTAG00000026753	CXCR1	12.0895	-2.83392	0.954654	-2.96853	0.00299229	0.0258773
ENSBTAG00000007399	LAMP2	72.2315	-1.22261	0.411971	-2.96771	0.00300024	0.0259122
ENSBTAG00000019805	RHBDF1	3.10521	2.78416	0.938534	2.9665	0.00301214	0.0259138
ENSBTAG00000031359	ENSBTAG00000031359	1.58369	3.74742	1.26315	2.96671	0.00301	0.0259138
ENSBTAG00000008605	DNAH2	1.58369	3.74742	1.26315	2.96671	0.00301	0.0259138
ENSBTAG00000040222	ENSBTAG00000040222	3.0665	3.40464	1.14877	2.96374	0.00303928	0.0261134
ENSBTAG00000022185	IGHMBP2	1.943	3.94605	1.33269	2.96097	0.00306676	0.0262815
ENSBTAG00000006087	COG1	1.943	3.94605	1.33269	2.96097	0.00306676	0.0262815
ENSBTAG00000006729	ENSBTAG00000006729	14.0193	-2.49502	0.84398	-2.95626	0.00311392	0.0266512
ENSBTAG00000005650	SKAP2	17.0073	-2.24503	0.759558	-2.9557	0.00311961	0.0266654
ENSBTAG00000005296	RPL13A	151.657	-1.50314	0.508759	-2.95453	0.00313145	0.0266861
ENSBTAG00000003954	ASH1L	15.3257	-2.53637	0.858455	-2.95457	0.00313102	0.0266861
ENSBTAG00000013391	ANKH	13.7586	-2.45425	0.830746	-2.95427	0.0031341	0.0266861
ENSBTAG00000020860	CHD1	39.1472	-1.2813	0.433913	-2.95289	0.00314816	0.0267714
ENSBTAG00000002298	CKAP2L	12.3087	-2.76115	0.935489	-2.95156	0.00316176	0.0268527
ENSBTAG00000011971	NRP2	14.7108	-2.97377	1.00769	-2.95108	0.00316665	0.0268598
ENSBTAG00000009441	RBBP6	56.0989	-1.1176	0.378876	-2.94977	0.00318012	0.0269396
ENSBTAG00000031165	TRPM7	7.5057	-3.06744	1.04017	-2.94899	0.00318816	0.026944
ENSBTAG00000009354	EVI2A	7.15164	-3.03177	1.02809	-2.94893	0.00318876	0.026944
ENSBTAG00000002756	CDCA2	3.80226	3.00556	1.02001	2.9466	0.00321292	0.0271136
ENSBTAG00000038576	GBP6	2.68314	3.41989	1.1614	2.94462	0.00323349	0.0271834
ENSBTAG00000036262	GBE1	6.77583	-2.99959	1.01867	-2.94463	0.00323342	0.0271834
ENSBTAG00000012929	CEP85L	11.286	-2.8033	0.951858	-2.94508	0.00322872	0.0271834
ENSBTAG00000002181	KHDRBS3	2.64284	3.4263	1.16458	2.9421	0.00325992	0.0272331
ENSBTAG00000013627	HNRNPAB	14.8071	-2.51148	0.85339	-2.94295	0.00325103	0.0272331
ENSBTAG00000016050	CHKB	11.4547	1.78856	0.607772	2.94282	0.0032524	0.0272331
ENSBTAG00000008353	CDKN1A	99.2666	-1.26932	0.431414	-2.94222	0.00325863	0.0272331
ENSBTAG00000009482	AFF4	12.9614	-2.7982	0.950617	-2.94356	0.00324458	0.0272331
ENSBTAG00000031598	NIPSNAP2	11.7493	-2.79315	0.949857	-2.9406	0.00327574	0.0273308
ENSBTAG00000006679	MITF	7.2797	-3.04063	1.03457	-2.93902	0.00329254	0.0274364
ENSBTAG00000017279	VAPA	6.70601	-2.98767	1.01685	-2.93818	0.00330146	0.0274637
ENSBTAG00000031797	MANF	18.4013	-2.2576	0.76843	-2.93793	0.00330409	0.0274637
ENSBTAG00000000507	NR4A1	18.4262	-2.34929	0.799969	-2.93672	0.003317	0.0275342
ENSBTAG00000005280	ADA	6.84906	-2.98906	1.01795	-2.93636	0.00332088	0.0275342
ENSBTAG00000011476	ENSBTAG00000011476	4.69428	2.53946	0.865412	2.9344	0.00334194	0.0276322
ENSBTAG00000027051	PTAFR	19.5013	-2.28325	0.778176	-2.9341	0.00334519	0.0276322
ENSBTAG00000020654	BAZ2B	14.9461	-2.5594	0.872219	-2.93436	0.0033424	0.0276322
ENSBTAG00000012355	RNF220	16.1033	1.49498	0.509599	2.93364	0.00335013	0.0276386
ENSBTAG00000021131	HNRNPK	12.1337	-2.74664	0.937772	-2.9289	0.00340169	0.028029
ENSBTAG00000013060	IQGAP1	70.0554	-1.0845	0.370427	-2.92771	0.00341465	0.0280677
ENSBTAG00000044010	EMB	6.84196	-2.98696	1.02024	-2.9277	0.00341484	0.0280677
ENSBTAG00000021250	RALBP1	17.0296	-2.22652	0.760891	-2.9262	0.00343128	0.0280984
ENSBTAG00000030587	LASP1	16.972	-2.19714	0.750673	-2.92689	0.00342365	0.0280984
ENSBTAG00000007332	ATP5MG	14.4266	-2.52914	0.864277	-2.9263	0.00343017	0.0280984
ENSBTAG00000011600	MAP3K8	41.216	-1.74402	0.596243	-2.92502	0.00344438	0.0281709
ENSBTAG00000009462	MDH2	32.4229	-1.44833	0.495691	-2.92184	0.00347974	0.028425
ENSBTAG00000000640	SELENOS	10.6783	-2.7392	0.938067	-2.92005	0.00349973	0.0285532
ENSBTAG00000008642	POLR1D	16.6235	-2.21131	0.757706	-2.91843	0.00351798	0.0286668
ENSBTAG00000033565	ENSBTAG00000033565	6.9487	-2.99591	1.02705	-2.91701	0.0035341	0.028711
ENSBTAG00000007275	TREM2	16.226	-2.20304	0.755177	-2.91726	0.00353125	0.028711
ENSBTAG00000021386	ANGPTL3	1.97422	3.72133	1.27583	2.9168	0.00353639	0.028711
ENSBTAG00000010477	TTC21A	2.65909	3.61931	1.24432	2.90866	0.00362978	0.029345
ENSBTAG00000011963	RPS19	34.6529	-1.45476	0.500069	-2.90911	0.00362463	0.029345
ENSBTAG00000018317	PPP2R2A	16.3178	-2.1828	0.75034	-2.90907	0.003625	0.029345
ENSBTAG00000002209	JPT2	11.6792	1.62836	0.560017	2.9077	0.00364102	0.029345
ENSBTAG00000047699	ENSBTAG00000047699	12.4519	-2.74907	0.945318	-2.90809	0.00363644	0.029345
ENSBTAG00000021367	ANP32B	7.08739	-3.00666	1.03391	-2.90806	0.00363675	0.029345
ENSBTAG00000046070	ENSBTAG00000046070	3.15404	3.0206	1.03979	2.905	0.00367252	0.0295365
ENSBTAG00000009470	CLIC4	22.9042	1.15593	0.397924	2.9049	0.00367369	0.0295365
ENSBTAG00000006744	TMEM131	7.15581	-3.01357	1.03815	-2.90282	0.0036982	0.0296975
ENSBTAG00000015034	IK	56.8284	-1.16633	0.401901	-2.90204	0.00370739	0.0297228
ENSBTAG00000020418	CA5B	7.36184	2.21727	0.764102	2.9018	0.00371031	0.0297228
ENSBTAG00000024561	H3F3A	62.3784	-1.04979	0.361988	-2.90008	0.00373068	0.0298499
ENSBTAG00000016265	DNAJA1	6.6875	-2.97651	1.02733	-2.89732	0.0037637	0.0300779
ENSBTAG00000018699	KAT7	18.4884	1.43724	0.496604	2.89414	0.00380198	0.0303472
ENSBTAG00000031786	ENSBTAG00000031786	17.5892	-2.53199	0.875266	-2.89282	0.00381799	0.0304383
ENSBTAG00000046612	ZNF292	26.133	-1.81812	0.628845	-2.89121	0.0038376	0.0305214
ENSBTAG00000012314	LDLR	39.7193	-1.7592	0.608437	-2.89133	0.00383609	0.0305214
ENSBTAG00000001186	SH2D4A	1.59747	3.65357	1.26392	2.89067	0.00384418	0.030537
ENSBTAG00000014411	ENSBTAG00000014411	10.9791	-2.75609	0.953624	-2.89013	0.00385087	0.0305428
ENSBTAG00000006833	LMAN1	6.47926	-2.93897	1.01699	-2.88986	0.00385411	0.0305428
ENSBTAG00000018522	OAZ1	193.246	-0.788466	0.272936	-2.88883	0.00386675	0.0306064
ENSBTAG00000043152	ENSBTAG00000043152	2.33513	3.08237	1.06769	2.88694	0.00389003	0.030608
ENSBTAG00000001780	SARS2	3.13849	2.99912	1.03883	2.88701	0.00388922	0.030608
ENSBTAG00000012697	PGAM1	24.9804	-1.89157	0.655046	-2.88769	0.00388083	0.030608
ENSBTAG00000019497	ILDR2	2.33513	3.08237	1.06769	2.88694	0.00389003	0.030608
ENSBTAG00000002352	GGA2	6.43608	-2.93369	1.01567	-2.88842	0.00387183	0.030608
ENSBTAG00000020645	GNAI2	23.9806	-1.69225	0.586304	-2.8863	0.00389794	0.030634
ENSBTAG00000018690	RPAP3	6.59767	-2.95304	1.02391	-2.88407	0.00392569	0.0308155
ENSBTAG00000017761	SMC1A	14.1905	-2.43713	0.846804	-2.87803	0.00400167	0.0312712
ENSBTAG00000018800	RPS4X	10.8147	-2.71168	0.941944	-2.87882	0.0039917	0.0312712
ENSBTAG00000011249	MOB2	5.81047	2.4723	0.859046	2.87796	0.0040026	0.0312712
ENSBTAG00000018313	MBNL2	10.7645	-2.70173	0.938583	-2.87852	0.00399544	0.0312712
ENSBTAG00000002287	CHD9	18.3007	-2.26931	0.78933	-2.87498	0.00404057	0.0315307
ENSBTAG00000004054	PAPOLA	27.051	-1.59169	0.554493	-2.87053	0.0040979	0.0319179
ENSBTAG00000001105	ANXA4	21.7006	1.346	0.468927	2.87038	0.00409981	0.0319179
ENSBTAG00000002627	ZRANB2	18.7869	-1.95777	0.682852	-2.86704	0.00414329	0.0321808
ENSBTAG00000012865	DEK	39.0147	-1.44708	0.504671	-2.86737	0.00413904	0.0321808
ENSBTAG00000007668	AGPAT4	3.06944	3.23843	1.12994	2.86603	0.00415659	0.0322464
ENSBTAG00000023997	VAMP8	24.2103	1.16164	0.405465	2.86496	0.00417061	0.0322796
ENSBTAG00000010910	COPS9	29.937	-1.83709	0.641207	-2.86505	0.00416946	0.0322796
ENSBTAG00000012544	IFNGR1	6.69533	-2.9607	1.0336	-2.86446	0.00417725	0.0322934
ENSBTAG00000001966	PDGFRL	4.16772	3.17609	1.10935	2.86303	0.00419615	0.0324017
ENSBTAG00000019938	N4BP1	10.7463	-2.7281	0.954641	-2.85772	0.00426693	0.0329099
ENSBTAG00000038745	CHMP6	4.75207	2.32801	0.815285	2.85546	0.00429746	0.0330729
ENSBTAG00000020872	C5AR1	6.43111	-2.91067	1.01935	-2.85542	0.00429804	0.0330729
ENSBTAG00000010626	SH3GLB2	10.0537	1.7118	0.599674	2.85454	0.00430986	0.0330871
ENSBTAG00000046324	ENSBTAG00000046324	18.4036	-1.97514	0.691892	-2.85469	0.00430782	0.0330871
ENSBTAG00000000074	NFIA	6.59384	2.33	0.816739	2.85281	0.0043335	0.0332302
ENSBTAG00000001360	RPS12	499.603	-1.19834	0.421022	-2.84626	0.00442355	0.0338815
ENSBTAG00000007438	STT3B	6.62098	-2.92926	1.0298	-2.84449	0.00444833	0.0339928
ENSBTAG00000007497	ARFRP1	8.44789	1.80998	0.63627	2.84467	0.00444574	0.0339928
ENSBTAG00000010716	FRAS1	3.88932	2.81815	0.990976	2.84381	0.00445777	0.0340258
ENSBTAG00000025642	RYR3	3.17632	2.86097	1.0067	2.84192	0.00448422	0.0341883
ENSBTAG00000019857	OTUD4	39.6521	0.925538	0.325916	2.83981	0.00451407	0.034337
ENSBTAG00000003577	GSPT1	13.8393	-2.39802	0.844339	-2.84011	0.00450974	0.034337
ENSBTAG00000020034	LYN	22.5227	-1.67026	0.589039	-2.83556	0.00457448	0.0347566
ENSBTAG00000012918	CRISP3	1.75608	3.78861	1.33701	2.83364	0.0046021	0.0349264
ENSBTAG00000035907	DDX3X	17.9656	-1.92713	0.680453	-2.83212	0.00462404	0.0350529
ENSBTAG00000020004	ZNF800	9.96653	-2.65523	0.938174	-2.83021	0.00465171	0.0351081
ENSBTAG00000015147	S100A10	65.474	-1.07193	0.378713	-2.83046	0.00464809	0.0351081
ENSBTAG00000005828	MERTK	6.69333	-2.9382	1.03806	-2.83048	0.00464776	0.0351081
ENSBTAG00000003645	FSIP2	3.80649	3.03046	1.07078	2.83016	0.0046525	0.0351081
ENSBTAG00000006256	PTPRO	3.42509	2.83487	1.00184	2.82966	0.00465982	0.0351234
ENSBTAG00000009603	UQCRH	35.6411	-1.41376	0.499761	-2.82887	0.00467131	0.03517
ENSBTAG00000000977	CADM1	13.5598	-2.44371	0.86402	-2.8283	0.00467965	0.0351929
ENSBTAG00000000717	PLPP2	15.3302	1.34477	0.476092	2.82459	0.00473407	0.0355618
ENSBTAG00000011788	CXHXorf38	3.17616	2.54912	0.902942	2.82312	0.00475587	0.0356851
ENSBTAG00000013266	PMFBP1	1.98625	3.54596	1.25671	2.82162	0.00477817	0.0358119
ENSBTAG00000009786	SCIN	14.3889	-2.4969	0.885865	-2.8186	0.00482337	0.0361099
ENSBTAG00000007102	GTSE1	5.58356	2.29796	0.815591	2.81754	0.00483933	0.0361479
ENSBTAG00000021091	ANKFY1	2.71612	3.26407	1.15835	2.81786	0.00483445	0.0361479
ENSBTAG00000014921	IL6	13.1535	-2.77611	0.98626	-2.81478	0.00488103	0.0364183
ENSBTAG00000013579	SARAF	10.5925	-2.72291	0.967576	-2.81416	0.00489054	0.0364483
ENSBTAG00000014707	ISG15	178.651	-0.966427	0.343603	-2.81262	0.00491394	0.0365482
ENSBTAG00000013606	FKBP2	10.405	-2.70179	0.960619	-2.81255	0.00491498	0.0365482
ENSBTAG00000011785	WDR26	9.91133	-2.64581	0.941458	-2.81034	0.00494897	0.0367187
ENSBTAG00000014554	SNAI1	6.6192	-2.93857	1.04558	-2.81047	0.00494686	0.0367187
ENSBTAG00000027713	LYSMD3	6.76626	-2.93313	1.04402	-2.80946	0.00496245	0.0367596
ENSBTAG00000039922	ARAP2	15.0589	-2.39582	0.852831	-2.80926	0.00496557	0.0367596
ENSBTAG00000020884	CASP4	20.0591	-1.96604	0.700385	-2.80708	0.00499924	0.0369676
ENSBTAG00000005907	NDUFB6	6.39725	-2.90702	1.03606	-2.80584	0.00501849	0.0370686
ENSBTAG00000017872	ZNF304	7.37841	2.24819	0.801958	2.80337	0.0050571	0.0373123
ENSBTAG00000003035	IMPACT	8.83572	1.8552	0.662603	2.79987	0.00511232	0.0376778
ENSBTAG00000021435	MAFF	10.4888	-2.70912	0.968829	-2.79628	0.00516948	0.0380568
ENSBTAG00000014642	NAPRT	4.18867	3.16546	1.1332	2.79337	0.00521617	0.038358
ENSBTAG00000016779	CLIP1	15.1443	-2.10232	0.753783	-2.78903	0.00528667	0.0388333
ENSBTAG00000014450	NOSIP	7.98041	1.65692	0.594346	2.7878	0.00530668	0.0389372
ENSBTAG00000047679	DNTTIP2	16.9227	-2.07905	0.746846	-2.78378	0.00537301	0.0393803
ENSBTAG00000004553	TPM4	28.9275	-1.72834	0.621239	-2.78208	0.00540118	0.0395431
ENSBTAG00000016640	HEATR3	6.44949	-2.88404	1.03776	-2.77911	0.00545083	0.0398626
ENSBTAG00000018471	SSR3	9.69933	-2.61811	0.942476	-2.77791	0.00547106	0.0399665
ENSBTAG00000004994	ENSBTAG00000004994	6.1566	-2.84857	1.02628	-2.77563	0.00550946	0.040189
ENSBTAG00000034269	RCBTB1	2.33105	2.92623	1.05435	2.77538	0.00551364	0.040189
ENSBTAG00000004659	COQ10B	22.3443	-1.64783	0.594269	-2.77286	0.00555655	0.0404573
ENSBTAG00000034366	ENSBTAG00000034366	6.39409	-2.89039	1.04499	-2.76595	0.00567567	0.0412793
ENSBTAG00000025666	RPS29	7.6767	-3.02086	1.09289	-2.76411	0.00570791	0.0414229
ENSBTAG00000040308	RPS13	68.4833	-0.94844	0.343104	-2.76429	0.00570463	0.0414229
ENSBTAG00000048130	ENSBTAG00000048130	6.26225	2.37195	0.859169	2.76075	0.00576686	0.041805
ENSBTAG00000024175	ENSBTAG00000024175	1.58545	3.62963	1.31563	2.75886	0.00580039	0.0419564
ENSBTAG00000033608	ENSBTAG00000033608	1.58545	3.62963	1.31563	2.75886	0.00580039	0.0419564
ENSBTAG00000020505	SBNO1	15.07	-2.10754	0.764234	-2.75771	0.00582071	0.0420575
ENSBTAG00000010242	LAMP1	311.795	1.00041	0.362863	2.75699	0.00583353	0.0421042
ENSBTAG00000010439	AKAP8L	7.22236	-2.96452	1.07594	-2.75528	0.00586426	0.04228
ENSBTAG00000009620	WDR27	1.72486	3.79441	1.37853	2.75251	0.00591404	0.0425003
ENSBTAG00000005915	SFMBT2	1.72486	3.79441	1.37853	2.75251	0.00591404	0.0425003
ENSBTAG00000034871	ENSBTAG00000034871	1.72486	3.79441	1.37853	2.75251	0.00591404	0.0425003
ENSBTAG00000015683	HSPA4	6.05972	-2.82588	1.02709	-2.75136	0.00593492	0.0426042
ENSBTAG00000016174	NCL	19.2623	-2.03219	0.739131	-2.74944	0.00596977	0.0427837
ENSBTAG00000011578	CD44	88.7443	-0.981476	0.356995	-2.74927	0.00597282	0.0427837
ENSBTAG00000011611	OSTC	6.54629	-2.90467	1.05712	-2.74772	0.00600117	0.0429404
ENSBTAG00000022394	SAA2	1.62869	3.36737	1.22579	2.74709	0.00601258	0.0429757
ENSBTAG00000014693	TMEM88	6.96648	1.91173	0.697329	2.7415	0.00611592	0.0436673
ENSBTAG00000005293	CDC25C	2.7299	3.19152	1.16529	2.73882	0.00616599	0.0439774
ENSBTAG00000040518	ENSBTAG00000040518	4.03947	2.23322	0.815549	2.7383	0.0061757	0.0439994
ENSBTAG00000037735	C5AR2	9.90818	-2.57722	0.941418	-2.7376	0.00618902	0.044047
ENSBTAG00000045582	ARPC5	43.053	-1.13442	0.414539	-2.73659	0.00620803	0.0441349
ENSBTAG00000006963	RPL12	12.5417	-2.28411	0.83501	-2.73543	0.00622987	0.0441718
ENSBTAG00000000504	GTF2B	6.55126	-2.90275	1.06124	-2.73526	0.00623319	0.0441718
ENSBTAG00000018189	CSTB	255.857	0.668253	0.244254	2.7359	0.00622107	0.0441718
ENSBTAG00000009435	SMG5	2.75942	2.82974	1.03589	2.73169	0.00630096	0.0446043
ENSBTAG00000012804	REEP5	50.8082	-1.10787	0.405706	-2.73071	0.00631976	0.0446897
ENSBTAG00000000363	BDP1	15.9074	-2.11822	0.776161	-2.7291	0.00635067	0.0448128
ENSBTAG00000005763	AKT1S1	2.72273	3.1585	1.15731	2.72917	0.00634931	0.0448128
ENSBTAG00000007763	SLC1A4	4.65987	2.03086	0.744898	2.72635	0.00640385	0.0450921
ENSBTAG00000015541	DLC1	52.6927	-1.22446	0.449111	-2.72641	0.00640273	0.0450921
ENSBTAG00000018057	ZNF621	2.03125	3.28896	1.20815	2.72232	0.00648247	0.0455973
ENSBTAG00000042708	ENSBTAG00000042708	1.95503	3.62032	1.33107	2.71986	0.00653101	0.0458415
ENSBTAG00000038042	CXCR2	1.95503	3.62032	1.33107	2.71986	0.00653101	0.0458415
ENSBTAG00000001810	SCAF11	22.3066	-1.59126	0.585468	-2.71792	0.00656934	0.0460618
ENSBTAG00000001353	PMPCA	10.5536	1.45133	0.534673	2.71443	0.00663904	0.0465013
ENSBTAG00000015820	UXT	5.8117	-2.7872	1.02703	-2.71384	0.00665078	0.0465344
ENSBTAG00000048286	E2F6	8.54987	1.63693	0.603394	2.71288	0.00667014	0.0466207
ENSBTAG00000019020	TAX1BP1	39.2393	-1.17032	0.431568	-2.7118	0.00669194	0.0467238
ENSBTAG00000008683	LDHA	34.8481	-1.65295	0.609809	-2.7106	0.00671619	0.0468438
ENSBTAG00000015828	FKBP11	5.92779	-2.80462	1.03502	-2.70973	0.00673384	0.0469176
ENSBTAG00000003014	TRPV2	21.5173	1.13041	0.417466	2.70779	0.00677322	0.0469954
ENSBTAG00000020523	SLC10A5	1.9622	3.61348	1.33416	2.70843	0.00676026	0.0469954
ENSBTAG00000018905	MAN2A2	11.0884	3.28712	1.21395	2.70779	0.00677334	0.0469954
ENSBTAG00000016000	CARF	3.71373	2.33516	0.86228	2.70812	0.00676647	0.0469954
ENSBTAG00000030546	KRT26	2.67216	3.25157	1.20125	2.70682	0.00679307	0.047083
ENSBTAG00000003263	TBCA	9.92519	-2.62503	0.970604	-2.70453	0.00684009	0.0473594
ENSBTAG00000027879	MPC1	41.7105	-1.40561	0.519919	-2.70351	0.00686122	0.0474067
ENSBTAG00000011591	KRR1	5.72555	-2.7761	1.02674	-2.70379	0.00685535	0.0474067
ENSBTAG00000038920	VPS13C	13.5091	-2.34792	0.868853	-2.70232	0.00688571	0.0474277
ENSBTAG00000019933	MKNK1	19.7621	-1.77365	0.656275	-2.7026	0.00687989	0.0474277
ENSBTAG00000002490	CHPT1	5.65318	-2.76859	1.02437	-2.70271	0.00687761	0.0474277
ENSBTAG00000024326	ENSBTAG00000024326	1.93098	3.70801	1.37525	2.69624	0.00701281	0.0474653
ENSBTAG00000024255	UOX	1.93098	3.70801	1.37525	2.69624	0.00701281	0.0474653
ENSBTAG00000001912	TRPV5	2.32487	3.06532	1.1359	2.69858	0.00696358	0.0474653
ENSBTAG00000038347	SLC17A6	1.93098	3.70801	1.37525	2.69624	0.00701281	0.0474653
ENSBTAG00000014020	RTKN2	1.93098	3.70801	1.37525	2.69624	0.00701281	0.0474653
ENSBTAG00000005471	RHCG	1.93098	3.70801	1.37525	2.69624	0.00701281	0.0474653
ENSBTAG00000021493	PRM1	1.93098	3.70801	1.37525	2.69624	0.00701281	0.0474653
ENSBTAG00000000060	PRDM14	1.93098	3.70801	1.37525	2.69624	0.00701281	0.0474653
ENSBTAG00000019977	PCDH10	1.93098	3.70801	1.37525	2.69624	0.00701281	0.0474653
ENSBTAG00000045644	OR2T6	1.93098	3.70801	1.37525	2.69624	0.00701281	0.0474653
ENSBTAG00000007324	LRRC4C	1.64071	3.24794	1.20285	2.70019	0.00692998	0.0474653
ENSBTAG00000017827	IVL	1.93098	3.70801	1.37525	2.69624	0.00701281	0.0474653
ENSBTAG00000012163	ITGB1BP2	1.93098	3.70801	1.37525	2.69624	0.00701281	0.0474653
ENSBTAG00000001166	HSF5	1.93098	3.70801	1.37525	2.69624	0.00701281	0.0474653
ENSBTAG00000046280	C11H2orf16	1.93098	3.70801	1.37525	2.69624	0.00701281	0.0474653
ENSBTAG00000010694	BICC1	3.92054	2.68525	0.994417	2.70033	0.00692705	0.0474653
ENSBTAG00000025167	ABHD15	1.93098	3.70801	1.37525	2.69624	0.00701281	0.0474653
ENSBTAG00000011726	CRYL1	5.77171	-2.78992	1.03517	-2.69513	0.00703601	0.0475738
ENSBTAG00000023730	TUBB3	2.40243	2.75827	1.02426	2.69293	0.00708267	0.0478264
ENSBTAG00000020316	AP2B1	20.7184	-1.69694	0.630203	-2.69269	0.00708779	0.0478264
ENSBTAG00000010533	HMGXB4	14.1142	1.41867	0.52725	2.69069	0.00713043	0.0480164
ENSBTAG00000005316	GDI2	9.5406	-2.57142	0.955559	-2.69101	0.00712363	0.0480164
ENSBTAG00000043097	ENSBTAG00000043097	2.7041	3.25927	1.21161	2.69002	0.00714468	0.0480636
ENSBTAG00000000087	HSD17B12	9.49491	-2.53611	0.943047	-2.68927	0.00716078	0.0481151
ENSBTAG00000000005	GRK3	6.00102	-2.79554	1.03963	-2.68899	0.00716686	0.0481151
ENSBTAG00000045627	ENSBTAG00000045627	8.49473	2.29575	0.854087	2.68796	0.00718894	0.0481183
ENSBTAG00000022689	RYBP	5.6441	-2.76874	1.02989	-2.68837	0.00718019	0.0481183
ENSBTAG00000008448	MEIS1	8.41557	2.07629	0.772443	2.68796	0.0071891	0.0481183
ENSBTAG00000012620	RETREG2	31.2617	1.02068	0.379942	2.68641	0.00722254	0.0482448
ENSBTAG00000012065	DNAJC3	16.8731	-2.04802	0.762309	-2.6866	0.00721838	0.0482448
ENSBTAG00000015222	RSRP1	5.978	-2.80124	1.0431	-2.68549	0.00724243	0.048329
ENSBTAG00000012589	HSPE1	11.4291	-2.68512	1.00001	-2.6851	0.00725077	0.0483361
ENSBTAG00000003642	PRDX1	619.129	0.988984	0.368428	2.68433	0.00726749	0.0483988
ENSBTAG00000040098	ENSBTAG00000040098	2.52497	3.06217	1.14125	2.68317	0.00729269	0.0484669
ENSBTAG00000020813	ENSBTAG00000020813	1.57651	3.49626	1.30319	2.68286	0.00729963	0.0484669
ENSBTAG00000019337	ACVR1C	1.57651	3.49626	1.30319	2.68286	0.00729963	0.0484669
ENSBTAG00000007216	DPF1	1.76093	3.5746	1.33281	2.68201	0.00731819	0.0485415
ENSBTAG00000038635	ENSBTAG00000038635	3.65571	2.31196	0.862462	2.68065	0.00734787	0.0486897
ENSBTAG00000040076	ILF3	13.6044	-2.35222	0.877719	-2.67992	0.00736391	0.0487473
ENSBTAG00000006240	TLR4	30.5164	-1.59158	0.594006	-2.6794	0.00737539	0.0487746
ENSBTAG00000011104	RTN4	155.124	-0.927557	0.346297	-2.67851	0.00739515	0.048808
ENSBTAG00000039861	OAS1Y	24.9613	-2.03629	0.760169	-2.67873	0.00739011	0.048808
ENSBTAG00000018742	MTCH2	12.2049	-2.2985	0.858403	-2.67765	0.00741413	0.0488846
ENSBTAG00000014861	SLC20A2	2.68319	3.03599	1.13416	2.67687	0.00743144	0.0489501
ENSBTAG00000019784	PPP2R5E	12.0969	-2.22853	0.832741	-2.67614	0.00744756	0.0490076
ENSBTAG00000012595	RIDA	12.7069	-2.34477	0.878136	-2.67017	0.00758137	0.0498387
ENSBTAG00000038048	MRC1	10.626	-2.52128	0.944541	-2.66931	0.00760063	0.0499158
ENSBTAG00000008001	NUCKS1	54.0053	-1.06711	0.400207	-2.66639	0.00766704	0.0503021
ENSBTAG00000008696	FAM120A	6.0929	-2.81934	1.05824	-2.66418	0.00771767	0.0505843
ENSBTAG00000013238	CDK12	6.12991	-2.80504	1.05346	-2.66269	0.00775194	0.0507588
ENSBTAG00000007562	TRAM1	16.8054	-2.03601	0.765159	-2.6609	0.00779316	0.0509783
ENSBTAG00000008314	SDHB	21.3149	-1.5768	0.593107	-2.65854	0.00784804	0.0512867
ENSBTAG00000016116	ENSBTAG00000016116	1.76986	3.56616	1.34186	2.65762	0.00786936	0.0513754
ENSBTAG00000017028	USO1	12.5151	-2.2574	0.84975	-2.65655	0.00789458	0.0514894
ENSBTAG00000037030	ENSBTAG00000037030	3.16368	2.96371	1.11606	2.65552	0.00791852	0.0515442
ENSBTAG00000020407	MTSS1	28.5316	-1.36926	0.515571	-2.65581	0.00791181	0.0515442
ENSBTAG00000020116	JSP.1	107.326	-1.18042	0.44457	-2.65519	0.00792636	0.0515447
ENSBTAG00000021851	ENSBTAG00000021851	5.41953	-2.71784	1.02505	-2.65142	0.00801535	0.0518865
ENSBTAG00000016524	RALY	25.6184	1.13543	0.428057	2.65253	0.00798913	0.0518865
ENSBTAG00000010989	PIK3R1	5.43326	-2.70743	1.02117	-2.65131	0.00801804	0.0518865
ENSBTAG00000026501	MGC127055	4.21096	2.87396	1.08394	2.6514	0.00801592	0.0518865
ENSBTAG00000005057	FAM204A	9.75646	-2.54738	0.960792	-2.65133	0.00801751	0.0518865
ENSBTAG00000018887	IPO13	2.68887	2.67982	1.01095	2.65079	0.00803033	0.0519154
ENSBTAG00000045785	TOM1	5.9326	2.11086	0.796994	2.64852	0.00808442	0.0522142
ENSBTAG00000002012	CIAO2A	11.1741	-2.57288	0.972556	-2.64548	0.00815755	0.0526352
ENSBTAG00000018463	VIM	526.707	-0.791433	0.29926	-2.64463	0.00817801	0.0526648
ENSBTAG00000014295	CAPZA1	14.9465	-2.30761	0.872481	-2.64488	0.00817196	0.0526648
ENSBTAG00000013602	BRWD1	9.49575	-2.55669	0.96698	-2.644	0.00819331	0.0527121
ENSBTAG00000012383	CHMP5	5.82204	-2.77745	1.05155	-2.6413	0.00825884	0.0530823
ENSBTAG00000017743	XIRP2	7.13803	3.52557	1.33582	2.63926	0.00830882	0.0533002
ENSBTAG00000002746	OSTF1	25.4714	-1.42482	0.539805	-2.63951	0.00830253	0.0533002
ENSBTAG00000016061	RSAD2	17.6107	-2.45022	0.928552	-2.63875	0.00832125	0.0533283
ENSBTAG00000005571	PHF20	12.234	-2.2261	0.843769	-2.63828	0.00833278	0.0533507
ENSBTAG00000045781	RF00017	3.954	2.64029	1.00236	2.63409	0.00843636	0.0539618
ENSBTAG00000002382	DDX10	5.53374	-2.72179	1.03371	-2.63302	0.00846292	0.0540795
ENSBTAG00000010919	USP47	5.38032	-2.69129	1.023	-2.63078	0.00851904	0.0543857
ENSBTAG00000016023	EIF4A3	5.34175	-2.70217	1.02799	-2.62859	0.00857398	0.0546838
ENSBTAG00000014170	MAP7D3	27.3096	-1.39721	0.531623	-2.6282	0.00858375	0.0546936
ENSBTAG00000014855	MICAL2	4.13342	2.18374	0.831329	2.62681	0.00861905	0.0548658
ENSBTAG00000031998	CXCL16	100.125	-1.13202	0.431066	-2.62608	0.00863739	0.0549298
ENSBTAG00000014611	SORL1	8.67791	-2.48058	0.946684	-2.62028	0.00878569	0.0558194
ENSBTAG00000003228	RPL3	84.881	-1.15454	0.441219	-2.6167	0.00887844	0.0563547
ENSBTAG00000019436	SLC39A13	17.7238	1.30543	0.499041	2.61587	0.00889998	0.0564374
ENSBTAG00000018854	SOD1	14.9159	-1.98316	0.758746	-2.61373	0.008956	0.0567384
ENSBTAG00000017244	PRPF18	5.24965	-2.6804	1.02569	-2.61326	0.00896828	0.056762
ENSBTAG00000014891	SRSF7	13.0356	-2.36876	0.906678	-2.61257	0.0089864	0.0568225
ENSBTAG00000022632	TCTA	3.21532	2.36296	0.905105	2.6107	0.00903572	0.05708
ENSBTAG00000020935	HIF1A	12.096	-2.6142	1.00171	-2.60974	0.00906111	0.0571858
ENSBTAG00000030499	ENSBTAG00000030499	5.90546	-2.75741	1.05689	-2.60898	0.00908121	0.0572582
ENSBTAG00000020355	KLF4	8.88313	-2.50548	0.960711	-2.60794	0.00910884	0.0573779
ENSBTAG00000016278	RPL30	14.821	-2.51276	0.964453	-2.60537	0.00917744	0.0577552
ENSBTAG00000026716	IBTK	5.16943	-2.6588	1.02119	-2.60364	0.00922397	0.057993
ENSBTAG00000021762	ZC3H15	5.37313	-2.6917	1.03418	-2.60274	0.00924817	0.0580901
ENSBTAG00000020892	IL2RA	2.4193	2.63232	1.01167	2.60196	0.00926931	0.0581678
ENSBTAG00000006075	SUCLG1	5.18919	-2.65994	1.02288	-2.60043	0.00931062	0.0583542
ENSBTAG00000019821	DHX9	25.3345	-1.49956	0.576765	-2.59995	0.00932374	0.0583542
ENSBTAG00000005227	ATF6	9.58343	-2.49871	0.961083	-2.59989	0.0093254	0.0583542
ENSBTAG00000019156	CCT2	28.8441	-1.41952	0.546077	-2.59948	0.00933656	0.0583689
ENSBTAG00000006654	TANK	14.1902	-2.29584	0.883362	-2.59898	0.00935007	0.0583983
ENSBTAG00000008470	MPHOSPH9	12.8992	2.8789	1.10802	2.59824	0.00937022	0.0584691
ENSBTAG00000009990	EPS15L1	6.89057	1.92652	0.742166	2.5958	0.00943701	0.0588305
ENSBTAG00000008636	PDE4B	39.5254	-1.51569	0.583975	-2.59547	0.00944618	0.0588324
ENSBTAG00000008419	PDE2A	2.00544	3.2981	1.27185	2.59315	0.00951016	0.059149
ENSBTAG00000004200	GTPBP3	5.86608	2.15773	0.832145	2.59298	0.00951485	0.059149
ENSBTAG00000004154	SKIL	11.2868	-2.18945	0.844879	-2.59144	0.0095575	0.0593585
ENSBTAG00000014551	TNFAIP8	24.5916	-1.6411	0.634269	-2.58738	0.00967082	0.0598941
ENSBTAG00000021288	PSMB4	12.9151	-2.23659	0.864382	-2.58751	0.0096673	0.0598941
ENSBTAG00000003279	NDUFA10	6.04709	-2.76516	1.06858	-2.5877	0.00966183	0.0598941
ENSBTAG00000017856	TSTD1	15.6689	1.31024	0.506474	2.58698	0.00968221	0.0599087
ENSBTAG00000003501	SACM1L	26.7995	-1.41135	0.546122	-2.58431	0.00975754	0.0603185
ENSBTAG00000009078	MIA	2.42162	2.67709	1.03631	2.58328	0.00978667	0.0604422
ENSBTAG00000006520	ENSBTAG00000006520	2.03372	3.42276	1.32886	2.57572	0.0100032	0.0606119
ENSBTAG00000005892	ZAP70	2.83311	2.68982	1.04388	2.57674	0.00997372	0.0606119
ENSBTAG00000009298	XYLT2	2.03372	3.42276	1.32886	2.57572	0.0100032	0.0606119
ENSBTAG00000014603	VAMP1	2.03372	3.42276	1.32886	2.57572	0.0100032	0.0606119
ENSBTAG00000001979	TAF7L	2.03372	3.42276	1.32886	2.57572	0.0100032	0.0606119
ENSBTAG00000003746	SCP2	5.26092	-2.65864	1.03228	-2.57551	0.0100092	0.0606119
ENSBTAG00000014186	NCOA5	2.03372	3.42276	1.32886	2.57572	0.0100032	0.0606119
ENSBTAG00000000698	MYO18B	2.03372	3.42276	1.32886	2.57572	0.0100032	0.0606119
ENSBTAG00000018152	MYADM	20.0392	-1.67564	0.649481	-2.57997	0.00988084	0.0606119
ENSBTAG00000046775	MAN1B1	2.03372	3.42276	1.32886	2.57572	0.0100032	0.0606119
ENSBTAG00000005762	LYNX1	2.03372	3.42276	1.32886	2.57572	0.0100032	0.0606119
ENSBTAG00000005989	LAP3	28.6669	-1.32393	0.513787	-2.5768	0.00997201	0.0606119
ENSBTAG00000001592	INSIG1	21.8267	-1.73529	0.67379	-2.57542	0.0100119	0.0606119
ENSBTAG00000018200	IL15	2.03372	3.42276	1.32886	2.57572	0.0100032	0.0606119
ENSBTAG00000008056	GAD2	2.03372	3.42276	1.32886	2.57572	0.0100032	0.0606119
ENSBTAG00000047098	ENSBTAG00000047098	2.03372	3.42276	1.32886	2.57572	0.0100032	0.0606119
ENSBTAG00000043549	ENSBTAG00000043549	86.0747	-1.55013	0.601752	-2.57602	0.00999446	0.0606119
ENSBTAG00000032790	ENSBTAG00000032790	2.03372	3.42276	1.32886	2.57572	0.0100032	0.0606119
ENSBTAG00000012857	CNNM2	2.03372	3.42276	1.32886	2.57572	0.0100032	0.0606119
ENSBTAG00000029892	bta-mir-10a	2.03372	3.42276	1.32886	2.57572	0.0100032	0.0606119
ENSBTAG00000002094	ATP5MF	19.8246	-1.72871	0.671262	-2.57531	0.0100152	0.0606119
ENSBTAG00000038878	AOX4	2.03372	3.42276	1.32886	2.57572	0.0100032	0.0606119
ENSBTAG00000002493	VPS35	10.4945	-2.47746	0.962333	-2.57443	0.0100405	0.06071
ENSBTAG00000000421	EEA1	34.1741	-1.17583	0.456957	-2.57317	0.0100772	0.060821
ENSBTAG00000009035	CENPE	6.11733	-2.77282	1.07752	-2.57333	0.0100725	0.060821
ENSBTAG00000016511	POLDIP3	14.1397	1.28492	0.499425	2.5728	0.010088	0.0608306
ENSBTAG00000010856	SLC8A2	3.40028	2.9553	1.14913	2.57177	0.0101179	0.0609557
ENSBTAG00000046846	FAM32A	27.7386	-1.52873	0.594891	-2.56976	0.0101769	0.0612552
ENSBTAG00000018935	SETMAR	2.0553	3.04759	1.18655	2.56845	0.0102156	0.0614109
ENSBTAG00000017426	PDCD6IP	5.80576	-2.72961	1.06283	-2.56825	0.0102213	0.0614109
ENSBTAG00000018016	NUPR1	68.3832	0.799425	0.311359	2.56753	0.0102425	0.0614826
ENSBTAG00000012223	TNFSF14	27.7451	1.73652	0.677689	2.56241	0.0103948	0.0623405
ENSBTAG00000001671	RTF1	8.79218	-2.42602	0.947551	-2.5603	0.0104581	0.0626638
ENSBTAG00000002175	SRPK2	5.05551	-2.62895	1.02759	-2.55837	0.0105165	0.0627422
ENSBTAG00000042910	RF00493	3.26968	2.37094	0.926643	2.55864	0.0105083	0.0627422
ENSBTAG00000020963	RASSF1	6.01785	1.7724	0.692804	2.5583	0.0105185	0.0627422
ENSBTAG00000020313	FNBP1	8.69954	-2.45707	0.960264	-2.55875	0.010505	0.0627422
ENSBTAG00000025250	CCL3	1575.32	0.910074	0.355604	2.55924	0.0104902	0.0627422
ENSBTAG00000006025	AHSA2	7.88569	2.05105	0.802035	2.55731	0.0105485	0.0628644
ENSBTAG00000026327	RPL8	132.181	-0.795126	0.311187	-2.55514	0.0106146	0.0632017
ENSBTAG00000011559	RPL7A	87.4453	-0.917389	0.359222	-2.55382	0.0106548	0.0633842
ENSBTAG00000001123	SNRNP48	14.1025	1.55361	0.608843	2.55174	0.0107186	0.0636496
ENSBTAG00000002966	DNAJC13	11.9095	-2.17473	0.852235	-2.5518	0.0107169	0.0636496
ENSBTAG00000006116	SUGP1	5.70024	1.7632	0.691982	2.54804	0.0108331	0.0642441
ENSBTAG00000009390	MINDY4	1.96705	3.38395	1.32814	2.54788	0.0108381	0.0642441
ENSBTAG00000005589	STK19	33.0094	1.02016	0.40064	2.54633	0.0108864	0.0644537
ENSBTAG00000047649	AUH	2.77139	2.8289	1.11106	2.54612	0.0108929	0.0644537
ENSBTAG00000021688	FH	5.68909	-2.72078	1.06883	-2.54556	0.0109103	0.0644992
ENSBTAG00000046569	CISD3	5.91177	1.84574	0.725176	2.54523	0.0109207	0.0645033
ENSBTAG00000003338	LRRCC1	5.10264	-2.6268	1.03247	-2.5442	0.0109528	0.0646349
ENSBTAG00000021767	UBE2N	9.51312	-2.54974	1.00296	-2.54221	0.0110154	0.0649467
ENSBTAG00000021209	UBR5	27.1539	-1.385	0.545128	-2.54069	0.0110634	0.0651721
ENSBTAG00000009154	U2SURP	33.6507	-1.36076	0.536249	-2.53755	0.0111631	0.065701
ENSBTAG00000008060	SNRNP35	8.63262	1.66612	0.656702	2.5371	0.0111774	0.0657268
ENSBTAG00000008020	ENSBTAG00000008020	5.61723	2.19397	0.865461	2.53503	0.0112438	0.0660587
ENSBTAG00000032021	RALB	15.9074	-1.94457	0.7675	-2.53364	0.0112884	0.0662617
ENSBTAG00000006489	MYO5A	14.1407	-2.25997	0.892294	-2.53277	0.0113167	0.0663691
ENSBTAG00000018324	AGO3	2.78021	2.44132	0.964369	2.53152	0.0113568	0.0665457
ENSBTAG00000007435	NOLC1	5.20869	-2.62835	1.03863	-2.53058	0.0113874	0.0666421
ENSBTAG00000012147	ARRDC1	8.2212	1.79871	0.71084	2.5304	0.0113934	0.0666421
ENSBTAG00000027017	SIX3	1.63895	3.08573	1.22038	2.5285	0.0114552	0.0669446
ENSBTAG00000046587	CST6	15.8676	2.5558	1.01117	2.52758	0.0114853	0.0670615
ENSBTAG00000004817	ENSBTAG00000004817	3.54336	2.46422	0.975211	2.52686	0.0115088	0.0671396
ENSBTAG00000018638	CC2D2A	1.63354	3.11996	1.23492	2.52645	0.0115223	0.0671592
ENSBTAG00000019883	IST1	20.4414	-1.49962	0.593699	-2.5259	0.0115404	0.0672056
ENSBTAG00000000260	ZNRF2	5.08984	-2.61617	1.0359	-2.52551	0.011553	0.0672203
ENSBTAG00000007352	KCNC4	2.02949	3.11536	1.23437	2.52384	0.0116081	0.0674815
ENSBTAG00000011247	ZC3HC1	8.04867	1.68117	0.666368	2.52289	0.0116395	0.0675456
ENSBTAG00000017797	LY75	11.2872	1.75449	0.695403	2.52298	0.0116364	0.0675456
ENSBTAG00000002457	SEC61B	12.0015	-2.26044	0.89629	-2.522	0.011669	0.0676576
ENSBTAG00000011645	U2AF1	14.61	-1.95271	0.775052	-2.51946	0.0117535	0.068088
ENSBTAG00000044922	ENSBTAG00000044922	3.82291	2.54223	1.00921	2.51903	0.0117678	0.0681114
ENSBTAG00000005997	ENSBTAG00000005997	2.70724	2.88013	1.14369	2.51828	0.011793	0.0681979
ENSBTAG00000013708	SNX8	6.33044	1.8528	0.73622	2.51664	0.0118479	0.0684555
ENSBTAG00000020707	ADGRG6	2.39933	2.74481	1.09124	2.5153	0.011893	0.0686566
ENSBTAG00000011831	SPPL2A	11.0042	-2.13569	0.849319	-2.5146	0.0119169	0.0687347
ENSBTAG00000047720	ENSBTAG00000047720	1.65991	3.0574	1.21631	2.51366	0.0119485	0.0687826
ENSBTAG00000001887	STAM2	4.84823	-2.57823	1.02591	-2.51312	0.0119667	0.0687826
ENSBTAG00000013197	PSEN2	14.2328	1.24704	0.496158	2.51339	0.0119577	0.0687826
ENSBTAG00000002531	ARHGAP10	23.7264	-1.42378	0.566349	-2.51397	0.0119381	0.0687826
ENSBTAG00000015104	CCDC28B	3.32937	2.18059	0.868095	2.51192	0.0120076	0.0689578
ENSBTAG00000008520	NFIC	12.9324	1.2328	0.490931	2.51115	0.012034	0.0690499
ENSBTAG00000017082	POR	33.4736	0.980195	0.390536	2.50987	0.0120775	0.0691965
ENSBTAG00000020496	C23H6orf62	18.9399	-1.6363	0.651969	-2.50979	0.0120804	0.0691965
ENSBTAG00000014217	HHEX	4.81321	-2.56673	1.02302	-2.50897	0.0121084	0.0692969
ENSBTAG00000021837	RGS19	13.976	-1.88172	0.750243	-2.50814	0.0121368	0.0693996
ENSBTAG00000008703	EIF2AK2	4.85921	-2.56901	1.02451	-2.50756	0.0121569	0.0694548
ENSBTAG00000002313	ITPR2	5.42556	-2.65195	1.05784	-2.50695	0.0121777	0.0695135
ENSBTAG00000000415	ERBIN	8.08813	-2.375	0.94776	-2.50591	0.0122137	0.0696589
ENSBTAG00000008827	SPOCK2	5.1407	-2.60717	1.0409	-2.50474	0.0122542	0.0698298
ENSBTAG00000005180	RBMS1	5.95668	-2.73835	1.09375	-2.50363	0.0122928	0.0699898
ENSBTAG00000043383	RF00069	2.0072	3.25101	1.29931	2.5021	0.0123458	0.070171
ENSBTAG00000021310	COL4A4	2.0072	3.25101	1.29931	2.5021	0.0123458	0.070171
ENSBTAG00000014492	NFKBIL1	2.88958	2.51702	1.00609	2.50179	0.0123567	0.0701731
ENSBTAG00000021543	MDFIC	21.0467	-1.45536	0.581882	-2.50113	0.0123796	0.0702114
ENSBTAG00000002736	DNMT1	9.77193	-2.38371	0.953107	-2.50099	0.0123847	0.0702114
ENSBTAG00000007875	SAFB	8.97185	-2.46776	0.987218	-2.49971	0.0124293	0.0703817
ENSBTAG00000003417	PHKG2	5.77869	1.98547	0.79434	2.49953	0.0124359	0.0703817
ENSBTAG00000013952	HNRNPD	25.8886	-1.29267	0.517254	-2.49909	0.0124511	0.0704079
ENSBTAG00000013128	ACBD3	27.3103	-1.26474	0.50614	-2.49879	0.0124619	0.0704087
ENSBTAG00000039208	ATP5F1E	5.24542	-2.63972	1.05762	-2.49589	0.012564	0.0709254
ENSBTAG00000024723	CHCHD3	8.44745	-2.36157	0.946376	-2.49538	0.0125821	0.0709671
ENSBTAG00000016563	GOLGA4	66.9652	-1.01492	0.407395	-2.49126	0.0127293	0.0717359
ENSBTAG00000003422	SNX5	22.5473	-1.41406	0.567837	-2.49026	0.012765	0.0718762
ENSBTAG00000005882	ENSBTAG00000005882	2.0217	3.35854	1.37165	2.44854	0.0143435	0.0721233
ENSBTAG00000007062	ENSBTAG00000007062	2.0217	3.35854	1.37165	2.44854	0.0143435	0.0721233
ENSBTAG00000015600	ENSBTAG00000015600	2.0217	3.35854	1.37165	2.44854	0.0143435	0.0721233
ENSBTAG00000017949	ENSBTAG00000017949	2.0217	3.35854	1.37165	2.44854	0.0143435	0.0721233
ENSBTAG00000026141	ENSBTAG00000026141	2.0217	3.35854	1.37165	2.44854	0.0143435	0.0721233
ENSBTAG00000027430	ENSBTAG00000027430	2.0217	3.35854	1.37165	2.44854	0.0143435	0.0721233
ENSBTAG00000031915	ENSBTAG00000031915	2.0217	3.35854	1.37165	2.44854	0.0143435	0.0721233
ENSBTAG00000033519	ENSBTAG00000033519	2.0217	3.35854	1.37165	2.44854	0.0143435	0.0721233
ENSBTAG00000033677	ENSBTAG00000033677	2.0217	3.35854	1.37165	2.44854	0.0143435	0.0721233
ENSBTAG00000045623	ENSBTAG00000045623	2.0217	3.35854	1.37165	2.44854	0.0143435	0.0721233
ENSBTAG00000045859	ENSBTAG00000045859	2.0217	3.35854	1.37165	2.44854	0.0143435	0.0721233
ENSBTAG00000046202	ENSBTAG00000046202	2.0217	3.35854	1.37165	2.44854	0.0143435	0.0721233
ENSBTAG00000046787	ENSBTAG00000046787	2.0217	3.35854	1.37165	2.44854	0.0143435	0.0721233
ENSBTAG00000046879	ENSBTAG00000046879	2.0217	3.35854	1.37165	2.44854	0.0143435	0.0721233
ENSBTAG00000047400	ENSBTAG00000047400	2.0217	3.35854	1.37165	2.44854	0.0143435	0.0721233
ENSBTAG00000047718	ENSBTAG00000047718	2.0217	3.35854	1.37165	2.44854	0.0143435	0.0721233
ENSBTAG00000048129	ENSBTAG00000048129	2.0217	3.35854	1.37165	2.44854	0.0143435	0.0721233
ENSBTAG00000048162	ENSBTAG00000048162	2.0217	3.35854	1.37165	2.44854	0.0143435	0.0721233
ENSBTAG00000011940	ZNF831	2.0217	3.35854	1.37165	2.44854	0.0143435	0.0721233
ENSBTAG00000010208	ZER1	2.0217	3.35854	1.37165	2.44854	0.0143435	0.0721233
ENSBTAG00000013306	ZBTB7C	2.0217	3.35854	1.37165	2.44854	0.0143435	0.0721233
ENSBTAG00000004658	WEE2	2.0217	3.35854	1.37165	2.44854	0.0143435	0.0721233
ENSBTAG00000014135	WDR17	2.0217	3.35854	1.37165	2.44854	0.0143435	0.0721233
ENSBTAG00000001320	VPS16	6.79445	1.73411	0.708383	2.44799	0.0143655	0.0721233
ENSBTAG00000010497	TRAF2	2.0217	3.35854	1.37165	2.44854	0.0143435	0.0721233
ENSBTAG00000007979	TNPO1	10.7345	-2.45895	0.993031	-2.47621	0.0132786	0.0721233
ENSBTAG00000018588	TMBIM6	98.9948	-0.719984	0.291314	-2.47151	0.0134545	0.0721233
ENSBTAG00000021633	TDG	8.1839	-2.37744	0.971135	-2.4481	0.0143611	0.0721233
ENSBTAG00000015246	TAS1R2	2.0217	3.35854	1.37165	2.44854	0.0143435	0.0721233
ENSBTAG00000001703	SYT13	2.0217	3.35854	1.37165	2.44854	0.0143435	0.0721233
ENSBTAG00000020243	SVEP1	2.0217	3.35854	1.37165	2.44854	0.0143435	0.0721233
ENSBTAG00000020421	SUPT16H	9.71899	-2.37141	0.955658	-2.48144	0.0130852	0.0721233
ENSBTAG00000008366	STAC2	2.0217	3.35854	1.37165	2.44854	0.0143435	0.0721233
ENSBTAG00000005433	SSUH2	2.0217	3.35854	1.37165	2.44854	0.0143435	0.0721233
ENSBTAG00000038387	SPIN2B	2.0217	3.35854	1.37165	2.44854	0.0143435	0.0721233
ENSBTAG00000020010	SPATA1	2.0217	3.35854	1.37165	2.44854	0.0143435	0.0721233
ENSBTAG00000004640	SPAM1	2.0217	3.35854	1.37165	2.44854	0.0143435	0.0721233
ENSBTAG00000017811	SLC39A9	6.87273	1.94835	0.786675	2.47669	0.0132606	0.0721233
ENSBTAG00000001545	SLC34A2	2.0217	3.35854	1.37165	2.44854	0.0143435	0.0721233
ENSBTAG00000043972	SLC24A2	2.0217	3.35854	1.37165	2.44854	0.0143435	0.0721233
ENSBTAG00000004739	SLC18A2	3.82968	2.08525	0.850286	2.45241	0.0141902	0.0721233
ENSBTAG00000003797	SLC17A3	2.0217	3.35854	1.37165	2.44854	0.0143435	0.0721233
ENSBTAG00000013035	SIX6	2.6355	2.67616	1.08181	2.47379	0.0133688	0.0721233
ENSBTAG00000000039	SIRT7	8.21725	1.62772	0.654952	2.48525	0.012946	0.0721233
ENSBTAG00000017151	SH3TC2	2.0217	3.35854	1.37165	2.44854	0.0143435	0.0721233
ENSBTAG00000044195	SDK2	2.0217	3.35854	1.37165	2.44854	0.0143435	0.0721233
ENSBTAG00000009155	SCN5A	2.0217	3.35854	1.37165	2.44854	0.0143435	0.0721233
ENSBTAG00000019636	SCARA5	2.0217	3.35854	1.37165	2.44854	0.0143435	0.0721233
ENSBTAG00000015553	SCAI	2.0217	3.35854	1.37165	2.44854	0.0143435	0.0721233
ENSBTAG00000001648	RPL21	84.0335	-0.903162	0.365216	-2.47295	0.0134002	0.0721233
ENSBTAG00000039299	RNF222	2.0217	3.35854	1.37165	2.44854	0.0143435	0.0721233
ENSBTAG00000042473	RF00554	2.0217	3.35854	1.37165	2.44854	0.0143435	0.0721233
ENSBTAG00000045251	RF00001	2.0217	3.35854	1.37165	2.44854	0.0143435	0.0721233
ENSBTAG00000019967	RASA3	4.69284	-2.52245	1.02782	-2.45417	0.0141208	0.0721233
ENSBTAG00000000025	RAB6A	17.4849	1.10862	0.448465	2.47202	0.013435	0.0721233
ENSBTAG00000014399	QSER1	5.00344	-2.57798	1.0428	-2.47218	0.0134292	0.0721233
ENSBTAG00000002048	PTPN11	22.8174	-1.57689	0.634035	-2.48706	0.0128802	0.0721233
ENSBTAG00000039652	PTGDR2	2.0217	3.35854	1.37165	2.44854	0.0143435	0.0721233
ENSBTAG00000025531	PSORS1C2	2.0217	3.35854	1.37165	2.44854	0.0143435	0.0721233
ENSBTAG00000001485	PPIP5K2	8.40428	-2.40824	0.968808	-2.48577	0.0129271	0.0721233
ENSBTAG00000015712	POU3F4	2.0217	3.35854	1.37165	2.44854	0.0143435	0.0721233
ENSBTAG00000034645	PON3	2.0217	3.35854	1.37165	2.44854	0.0143435	0.0721233
ENSBTAG00000012514	PODN	2.0217	3.35854	1.37165	2.44854	0.0143435	0.0721233
ENSBTAG00000002464	PLCH2	2.0217	3.35854	1.37165	2.44854	0.0143435	0.0721233
ENSBTAG00000004394	PKIB	18.683	-1.61129	0.658269	-2.44776	0.0143746	0.0721233
ENSBTAG00000019872	PIK3AP1	8.70385	-2.36965	0.958589	-2.47202	0.0134351	0.0721233
ENSBTAG00000013538	PEX14	6.14449	1.68013	0.67694	2.48195	0.0130666	0.0721233
ENSBTAG00000000445	PDE6C	2.0217	3.35854	1.37165	2.44854	0.0143435	0.0721233
ENSBTAG00000020757	PCBP2	5.2322	-2.6026	1.06271	-2.44902	0.0143244	0.0721233
ENSBTAG00000009975	PBX4	2.0217	3.35854	1.37165	2.44854	0.0143435	0.0721233
ENSBTAG00000000410	PAX4	2.0217	3.35854	1.37165	2.44854	0.0143435	0.0721233
ENSBTAG00000039050	P2RY2	2.0217	3.35854	1.37165	2.44854	0.0143435	0.0721233
ENSBTAG00000015001	OVOL3	2.0217	3.35854	1.37165	2.44854	0.0143435	0.0721233
ENSBTAG00000034147	OLFML2B	2.0217	3.35854	1.37165	2.44854	0.0143435	0.0721233
ENSBTAG00000015466	NSUN2	5.17894	-2.61921	1.06581	-2.45749	0.0139911	0.0721233
ENSBTAG00000007986	NSD2	3.13964	2.97841	1.20282	2.47618	0.0132795	0.0721233
ENSBTAG00000000109	NPTXR	2.0217	3.35854	1.37165	2.44854	0.0143435	0.0721233
ENSBTAG00000045565	NHSL2	2.0217	3.35854	1.37165	2.44854	0.0143435	0.0721233
ENSBTAG00000045895	NFASC	2.0217	3.35854	1.37165	2.44854	0.0143435	0.0721233
ENSBTAG00000010799	MYL6	139.402	-0.911226	0.371672	-2.45169	0.0142186	0.0721233
ENSBTAG00000011242	MUTYH	2.75704	2.75877	1.11104	2.48305	0.0130262	0.0721233
ENSBTAG00000035858	MCC	2.0217	3.35854	1.37165	2.44854	0.0143435	0.0721233
ENSBTAG00000005700	MAP3K9	2.0217	3.35854	1.37165	2.44854	0.0143435	0.0721233
ENSBTAG00000004970	LRRC24	2.55795	2.86332	1.16589	2.45592	0.0140525	0.0721233
ENSBTAG00000002011	KIAA0895	2.0217	3.35854	1.37165	2.44854	0.0143435	0.0721233
ENSBTAG00000009235	KCNMB3	2.0217	3.35854	1.37165	2.44854	0.0143435	0.0721233
ENSBTAG00000001448	INMT	2.0217	3.35854	1.37165	2.44854	0.0143435	0.0721233
ENSBTAG00000030932	IFI44L	4.82507	-2.56368	1.0438	-2.45609	0.0140458	0.0721233
ENSBTAG00000004314	HOXD12	2.0217	3.35854	1.37165	2.44854	0.0143435	0.0721233
ENSBTAG00000021216	HECW1	2.0217	3.35854	1.37165	2.44854	0.0143435	0.0721233
ENSBTAG00000044181	GRM1	2.0217	3.35854	1.37165	2.44854	0.0143435	0.0721233
ENSBTAG00000005730	GPAT4	17.3093	1.16912	0.471491	2.47962	0.0131521	0.0721233
ENSBTAG00000027626	GOLGA7	28.7907	-1.20994	0.48866	-2.47604	0.0132847	0.0721233
ENSBTAG00000048034	GLTPD2	2.0217	3.35854	1.37165	2.44854	0.0143435	0.0721233
ENSBTAG00000001335	GHR	2.0217	3.35854	1.37165	2.44854	0.0143435	0.0721233
ENSBTAG00000013534	GFAP	2.0217	3.35854	1.37165	2.44854	0.0143435	0.0721233
ENSBTAG00000001638	FGA	2.0217	3.35854	1.37165	2.44854	0.0143435	0.0721233
ENSBTAG00000017531	FETUB	2.0217	3.35854	1.37165	2.44854	0.0143435	0.0721233
ENSBTAG00000005222	FAM221B	2.0217	3.35854	1.37165	2.44854	0.0143435	0.0721233
ENSBTAG00000047610	ENSBTAG00000047610	2.0217	3.35854	1.37165	2.44854	0.0143435	0.0721233
ENSBTAG00000046177	ENSBTAG00000046177	2.0217	3.35854	1.37165	2.44854	0.0143435	0.0721233
ENSBTAG00000040217	ENSBTAG00000040217	2.0217	3.35854	1.37165	2.44854	0.0143435	0.0721233
ENSBTAG00000039555	ENSBTAG00000039555	5.53297	-2.66549	1.08571	-2.45507	0.0140857	0.0721233
ENSBTAG00000039315	ENSBTAG00000039315	2.0217	3.35854	1.37165	2.44854	0.0143435	0.0721233
ENSBTAG00000038423	ENSBTAG00000038423	2.0217	3.35854	1.37165	2.44854	0.0143435	0.0721233
ENSBTAG00000024657	ENSBTAG00000024657	24.0602	-1.44353	0.586255	-2.46229	0.0138053	0.0721233
ENSBTAG00000011707	ENSBTAG00000011707	2.0217	3.35854	1.37165	2.44854	0.0143435	0.0721233
ENSBTAG00000011402	ENSBTAG00000011402	2.0217	3.35854	1.37165	2.44854	0.0143435	0.0721233
ENSBTAG00000007457	ENSBTAG00000007457	2.0217	3.35854	1.37165	2.44854	0.0143435	0.0721233
ENSBTAG00000040215	EIF4G3	13.7983	-1.96017	0.788883	-2.48474	0.0129647	0.0721233
ENSBTAG00000005922	EFCC1	2.0217	3.35854	1.37165	2.44854	0.0143435	0.0721233
ENSBTAG00000016246	DUOX1	2.0217	3.35854	1.37165	2.44854	0.0143435	0.0721233
ENSBTAG00000033326	DPEP1	2.0217	3.35854	1.37165	2.44854	0.0143435	0.0721233
ENSBTAG00000001315	DMRTA1	2.0217	3.35854	1.37165	2.44854	0.0143435	0.0721233
ENSBTAG00000005603	CXCL11	2.0217	3.35854	1.37165	2.44854	0.0143435	0.0721233
ENSBTAG00000045699	CTNNA3	2.0217	3.35854	1.37165	2.44854	0.0143435	0.0721233
ENSBTAG00000002166	CRISP2	2.0217	3.35854	1.37165	2.44854	0.0143435	0.0721233
ENSBTAG00000000081	COL4A3BP	13.7995	-2.15773	0.875862	-2.46355	0.0137567	0.0721233
ENSBTAG00000011875	CLIP2	2.0217	3.35854	1.37165	2.44854	0.0143435	0.0721233
ENSBTAG00000026751	CFAP65	2.0217	3.35854	1.37165	2.44854	0.0143435	0.0721233
ENSBTAG00000008036	CELSR1	2.0217	3.35854	1.37165	2.44854	0.0143435	0.0721233
ENSBTAG00000001700	CDC42	7.9185	-2.35567	0.956606	-2.46253	0.0137962	0.0721233
ENSBTAG00000000133	CD68	80.5034	-1.02841	0.416445	-2.4695	0.0135302	0.0721233
ENSBTAG00000004342	CCDC87	2.0217	3.35854	1.37165	2.44854	0.0143435	0.0721233
ENSBTAG00000000828	CAPN6	2.0217	3.35854	1.37165	2.44854	0.0143435	0.0721233
ENSBTAG00000007882	CACNA1B	2.0217	3.35854	1.37165	2.44854	0.0143435	0.0721233
ENSBTAG00000009515	CA6	2.0217	3.35854	1.37165	2.44854	0.0143435	0.0721233
ENSBTAG00000016765	C7orf61	2.0217	3.35854	1.37165	2.44854	0.0143435	0.0721233
ENSBTAG00000047643	C27H8orf48	2.0217	3.35854	1.37165	2.44854	0.0143435	0.0721233
ENSBTAG00000029830	bta-mir-146a	2.0217	3.35854	1.37165	2.44854	0.0143435	0.0721233
ENSBTAG00000016104	BTAF1	4.76738	-2.54272	1.03033	-2.46787	0.0135918	0.0721233
ENSBTAG00000014598	BPTF	37.5538	-1.06963	0.43281	-2.47135	0.0134602	0.0721233
ENSBTAG00000005938	BARHL2	2.0217	3.35854	1.37165	2.44854	0.0143435	0.0721233
ENSBTAG00000018278	ATP5PO	14.1986	-1.96298	0.791627	-2.47968	0.0131502	0.0721233
ENSBTAG00000006342	ATP5IF1	24.0022	-1.45393	0.590426	-2.46251	0.0137968	0.0721233
ENSBTAG00000002151	ASB15	3.80915	2.15163	0.873179	2.46414	0.0137342	0.0721233
ENSBTAG00000006345	ART1	2.0217	3.35854	1.37165	2.44854	0.0143435	0.0721233
ENSBTAG00000006824	APPL1	8.69951	-2.43193	0.983069	-2.47381	0.0133679	0.0721233
ENSBTAG00000021855	ANO3	2.0217	3.35854	1.37165	2.44854	0.0143435	0.0721233
ENSBTAG00000004715	AKIRIN1	5.00732	-2.59331	1.05477	-2.45865	0.0139462	0.0721233
ENSBTAG00000001242	ADRB1	2.0217	3.35854	1.37165	2.44854	0.0143435	0.0721233
ENSBTAG00000008295	ACTL6B	2.0217	3.35854	1.37165	2.44854	0.0143435	0.0721233
ENSBTAG00000044191	ABCC12	2.0217	3.35854	1.37165	2.44854	0.0143435	0.0721233
ENSBTAG00000010858	ABCC11	2.0217	3.35854	1.37165	2.44854	0.0143435	0.0721233
ENSBTAG00000001931	TRABD	3.19799	2.6229	1.0717	2.44741	0.0143887	0.0721393
ENSBTAG00000006672	SYNCRIP	13.6306	-1.83931	0.751764	-2.44666	0.0144188	0.0722358
ENSBTAG00000016805	SGMS2	7.7326	-2.32549	0.950751	-2.44595	0.014447	0.0723222
ENSBTAG00000019040	PLBD2	7.38845	1.59568	0.652768	2.44449	0.0145059	0.0724031
ENSBTAG00000039582	NDUFC1	4.92026	-2.57551	1.05329	-2.4452	0.0144772	0.0724031
ENSBTAG00000007387	ENY2	12.4643	-2.05969	0.842594	-2.44446	0.0145068	0.0724031
ENSBTAG00000002507	ATP5F1A	55.195	-0.875683	0.358189	-2.44475	0.0144953	0.0724031
ENSBTAG00000012816	ENSBTAG00000012816	4.68982	-2.51962	1.03106	-2.44372	0.0145366	0.0724973
ENSBTAG00000025071	TENM2	1.9446	2.81503	1.15241	2.44273	0.0145767	0.0726229
ENSBTAG00000000152	RANBP2	14.9776	-1.70092	0.69637	-2.44256	0.0145837	0.0726229
ENSBTAG00000008523	TFE3	50.2178	0.843255	0.345327	2.44191	0.01461	0.0726486
ENSBTAG00000011793	FDX1	16.0982	-1.76811	0.724074	-2.44189	0.0146108	0.0726486
ENSBTAG00000031575	VAV3	15.8844	-1.92406	0.788349	-2.44062	0.0146621	0.0728491
ENSBTAG00000004307	VPS36	4.57322	-2.50646	1.02812	-2.4379	0.014773	0.0733454
ENSBTAG00000019494	RPL10A	14.4658	-1.86808	0.766815	-2.43616	0.0148443	0.0736442
ENSBTAG00000007338	TYROBP	21.0227	-1.55849	0.640703	-2.43247	0.0149962	0.074342
ENSBTAG00000006056	HEXIM1	15.9636	1.18874	0.489303	2.42945	0.0151217	0.0749082
ENSBTAG00000019663	DECR1	4.59911	-2.49694	1.02812	-2.42864	0.0151555	0.0750195
ENSBTAG00000010157	TOMM22	13.4443	-1.87598	0.772762	-2.42763	0.0151977	0.0751167
ENSBTAG00000018812	NOP56	5.31495	-2.61163	1.07577	-2.42769	0.0151955	0.0751167
ENSBTAG00000011524	XRN1	15.3733	-1.93157	0.795816	-2.42715	0.0152178	0.0751598
ENSBTAG00000006395	TUBGCP2	4.29334	2.4331	1.00263	2.42673	0.0152357	0.0751922
ENSBTAG00000015271	RIPK2	8.81336	-2.38307	0.98236	-2.42586	0.0152722	0.0753165
ENSBTAG00000004872	MRPL20	26.2323	1.01382	0.418072	2.42498	0.0153093	0.075387
ENSBTAG00000007932	HCK	8.55001	-2.422	0.99872	-2.4251	0.0153042	0.075387
ENSBTAG00000008124	GK	4.70519	-2.52903	1.04343	-2.42376	0.0153606	0.0755839
ENSBTAG00000048171	TAP	33.9329	1.37414	0.56743	2.4217	0.0154482	0.0756779
ENSBTAG00000010390	SRI	4.68331	-2.52819	1.04393	-2.4218	0.0154439	0.0756779
ENSBTAG00000019721	REXO4	2.06494	3.10136	1.28032	2.42233	0.0154212	0.0756779
ENSBTAG00000011602	RASAL3	3.22071	2.65923	1.09786	2.4222	0.0154267	0.0756779
ENSBTAG00000006756	MATR3	14.035	-1.87432	0.773648	-2.42271	0.0154053	0.0756779
ENSBTAG00000006349	EXTL1	2.06494	3.10136	1.28032	2.42233	0.0154212	0.0756779
ENSBTAG00000031435	SELENOT	10.5645	-2.09281	0.864475	-2.4209	0.0154819	0.0757872
ENSBTAG00000019025	NDUFA11	15.8309	-1.6848	0.696185	-2.42004	0.0155187	0.0758555
ENSBTAG00000006193	IRAK2	8.77401	-2.4439	1.00982	-2.42013	0.015515	0.0758555
ENSBTAG00000019054	EPSTI1	12.9045	-1.87889	0.776647	-2.41924	0.0155531	0.0759676
ENSBTAG00000007639	SDAD1	4.55425	-2.48942	1.02956	-2.41794	0.0156086	0.0761263
ENSBTAG00000013363	CAP1	12.7808	-1.85474	0.767048	-2.41803	0.0156049	0.0761263
ENSBTAG00000021544	EBNA1BP2	4.64839	-2.51257	1.04033	-2.41516	0.0157285	0.0766548
ENSBTAG00000019472	NR3C1	10.5449	-2.07876	0.860872	-2.41472	0.0157474	0.0766903
ENSBTAG00000011512	ENSBTAG00000011512	7.50014	1.93912	0.80386	2.41227	0.0158536	0.0770947
ENSBTAG00000001808	LACTB2	4.60024	-2.49163	1.03289	-2.41228	0.0158531	0.0770947
ENSBTAG00000002808	PSMA3	15.2268	-1.87985	0.779914	-2.41032	0.0159383	0.0774497
ENSBTAG00000006039	ARHGDIB	4.48759	-2.47373	1.02655	-2.40976	0.0159632	0.0775139
ENSBTAG00000018036	CNOT7	18.6454	-1.7173	0.712871	-2.409	0.0159965	0.0776185
ENSBTAG00000047837	ENSBTAG00000047837	10.7626	-2.03061	0.843395	-2.40766	0.0160551	0.0778463
ENSBTAG00000021093	RPS16	53.0843	-1.07559	0.446931	-2.40662	0.016101	0.0780116
ENSBTAG00000001639	TRPM1	1.60288	3.17296	1.31958	2.40452	0.0161937	0.0784035
ENSBTAG00000001785	TGM3	19.2651	-1.89434	0.788068	-2.40377	0.0162269	0.0785071
ENSBTAG00000021772	ENSBTAG00000021772	9.28127	-2.299	0.9566	-2.40331	0.0162475	0.0785495
ENSBTAG00000015910	ITGB1	15.1286	-1.92158	0.80028	-2.40114	0.0163442	0.0789016
ENSBTAG00000012741	CCPG1	8.0228	-2.29089	0.953986	-2.40139	0.0163328	0.0789016
ENSBTAG00000010156	TPT1	16.5217	-2.8797	1.1998	-2.40016	0.0163878	0.0789973
ENSBTAG00000013274	ENSBTAG00000013274	2.45095	2.57872	1.07434	2.40027	0.0163828	0.0789973
ENSBTAG00000019255	NFE2L2	72.0199	-0.831264	0.346487	-2.39912	0.0164344	0.0791642
ENSBTAG00000002004	LLPH	22.7687	-1.48482	0.61911	-2.39831	0.016471	0.079196
ENSBTAG00000004428	H2AFZ	18.3695	-1.60505	0.66928	-2.39818	0.0164768	0.079196
ENSBTAG00000016744	CAPRIN1	14.6082	-1.81307	0.756014	-2.3982	0.0164759	0.079196
ENSBTAG00000012787	SDE2	10.1408	-2.0173	0.841277	-2.3979	0.0164892	0.0791967
ENSBTAG00000000759	NENF	37.3002	-1.05646	0.440624	-2.39765	0.0165008	0.0791967
ENSBTAG00000005455	USP7	4.45693	-2.46355	1.02772	-2.3971	0.0165253	0.0792038
ENSBTAG00000001942	SNX27	12.195	-2.01341	0.840009	-2.39689	0.0165348	0.0792038
ENSBTAG00000006118	RSRC2	77.0157	-0.851763	0.355372	-2.39682	0.0165381	0.0792038
ENSBTAG00000047739	TSC22D1	40.1159	0.799091	0.333489	2.39615	0.0165682	0.0792906
ENSBTAG00000003880	EMILIN2	45.4958	-1.24637	0.520293	-2.39551	0.0165974	0.0793731
ENSBTAG00000002220	SPTLC1	12.9953	-1.83278	0.765346	-2.39471	0.0166334	0.079488
ENSBTAG00000011239	SEC11A	12.6042	-1.8251	0.763009	-2.39198	0.0167578	0.0799099
ENSBTAG00000032848	GOLPH3	7.94452	-2.28321	0.954353	-2.39241	0.016738	0.0799099
ENSBTAG00000011140	FAM162A	7.74544	-2.31875	0.969335	-2.39211	0.016752	0.0799099
ENSBTAG00000001794	RPL36	76.9358	-0.905504	0.378825	-2.39029	0.0168349	0.0801986
ENSBTAG00000038831	PHYHD1	3.84964	1.99282	0.833863	2.38986	0.0168546	0.0801986
ENSBTAG00000005542	EPS15	5.01893	-2.54735	1.06581	-2.39007	0.0168452	0.0801986
ENSBTAG00000001697	TRA2B	12.2458	-2.07148	0.86707	-2.38905	0.0168918	0.0803177
ENSBTAG00000021076	TNRC6B	8.71491	-2.3435	0.98146	-2.38777	0.0169508	0.0805406
ENSBTAG00000007954	CDIPT	9.6759	1.44488	0.605615	2.3858	0.0170419	0.0809156
ENSBTAG00000001521	UQCRB	30.8928	-1.39224	0.583878	-2.38447	0.0171036	0.0810404
ENSBTAG00000007389	IFI35	14.4913	1.29766	0.544219	2.38445	0.0171049	0.0810404
ENSBTAG00000001107	CACYBP	19.9678	-1.5115	0.633804	-2.3848	0.0170883	0.0810404
ENSBTAG00000021554	NOL7	10.023	-2.01702	0.846143	-2.38378	0.0171359	0.0811297
ENSBTAG00000022590	ENSBTAG00000022590	21.9445	1.01416	0.425749	2.38206	0.0172163	0.081394
ENSBTAG00000012047	JAK2	4.38556	-2.44721	1.0273	-2.38218	0.0172107	0.081394
ENSBTAG00000014458	MROH1	5.20209	1.88611	0.791975	2.38153	0.0172409	0.0813942
ENSBTAG00000006370	CCT3	17.8942	-1.54689	0.649524	-2.38158	0.0172386	0.0813942
ENSBTAG00000006702	EIF3E	11.4204	-2.11304	0.887831	-2.38	0.0173126	0.0816746
ENSBTAG00000012989	UBE2L6	2.50037	2.36717	0.995322	2.37829	0.0173929	0.0819952
ENSBTAG00000020554	AIF1	24.6495	-1.36101	0.572479	-2.3774	0.017435	0.0821352
ENSBTAG00000019161	NPRL2	1.9093	2.8073	1.18135	2.37635	0.0174849	0.0823117
ENSBTAG00000048173	SMIM10	3.33402	2.18689	0.920558	2.37561	0.0175198	0.0824178
ENSBTAG00000019070	PMP22	5.1837	-2.58584	1.08926	-2.37395	0.0175988	0.0827308
ENSBTAG00000003401	ACTR3	4.66466	-2.48598	1.04768	-2.37283	0.0176521	0.0829226
ENSBTAG00000001821	PRRC2C	109.519	-0.907015	0.382338	-2.37229	0.0176783	0.0829865
ENSBTAG00000008649	ETV3	4.35553	-2.43785	1.02786	-2.37178	0.0177027	0.0830423
ENSBTAG00000013489	CYP27A1	9.97404	-1.99582	0.842088	-2.37008	0.0177842	0.0833659
ENSBTAG00000009969	RNPS1	16.2637	-1.61349	0.680911	-2.3696	0.0178073	0.0833801
ENSBTAG00000019741	C3AR1	4.57163	-2.46717	1.04122	-2.36949	0.0178124	0.0833801
ENSBTAG00000014648	RPN2	23.4309	-1.26343	0.533355	-2.36883	0.0178443	0.0834704
ENSBTAG00000032954	ENSBTAG00000032954	22.1132	-1.45468	0.614345	-2.36785	0.0178919	0.0835164
ENSBTAG00000047361	ENSBTAG00000047361	5.33279	-2.60145	1.09864	-2.36789	0.0178899	0.0835164
ENSBTAG00000008541	MGST1	4.39519	-2.44562	1.03279	-2.36796	0.0178865	0.0835164
ENSBTAG00000031741	ZNF322	3.81632	2.12037	0.895773	2.36708	0.017929	0.0835472
ENSBTAG00000005137	LPGAT1	10.737	-1.98488	0.838589	-2.36693	0.0179363	0.0835472
ENSBTAG00000006446	CNTNAP3	2.66203	2.99055	1.26326	2.36732	0.0179173	0.0835472
ENSBTAG00000021726	CWC22	4.57409	-2.46791	1.04336	-2.36536	0.0180125	0.0838436
ENSBTAG00000000163	DDIT4	17.246	-1.95014	0.824981	-2.36386	0.0180855	0.0841244
ENSBTAG00000004852	PLEKHO1	17.6686	-1.53009	0.647903	-2.36161	0.0181958	0.0845782
ENSBTAG00000012448	CCDC91	4.45729	-2.44825	1.03783	-2.359	0.0183241	0.0851149
ENSBTAG00000005987	WDR33	4.35371	-2.43361	1.03186	-2.35848	0.0183502	0.0851761
ENSBTAG00000019300	TPMT	4.31285	-2.42442	1.02817	-2.35798	0.0183744	0.0852291
ENSBTAG00000010991	TTR	12.8833	-1.85994	0.789286	-2.35649	0.0184486	0.0854138
ENSBTAG00000003257	STK4	20.8588	1.17512	0.498675	2.35648	0.018449	0.0854138
ENSBTAG00000012778	CAPN2	20.4657	1.02826	0.436369	2.3564	0.0184529	0.0854138
ENSBTAG00000008592	FCGR1A	18.0241	-1.50238	0.638401	-2.35335	0.0186052	0.0860587
ENSBTAG00000006417	EDC4	4.48881	2.04817	0.870686	2.35236	0.0186546	0.086227
ENSBTAG00000015013	C2CD2L	21.3202	1.10622	0.47038	2.35177	0.0186845	0.0863054
ENSBTAG00000002646	DYNC1I2	39.1198	-1.12495	0.47859	-2.35056	0.0187454	0.086466
ENSBTAG00000009995	CPEB4	49.0378	-0.862719	0.367022	-2.35059	0.0187435	0.086466
ENSBTAG00000010221	CCDC93	21.4391	0.998595	0.425179	2.34865	0.0188418	0.0868505
ENSBTAG00000031709	PDCD10	4.38944	-2.43143	1.0355	-2.34808	0.0188703	0.0869215
ENSBTAG00000005441	ZMAT2	24.3832	-1.22515	0.522222	-2.34604	0.018974	0.0872172
ENSBTAG00000003264	NR1H2	8.02434	-2.31937	0.988483	-2.34639	0.018956	0.0872172
ENSBTAG00000017855	ITM2C	22.2164	-1.7794	0.758394	-2.34628	0.0189619	0.0872172
ENSBTAG00000019904	ENSBTAG00000019904	2.05292	3.11717	1.33228	2.33973	0.0192976	0.0873133
ENSBTAG00000014291	WNT2B	2.05292	3.11717	1.33228	2.33973	0.0192976	0.0873133
ENSBTAG00000022381	TET3	2.05292	3.11717	1.33228	2.33973	0.0192976	0.0873133
ENSBTAG00000000910	SLC6A7	2.05292	3.11717	1.33228	2.33973	0.0192976	0.0873133
ENSBTAG00000007394	RPL22L1	4.37632	-2.4454	1.04503	-2.34004	0.0192818	0.0873133
ENSBTAG00000033772	RF00001	2.05292	3.11717	1.33228	2.33973	0.0192976	0.0873133
ENSBTAG00000002311	REEP6	2.05292	3.11717	1.33228	2.33973	0.0192976	0.0873133
ENSBTAG00000009565	RASA1	12.8369	-1.78771	0.763984	-2.33999	0.0192845	0.0873133
ENSBTAG00000015848	PHKA1	2.05292	3.11717	1.33228	2.33973	0.0192976	0.0873133
ENSBTAG00000022799	NOTCH1	2.05292	3.11717	1.33228	2.33973	0.0192976	0.0873133
ENSBTAG00000030337	MYCBP	4.25773	-2.41202	1.02944	-2.34303	0.019128	0.0873133
ENSBTAG00000002227	LRIG3	2.05292	3.11717	1.33228	2.33973	0.0192976	0.0873133
ENSBTAG00000034192	KIAA2012	2.07873	3.00403	1.28239	2.34253	0.0191533	0.0873133
ENSBTAG00000021903	KIAA0319	2.05292	3.11717	1.33228	2.33973	0.0192976	0.0873133
ENSBTAG00000016125	KCNA7	2.07873	3.00403	1.28239	2.34253	0.0191533	0.0873133
ENSBTAG00000013745	ITGA5	6.29702	1.65096	0.704862	2.34224	0.0191683	0.0873133
ENSBTAG00000010549	IFRD1	81.0954	-0.995543	0.424915	-2.34292	0.0191333	0.0873133
ENSBTAG00000011370	ENSBTAG00000011370	2.05292	3.11717	1.33228	2.33973	0.0192976	0.0873133
ENSBTAG00000007618	ENSBTAG00000007618	2.05292	3.11717	1.33228	2.33973	0.0192976	0.0873133
ENSBTAG00000046454	DYTN	2.05292	3.11717	1.33228	2.33973	0.0192976	0.0873133
ENSBTAG00000016692	DSCAML1	2.10747	2.78602	1.18814	2.34486	0.0190343	0.0873133
ENSBTAG00000006320	DBT	2.07873	3.00403	1.28239	2.34253	0.0191533	0.0873133
ENSBTAG00000047155	C28H10orf71	2.05292	3.11717	1.33228	2.33973	0.0192976	0.0873133
ENSBTAG00000018025	IQCG	4.08635	2.17829	0.931138	2.33938	0.0193156	0.0873352
ENSBTAG00000008883	ZNF207	4.38459	-2.42711	1.03762	-2.33911	0.0193298	0.0873398
ENSBTAG00000006202	ST13	35.8099	-1.00249	0.428627	-2.33883	0.019344	0.0873422
ENSBTAG00000012293	SPAG9	18.3037	-1.52719	0.65304	-2.33859	0.0193567	0.0873422
ENSBTAG00000004747	ENSBTAG00000004747	10.2257	-1.97283	0.844728	-2.33546	0.0195194	0.0880166
ENSBTAG00000005354	LRRFIP1	7.59934	-2.26219	0.968874	-2.33486	0.0195505	0.0880969
ENSBTAG00000014393	CLK2	4.9469	1.70335	0.729992	2.33338	0.0196283	0.0883874
ENSBTAG00000009121	STAG2	7.66723	-2.21822	0.951058	-2.33238	0.019681	0.0884443
ENSBTAG00000015090	SGTA	10.8626	1.33603	0.572764	2.33261	0.0196688	0.0884443
ENSBTAG00000014503	IQCE	1.98552	2.60472	1.1166	2.33272	0.0196629	0.0884443
ENSBTAG00000008686	ENSBTAG00000008686	5.46965	1.90395	0.816472	2.33192	0.0197049	0.088492
ENSBTAG00000019782	TPI1	38.623	-0.971828	0.416842	-2.3314	0.0197321	0.0885539
ENSBTAG00000013225	NBN	10.1586	-1.96659	0.843793	-2.33065	0.0197719	0.0886727
ENSBTAG00000013615	CHORDC1	13.898	-1.79163	0.769215	-2.32917	0.0198502	0.0889444
ENSBTAG00000003178	ATE1	7.83948	-2.29039	0.983422	-2.329	0.0198593	0.0889444
ENSBTAG00000048197	ENSBTAG00000048197	5.77377	2.41339	1.03695	2.32741	0.0199437	0.0892621
ENSBTAG00000034075	SLC7A11	1.7873	3.14075	1.3502	2.32613	0.0200115	0.0895054
ENSBTAG00000042907	ENSBTAG00000042907	2.04575	3.08823	1.32888	2.32393	0.0201295	0.08967
ENSBTAG00000019534	TRNT1	4.26061	-2.4046	1.0343	-2.32487	0.0200792	0.08967
ENSBTAG00000013645	RFFL	2.04575	3.08823	1.32888	2.32393	0.0201295	0.08967
ENSBTAG00000046503	NCOA7	4.29578	-2.40605	1.0348	-2.32513	0.0200652	0.08967
ENSBTAG00000045880	ENSBTAG00000045880	2.04575	3.08823	1.32888	2.32393	0.0201295	0.08967
ENSBTAG00000008871	DDX4	2.04575	3.08823	1.32888	2.32393	0.0201295	0.08967
ENSBTAG00000047694	SERF2	16.7837	-1.749	0.753001	-2.3227	0.0201952	0.0898871
ENSBTAG00000010649	MEF2A	27.83	-1.16076	0.499787	-2.32251	0.0202053	0.0898871
ENSBTAG00000037375	ENSBTAG00000037375	4.47529	1.75168	0.754569	2.32143	0.0202636	0.0900863
ENSBTAG00000006543	EIF3CL	28.7899	-1.25156	0.539229	-2.32102	0.0202856	0.0901235
ENSBTAG00000019603	LDHB	12.6103	-1.77279	0.764104	-2.32009	0.0203363	0.0902881
ENSBTAG00000014237	CYTH4	13.0779	1.15443	0.497948	2.31837	0.0204291	0.0906397
ENSBTAG00000015718	CASP8	7.17248	-2.21324	0.9556	-2.31607	0.0205543	0.0911343
ENSBTAG00000000040	MAFG	10.4451	-2.00093	0.864307	-2.31506	0.0206095	0.0913124
ENSBTAG00000009341	CCDC146	2.06071	2.86526	1.23778	2.31483	0.020622	0.0913124
ENSBTAG00000021611	C15H11orf74	5.17863	2.09937	0.90744	2.31351	0.0206949	0.0915737
ENSBTAG00000014471	PALM2	9.24451	1.45203	0.62881	2.30918	0.0209337	0.0925688
ENSBTAG00000047856	PAK2	12.8306	-1.74707	0.757082	-2.30763	0.0210195	0.0928427
ENSBTAG00000016763	MEPCE	6.04692	1.68233	0.729053	2.30756	0.0210236	0.0928427
ENSBTAG00000003569	DZIP1	4.31123	2.40947	1.04537	2.3049	0.021172	0.0934359
ENSBTAG00000038104	ENSBTAG00000038104	7.18799	-2.22468	0.965367	-2.30449	0.0211952	0.0934673
ENSBTAG00000004349	DAZAP2	39.2912	-1.18192	0.512928	-2.30427	0.0212073	0.0934673
ENSBTAG00000007578	SHTN1	20.2135	-1.54147	0.669175	-2.30354	0.0212483	0.0935487
ENSBTAG00000020518	PARK7	15.8102	-1.59275	0.691464	-2.30344	0.021254	0.0935487
ENSBTAG00000016077	ZNF317	12.2217	1.39237	0.604703	2.30257	0.0213032	0.0936407
ENSBTAG00000023279	N4BP2L2	11.7315	-1.9996	0.868419	-2.30258	0.0213024	0.0936407
ENSBTAG00000017179	USP12	35.1835	-1.04666	0.454757	-2.30158	0.0213586	0.0936752
ENSBTAG00000006280	RBFOX3	3.25193	2.50871	1.09006	2.30143	0.0213672	0.0936752
ENSBTAG00000014432	HNMT	12.5174	-1.77361	0.770485	-2.30194	0.0213386	0.0936752
ENSBTAG00000014373	CETN3	7.14092	-2.19954	0.955729	-2.30143	0.0213675	0.0936752
ENSBTAG00000013531	CENPS	10.0924	-1.95748	0.850645	-2.30117	0.021382	0.093677
ENSBTAG00000000599	CCNI	16.6496	-1.48777	0.646671	-2.30066	0.0214108	0.093741
ENSBTAG00000018453	ANKRD37	7.65251	-2.21581	0.963245	-2.30036	0.0214279	0.0937541
ENSBTAG00000018735	C13H20orf27	4.15119	-2.384	1.03652	-2.30001	0.0214477	0.0937788
ENSBTAG00000007867	STAT1	14.5326	-1.64514	0.71559	-2.299	0.0215049	0.093967
ENSBTAG00000003168	HNRNPUL1	8.96882	-2.23666	0.9733	-2.29802	0.0215607	0.0941488
ENSBTAG00000018387	EIPR1	10.2879	1.33757	0.582294	2.29706	0.0216152	0.0943247
ENSBTAG00000001098	PLEKHA3	4.11708	-2.37836	1.03568	-2.29642	0.021652	0.0944232
ENSBTAG00000019502	MED4	7.06504	-2.19401	0.955928	-2.29516	0.0217241	0.0946753
ENSBTAG00000031941	PEPD	12.062	-1.7735	0.772946	-2.29447	0.0217635	0.0946938
ENSBTAG00000010346	ENAM	2.03666	2.94191	1.28218	2.29447	0.0217637	0.0946938
ENSBTAG00000014612	DOCK2	7.19774	-2.20369	0.960492	-2.29434	0.0217712	0.0946938
ENSBTAG00000033735	WASHC4	7.24845	-2.20606	0.961741	-2.29382	0.021801	0.0947136
ENSBTAG00000000359	EIF3J	26.9556	-1.26522	0.551591	-2.29376	0.0218043	0.0947136
ENSBTAG00000003460	TCEA1	8.47973	-2.17651	0.949404	-2.2925	0.0218766	0.094951
ENSBTAG00000010427	RASSF5	28.7871	-1.51954	0.662884	-2.29231	0.0218875	0.094951
ENSBTAG00000008624	ENSBTAG00000008624	4.99841	-2.52502	1.10261	-2.29003	0.0220198	0.0951847
ENSBTAG00000008441	SOCS3	2.07697	2.89162	1.26254	2.29032	0.0220025	0.0951847
ENSBTAG00000031809	DENND1C	2.07697	2.89162	1.26254	2.29032	0.0220025	0.0951847
ENSBTAG00000035998	CKB	103.978	-0.803352	0.350825	-2.28989	0.0220275	0.0951847
ENSBTAG00000040477	CHD5	2.07697	2.89162	1.26254	2.29032	0.0220025	0.0951847
ENSBTAG00000022058	ACACB	2.07697	2.89162	1.26254	2.29032	0.0220025	0.0951847
ENSBTAG00000021809	DEPDC7	4.15175	-2.37925	1.03965	-2.28852	0.0221073	0.0954674
ENSBTAG00000042111	RF00026	5.68684	2.05433	0.897944	2.28782	0.0221479	0.0955336
ENSBTAG00000006547	CCDC25	4.20985	-2.37673	1.03889	-2.28776	0.0221515	0.0955336
ENSBTAG00000016720	RAB1A	41.0896	-1.27552	0.557655	-2.28729	0.022179	0.0955844
ENSBTAG00000010234	DHRS1	4.13088	-2.36621	1.03461	-2.28706	0.0221921	0.0955844
ENSBTAG00000015010	TBC1D23	7.6504	-2.25717	0.987373	-2.28604	0.0222522	0.0957191
ENSBTAG00000014804	HNRNPDL	125.806	-0.930559	0.407033	-2.2862	0.0222424	0.0957191
ENSBTAG00000014032	EIF3H	7.07802	-2.20451	0.964802	-2.28494	0.0223165	0.0958843
ENSBTAG00000017267	COX5A	39.8368	-1.06655	0.466784	-2.28489	0.0223195	0.0958843
ENSBTAG00000012640	S100A8	76.3337	1.12904	0.494366	2.28382	0.0223821	0.0960827
ENSBTAG00000012426	INO80C	10.3265	1.38641	0.607113	2.28361	0.0223947	0.0960827
ENSBTAG00000024378	MRPS21	4.10386	-2.3704	1.03874	-2.28199	0.0224897	0.096428
ENSBTAG00000014396	KLF10	12.2223	-1.80094	0.789399	-2.28141	0.022524	0.0965129
ENSBTAG00000003316	SYAP1	16.8755	-1.44939	0.636009	-2.27889	0.0226738	0.097029
ENSBTAG00000004316	BOD1L1	39.4405	-1.0435	0.45789	-2.27892	0.0226716	0.097029
ENSBTAG00000010123	APOE	110.147	-1.13597	0.498584	-2.27838	0.0227038	0.0970949
ENSBTAG00000042746	ENSBTAG00000042746	3.2141	2.60777	1.14478	2.27796	0.0227288	0.0971391
ENSBTAG00000018951	TBC1D9	7.34321	-2.16454	0.950661	-2.27688	0.0227935	0.0973531
ENSBTAG00000008805	USP3	15.9012	-1.62704	0.714923	-2.27582	0.0228567	0.0974975
ENSBTAG00000023513	DNAJC19	4.07636	-2.36471	1.03902	-2.27591	0.0228515	0.0974975
ENSBTAG00000006213	ENSBTAG00000006213	1.70491	2.7541	1.21038	2.2754	0.0228818	0.0975419
ENSBTAG00000037765	TNFAIP8L1	5.58547	2.02424	0.890029	2.27435	0.0229448	0.0977477
ENSBTAG00000002196	ENSBTAG00000002196	7.67624	-2.27746	1.00168	-2.27362	0.0229886	0.0978711
ENSBTAG00000000914	OPRK1	2.12976	2.62063	1.15303	2.27283	0.0230366	0.0980125
ENSBTAG00000027506	SNRPB2	25.627	-1.27357	0.560635	-2.27166	0.0231068	0.0981853
ENSBTAG00000007865	GNPDA1	31.4093	-1.05317	0.463582	-2.2718	0.0230985	0.0981853
ENSBTAG00000017753	APP	9.84285	-1.97213	0.869043	-2.26931	0.0232493	0.0987277
ENSBTAG00000002072	ERCC2	3.3021	2.2164	0.977075	2.2684	0.0233047	0.0988365
ENSBTAG00000000088	ALCAM	4.05978	-2.35202	1.03675	-2.26865	0.0232899	0.0988365
ENSBTAG00000008863	TMEM87A	7.11418	-2.19976	0.969897	-2.26803	0.0233273	0.0988691
ENSBTAG00000012890	SLC25A3	35.7406	-1.3484	0.594687	-2.26742	0.0233646	0.098964
ENSBTAG00000046886	ENSBTAG00000046886	50.8851	-0.84948	0.374983	-2.26538	0.0234893	0.0994285
ENSBTAG00000007661	MYO1F	7.30108	-2.16257	0.954943	-2.26461	0.0235368	0.0995659
ENSBTAG00000000679	PGM3	7.0069	-2.17023	0.959169	-2.26262	0.0236593	0.10002
ENSBTAG00000011994	NDEL1	15.5673	-1.71372	0.758007	-2.26083	0.02377	0.100424
ENSBTAG00000015388	RPL18	66.5715	-0.804206	0.356044	-2.25873	0.0239005	0.100911
ENSBTAG00000002764	IGFLR1	1.98376	2.55166	1.13023	2.25764	0.023968	0.101132
ENSBTAG00000048057	GSK3B	4.39065	-2.39595	1.06154	-2.25705	0.0240048	0.101159
ENSBTAG00000039618	ARL14EPL	2.57659	2.19983	0.974612	2.25713	0.0239998	0.101159
ENSBTAG00000046672	ZDHHC18	7.69441	1.46739	0.650334	2.25636	0.0240479	0.101276
ENSBTAG00000018847	HARS	4.97151	1.67067	0.740555	2.25597	0.0240727	0.101316
ENSBTAG00000045742	ENSBTAG00000045742	4.07962	-2.33941	1.03866	-2.25233	0.0243015	0.102214
ENSBTAG00000002495	BRD4	17.8977	-1.48995	0.661792	-2.25139	0.0243606	0.102398
ENSBTAG00000006556	COPB1	10.7924	-2.08227	0.925141	-2.25076	0.0244011	0.102503
ENSBTAG00000020973	RFT1	4.32325	2.34048	1.04033	2.24975	0.0244646	0.102705
ENSBTAG00000026243	PPP1R35	5.42692	1.60188	0.712392	2.24859	0.0245383	0.102884
ENSBTAG00000013851	BCL10	9.85192	-1.9007	0.845221	-2.24876	0.024528	0.102884
ENSBTAG00000047751	ENSBTAG00000047751	2.46177	2.46616	1.09696	2.24818	0.024565	0.102931
ENSBTAG00000031750	PLAC8B	4.11855	-2.36303	1.05127	-2.24779	0.0245893	0.102968
ENSBTAG00000043940	RF00015	2.03842	2.91729	1.29821	2.24717	0.0246295	0.103071
ENSBTAG00000002970	INTS6	7.23936	-2.14246	0.953659	-2.24657	0.0246674	0.103165
ENSBTAG00000024701	TIMM10	3.9645	-2.32951	1.03735	-2.24563	0.0247279	0.103287
ENSBTAG00000003697	TARDBP	3.95502	-2.31827	1.03225	-2.24584	0.0247143	0.103287
ENSBTAG00000006940	USP48	4.12934	-2.34645	1.04579	-2.24372	0.0248506	0.103734
ENSBTAG00000004805	ITFG1	7.23631	-2.14718	0.957797	-2.2418	0.0249746	0.10416
ENSBTAG00000013932	CCDC71	6.50199	1.4881	0.663841	2.24165	0.0249841	0.10416
ENSBTAG00000013916	HERC2	14.2637	-2.0115	0.897462	-2.24132	0.0250053	0.104183
ENSBTAG00000045931	MAGT1	8.67974	-2.17335	0.969884	-2.24083	0.0250369	0.10425
ENSBTAG00000009183	SHISA5	16.4825	1.10967	0.495397	2.23996	0.0250938	0.104421
ENSBTAG00000018254	CDKN1B	6.87102	-2.15945	0.965361	-2.23694	0.0252906	0.105174
ENSBTAG00000027181	LAMA3	3.7354	2.07817	0.930337	2.23378	0.0254974	0.105967
ENSBTAG00000001112	SMOX	3.27422	2.34989	1.0524	2.2329	0.0255556	0.106077
ENSBTAG00000039695	PPP1R18	3.99102	-2.32165	1.03965	-2.23311	0.0255414	0.106077
ENSBTAG00000038330	ENSBTAG00000038330	16.8569	1.18094	0.528942	2.23265	0.0255721	0.106079
ENSBTAG00000017492	PCMTD1	8.17117	1.35984	0.609205	2.23215	0.0256051	0.106149
ENSBTAG00000009410	TBRG1	7.25864	-2.13064	0.955125	-2.23075	0.0256979	0.106401
ENSBTAG00000015220	AGO4	3.03674	2.1165	0.948744	2.23084	0.0256914	0.106401
ENSBTAG00000006616	PTPN1	32.1068	-1.1849	0.531249	-2.23039	0.0257213	0.106431
ENSBTAG00000008147	MICAL1	6.93543	1.62645	0.729846	2.22848	0.0258487	0.106892
ENSBTAG00000002435	PTPRE	27.7567	-1.27218	0.571057	-2.22777	0.0258958	0.106953
ENSBTAG00000019470	NEK6	33.9205	0.870385	0.390671	2.22792	0.0258859	0.106953
ENSBTAG00000008008	TLR2	37.3197	-1.29212	0.580608	-2.22546	0.0260505	0.107525
ENSBTAG00000020439	BUD31	3.89658	-2.30789	1.03744	-2.22459	0.0261086	0.107698
ENSBTAG00000017461	SLC16A3	15.9114	-1.55284	0.698214	-2.22402	0.0261474	0.107791
ENSBTAG00000006893	BBX	11.3399	-1.88353	0.847305	-2.22297	0.0262178	0.108014
ENSBTAG00000013211	CFAP97	4.10868	-2.33106	1.04894	-2.2223	0.0262629	0.108133
ENSBTAG00000014583	CALM3	15.2975	-1.55208	0.698597	-2.2217	0.0263033	0.108232
ENSBTAG00000001801	SYT4	20.001	-1.25382	0.564784	-2.21999	0.0264192	0.108632
ENSBTAG00000012178	NR1D1	2.09075	2.80948	1.26579	2.21955	0.0264497	0.108632
ENSBTAG00000013153	NF2	2.09075	2.80948	1.26579	2.21955	0.0264497	0.108632
ENSBTAG00000020850	MUL1	3.05053	2.10235	0.947776	2.21819	0.0265418	0.108943
ENSBTAG00000011843	EEF1G	22.6136	-1.25293	0.564943	-2.2178	0.0265684	0.108985
ENSBTAG00000018897	PSMD11	9.38414	-1.91723	0.864974	-2.21652	0.0266561	0.109277
ENSBTAG00000017996	EGLN2	8.06412	1.42417	0.643183	2.21425	0.0268113	0.109845
ENSBTAG00000001132	GTDC1	2.15072	2.57035	1.16147	2.21301	0.0268969	0.110128
ENSBTAG00000046319	ENSBTAG00000046319	6.67716	-2.12695	0.96222	-2.21046	0.027073	0.11058
ENSBTAG00000011225	TMX1	4.0497	-2.33791	1.05764	-2.21049	0.0270711	0.11058
ENSBTAG00000013859	SCYL2	6.6672	-2.10885	0.954036	-2.21045	0.027074	0.11058
ENSBTAG00000002463	NDUFB5	7.43353	-2.16208	0.977834	-2.21109	0.0270296	0.11058
ENSBTAG00000004484	CEP83	15.3447	-1.5627	0.70759	-2.20849	0.0272104	0.111069
ENSBTAG00000021039	HNRNPM	64.1243	-0.751256	0.340297	-2.20764	0.0272691	0.11124
ENSBTAG00000004091	GTF3C4	1.73205	2.53991	1.15225	2.20431	0.0275029	0.112124
ENSBTAG00000010718	RALGPS2	4.10735	-2.32284	1.0547	-2.20237	0.0276395	0.112486
ENSBTAG00000003068	MSMO1	17.2327	-1.39004	0.631221	-2.20214	0.0276552	0.112486
ENSBTAG00000017545	FCHO2	4.27378	-2.35808	1.07084	-2.20208	0.0276595	0.112486
ENSBTAG00000001908	DLD	6.75625	-2.13876	0.971209	-2.20216	0.0276537	0.112486
ENSBTAG00000004442	AGPAT1	12.6694	1.15036	0.522454	2.20184	0.0276765	0.112487
ENSBTAG00000003315	MRPL57	5.45106	1.57768	0.716839	2.20088	0.0277443	0.112555
ENSBTAG00000002610	FKBP3	6.5793	-2.10157	0.954828	-2.20099	0.0277365	0.112555
ENSBTAG00000012626	B4GALT5	21.1667	1.05623	0.479814	2.20133	0.0277129	0.112555
ENSBTAG00000017087	TOP3A	2.56324	2.261	1.02769	2.20009	0.0278007	0.112646
ENSBTAG00000009984	SGPL1	9.92967	-1.85491	0.84309	-2.20013	0.0277977	0.112646
ENSBTAG00000012059	MVD	7.9839	1.51948	0.690794	2.19962	0.0278338	0.112711
ENSBTAG00000012094	SCAMP3	7.28572	-2.11767	0.96309	-2.19883	0.0278899	0.112801
ENSBTAG00000038107	MAPKAPK2	11.3634	-1.8734	0.851947	-2.19896	0.0278806	0.112801
ENSBTAG00000012815	CLEC12A	22.2643	-1.39574	0.635083	-2.19773	0.0279683	0.113049
ENSBTAG00000032853	ENSBTAG00000032853	2.0667	2.93799	1.33756	2.19653	0.0280542	0.113052
ENSBTAG00000038865	TCEA3	2.0667	2.93799	1.33756	2.19653	0.0280542	0.113052
ENSBTAG00000002026	RPL5	37.224	-1.07201	0.488005	-2.19671	0.0280411	0.113052
ENSBTAG00000038323	GLYAT	2.0667	2.93799	1.33756	2.19653	0.0280542	0.113052
ENSBTAG00000017074	ANO8	2.0667	2.93799	1.33756	2.19653	0.0280542	0.113052
ENSBTAG00000028094	RF00004	2.03109	2.4594	1.12016	2.19557	0.0281224	0.113258
ENSBTAG00000018768	HMGN1	17.0186	-1.4551	0.662863	-2.19518	0.0281506	0.113303
ENSBTAG00000005246	DIP2B	17.2774	1.16394	0.530317	2.1948	0.0281779	0.113344
ENSBTAG00000048122	CFD	4.25824	-2.35272	1.0728	-2.19306	0.0283028	0.113777
ENSBTAG00000006325	NUDCD3	3.98928	-2.29731	1.04778	-2.19256	0.0283392	0.113855
ENSBTAG00000018073	TSPO	74.421	0.778165	0.355097	2.19142	0.0284217	0.113979
ENSBTAG00000042723	RF00548	7.92054	1.52077	0.693949	2.19146	0.0284182	0.113979
ENSBTAG00000013523	OSBPL7	4.82344	1.8227	0.83161	2.19178	0.0283957	0.113979
ENSBTAG00000000406	GPATCH4	16.9185	1.04723	0.478192	2.18997	0.0285263	0.114329
ENSBTAG00000047834	EFR3A	18.0095	-1.43156	0.654207	-2.18823	0.0286529	0.114767
ENSBTAG00000015413	RASA2	19.9832	-1.24656	0.570126	-2.18647	0.0287815	0.115213
ENSBTAG00000021678	SLC31A1	42.927	-0.856509	0.391989	-2.18503	0.0288863	0.115563
ENSBTAG00000019422	ENSBTAG00000019422	2.10995	2.7184	1.24479	2.18381	0.0289759	0.11563
ENSBTAG00000010760	REV3L	13.9757	-1.71938	0.78728	-2.18395	0.0289659	0.11563
ENSBTAG00000008579	RCC2	3.78457	-2.26356	1.03661	-2.18362	0.0289903	0.11563
ENSBTAG00000008293	GPCPD1	7.05538	-2.15543	0.987067	-2.18367	0.0289867	0.11563
ENSBTAG00000039714	ENSBTAG00000039714	2.10995	2.7184	1.24479	2.18381	0.0289759	0.11563
ENSBTAG00000008292	SNRPD1	7.00726	-2.16858	0.993538	-2.18268	0.0290592	0.115835
ENSBTAG00000008251	SNRPN	3.82556	-2.27489	1.04331	-2.18045	0.0292241	0.116423
ENSBTAG00000006671	DDX27	9.10953	-1.85652	0.853136	-2.17611	0.0295469	0.117638
ENSBTAG00000010498	SLC40A1	7.01551	-2.14516	0.986498	-2.17452	0.0296659	0.118041
ENSBTAG00000006898	EPRS	14.2148	-1.53898	0.707996	-2.17372	0.0297265	0.11814
ENSBTAG00000004908	CHRNE	3.95596	1.82026	0.837328	2.17389	0.0297131	0.11814
ENSBTAG00000013113	VDAC1	4.32717	-2.35083	1.08198	-2.17272	0.0298011	0.118366
ENSBTAG00000019684	NUDT3	3.8929	-2.29309	1.05558	-2.17234	0.0298297	0.118409
ENSBTAG00000005043	ENSBTAG00000005043	4.04984	-2.32073	1.06986	-2.16918	0.0300688	0.119231
ENSBTAG00000031697	KLHDC1	2.14896	2.52456	1.16386	2.16913	0.030073	0.119231
ENSBTAG00000001660	SPTY2D1	9.86404	-1.88098	0.867542	-2.16817	0.0301457	0.119398
ENSBTAG00000005998	NOCT	17.4612	-1.5167	0.699551	-2.1681	0.0301511	0.119398
ENSBTAG00000002423	PSMD12	9.55253	-1.84541	0.851364	-2.16759	0.03019	0.11941
ENSBTAG00000009632	LARP7	37.1334	-0.986643	0.455163	-2.16767	0.030184	0.11941
ENSBTAG00000009012	PTX3	8.70694	-2.35141	1.08502	-2.16716	0.0302225	0.119467
ENSBTAG00000019182	TIA1	2.93223	2.06474	0.953255	2.16599	0.0303123	0.119751
ENSBTAG00000014518	RPL9	9.31512	-2.22181	1.02651	-2.16443	0.0304314	0.12015
ENSBTAG00000008631	CORO1A	14.1405	-1.55894	0.720474	-2.16376	0.0304825	0.12028
ENSBTAG00000022027	DDT	9.3621	-1.82568	0.844247	-2.16249	0.0305804	0.120594
ENSBTAG00000001999	NKAPD1	3.84531	-2.27734	1.05525	-2.1581	0.0309204	0.121863
ENSBTAG00000018560	DNAH3	3.24166	2.49825	1.15778	2.15779	0.0309438	0.121883
ENSBTAG00000003424	BET1	3.70982	-2.24558	1.04083	-2.15749	0.0309676	0.121904
ENSBTAG00000000131	SENP3	3.47654	1.89451	0.878636	2.15619	0.0310688	0.12223
ENSBTAG00000018796	RABGGTA	5.53617	1.82594	0.847085	2.15556	0.0311179	0.122278
ENSBTAG00000014700	DYNC1LI1	12.1079	-1.68872	0.783388	-2.15567	0.0311098	0.122278
ENSBTAG00000000555	ACO1	28.5113	-0.986261	0.458159	-2.15266	0.0313455	0.123099
ENSBTAG00000007840	HMGCR	11.4185	-1.69574	0.788215	-2.15136	0.0314475	0.123331
ENSBTAG00000016595	CYSTM1	30.0116	0.882166	0.410044	2.15139	0.0314453	0.123331
ENSBTAG00000017992	CD164	15.0053	-1.52301	0.70798	-2.1512	0.0314603	0.123331
ENSBTAG00000030369	IFFO1	4.75081	1.87524	0.871851	2.15087	0.0314863	0.12336
ENSBTAG00000010449	MOCS1	10.664	1.17915	0.548479	2.14986	0.0315664	0.123601
ENSBTAG00000010850	SERTAD4	2.10923	2.67145	1.24292	2.14934	0.0316071	0.123614
ENSBTAG00000016532	MAPKAPK3	13.226	1.20168	0.559056	2.14948	0.0315964	0.123614
ENSBTAG00000009813	ENSBTAG00000009813	6.10123	1.44866	0.674205	2.14869	0.0316593	0.123746
ENSBTAG00000032183	NELL2	2.92853	2.31771	1.07881	2.14839	0.0316829	0.123765
ENSBTAG00000009887	DDX17	6.85713	-2.05424	0.957042	-2.14644	0.0318378	0.124297
ENSBTAG00000015509	NAMPT	8.92748	-1.8237	0.850961	-2.1431	0.0321051	0.125266
ENSBTAG00000006564	PSMA1	18.7477	-1.45869	0.680788	-2.14265	0.0321416	0.125335
ENSBTAG00000013282	NECAP2	6.75087	-2.04923	0.9567	-2.14198	0.032195	0.12547
ENSBTAG00000009683	PSMA6	33.1399	-0.940108	0.439143	-2.14078	0.0322918	0.125773
ENSBTAG00000009518	ALKBH3	2.59636	2.14557	1.00253	2.14014	0.0323431	0.125899
ENSBTAG00000018631	SAP18	18.6533	-1.29635	0.605869	-2.13966	0.0323825	0.125978
ENSBTAG00000010414	DMRTA2	1.7464	2.50775	1.17245	2.13889	0.0324444	0.126145
ENSBTAG00000002184	ENSBTAG00000002184	2.12667	2.60638	1.21917	2.13784	0.03253	0.126404
ENSBTAG00000020268	RSF1	13.87	-1.50098	0.702386	-2.13698	0.0325999	0.126598
ENSBTAG00000004915	PFN1	7.30821	-2.10945	0.987225	-2.13675	0.0326182	0.126598
ENSBTAG00000018146	VAT1L	2.14663	2.46642	1.15477	2.13586	0.0326907	0.126798
ENSBTAG00000021275	CIB1	6.39128	-2.05585	0.962634	-2.13565	0.032708	0.126798
ENSBTAG00000012550	TAOK3	39.2337	-0.953874	0.446873	-2.13455	0.0327977	0.126998
ENSBTAG00000014221	CPLANE2	2.05777	2.83084	1.32617	2.1346	0.0327937	0.126998
ENSBTAG00000019722	GUCY2C	2.83119	2.21297	1.03708	2.13385	0.0328549	0.127145
ENSBTAG00000015591	SQSTM1	149.204	-0.667637	0.313065	-2.13258	0.0329588	0.127473
ENSBTAG00000010723	PFDN6	31.46	0.77315	0.362832	2.13088	0.0330994	0.127942
ENSBTAG00000004318	ARL3	3.05418	2.04789	0.961542	2.12979	0.0331886	0.128212
ENSBTAG00000017694	TRPS1	6.96994	-2.05443	0.964727	-2.12955	0.033209	0.128216
ENSBTAG00000013046	MPP1	14.5522	-1.6403	0.770589	-2.12863	0.0332853	0.128436
ENSBTAG00000016165	KRT7	5.75941	1.94843	0.915878	2.12739	0.0333876	0.128756
ENSBTAG00000001635	CUTA	26.2932	0.841028	0.395545	2.12625	0.0334824	0.129046
ENSBTAG00000002060	RPL19	7.19743	-2.09768	0.987085	-2.12512	0.0335763	0.129333
ENSBTAG00000008285	OXR1	25.1946	-1.28236	0.603666	-2.12428	0.0336465	0.129528
ENSBTAG00000009223	SFN	3.69809	2.00284	0.943056	2.12377	0.033689	0.129617
ENSBTAG00000016533	FOXP1	19.1793	1.02269	0.481612	2.12347	0.0337143	0.129639
ENSBTAG00000015118	PNPLA1	2.12197	2.59459	1.22239	2.12255	0.0337917	0.129861
ENSBTAG00000009717	FGL2	3.71525	-2.22314	1.04826	-2.12078	0.0339401	0.130356
ENSBTAG00000009310	UTP3	6.32484	-2.03343	0.959412	-2.11946	0.0340518	0.130709
ENSBTAG00000018438	RRAGD	3.75583	-2.22625	1.05147	-2.11728	0.034236	0.13134
ENSBTAG00000012961	PAPSS1	3.75115	-2.243	1.06009	-2.11587	0.0343563	0.131573
ENSBTAG00000044074	MLLT10	15.4241	-1.33929	0.632891	-2.11615	0.0343321	0.131573
ENSBTAG00000015076	LATS1	4.7764	1.68954	0.798495	2.1159	0.0343533	0.131573
ENSBTAG00000030836	ZBTB21	6.28986	-2.04455	0.966879	-2.11459	0.0344651	0.131914
ENSBTAG00000002703	ATP6V1A	23.2718	0.853159	0.403788	2.11289	0.0346101	0.132316
ENSBTAG00000003764	AKIRIN2	58.1876	0.650427	0.307822	2.113	0.0346008	0.132316
ENSBTAG00000013340	BAX	5.4782	1.52331	0.721477	2.11137	0.0347402	0.132737
ENSBTAG00000021107	STXBP5	3.88712	-2.2499	1.06578	-2.11103	0.0347694	0.132772
ENSBTAG00000001928	PDIA6	6.95795	-2.14172	1.0149	-2.11027	0.0348347	0.132869
ENSBTAG00000018869	IGSF6	9.06289	-1.7863	0.846467	-2.1103	0.0348329	0.132869
ENSBTAG00000009784	RAB32	14.1126	1.06829	0.506693	2.10836	0.0350002	0.133423
ENSBTAG00000008737	DR1	6.23439	-2.03179	0.963886	-2.10791	0.0350385	0.133492
ENSBTAG00000013882	CHMP2A	14.7672	1.12014	0.531716	2.10666	0.0351474	0.133831
ENSBTAG00000016516	CYB5R3	9.81708	-1.81649	0.862612	-2.1058	0.0352213	0.134035
ENSBTAG00000001983	SMAGP	5.74642	1.5996	0.759772	2.10537	0.0352588	0.134101
ENSBTAG00000011913	CKAP4	23.0429	1.01954	0.485186	2.10134	0.0356115	0.135365
ENSBTAG00000005339	VEGFA	9.53464	-1.9071	0.907805	-2.10078	0.03566	0.135471
ENSBTAG00000006396	GPI	15.1398	-1.38582	0.659902	-2.10004	0.035725	0.135641
ENSBTAG00000003067	PSMB7	8.82862	-1.81287	0.863526	-2.09938	0.0357835	0.135691
ENSBTAG00000001137	CLTA	31.4965	-1.02115	0.486449	-2.0992	0.0357996	0.135691
ENSBTAG00000016854	AK7	1.67735	2.66733	1.27048	2.09946	0.035776	0.135691
ENSBTAG00000018201	TKFC	2.89922	2.2799	1.0864	2.09859	0.0358533	0.135817
ENSBTAG00000007213	SIRPA	41.9283	-0.948944	0.452292	-2.09808	0.0358983	0.135832
ENSBTAG00000018238	ABTB1	10.4889	1.37732	0.656445	2.09814	0.0358924	0.135832
ENSBTAG00000004009	PMM1	2.11216	2.25131	1.07404	2.09611	0.0360723	0.136413
ENSBTAG00000001712	CMTM7	13.3996	1.12194	0.535464	2.09527	0.0361469	0.136617
ENSBTAG00000009873	NRN1	3.67522	-2.21749	1.05858	-2.09477	0.0361912	0.136706
ENSBTAG00000005814	PSME2	19.8845	0.914752	0.437176	2.09241	0.0364015	0.137344
ENSBTAG00000008082	CEP350	45.4928	-0.81529	0.389605	-2.09261	0.0363841	0.137344
ENSBTAG00000014734	CHD4	70.1633	-0.876796	0.419812	-2.08854	0.0367487	0.138576
ENSBTAG00000001589	TM9SF2	3.51631	-2.17569	1.04229	-2.08742	0.0368498	0.138857
ENSBTAG00000016599	MRPL53	11.8732	-1.61996	0.77612	-2.08725	0.0368652	0.138857
ENSBTAG00000016007	ADH5	3.69443	-2.21025	1.0592	-2.08671	0.0369143	0.138963
ENSBTAG00000019783	ENSBTAG00000019783	1.78599	2.39877	1.15005	2.08578	0.0369982	0.1392
ENSBTAG00000012510	ENSBTAG00000012510	2.89085	2.26788	1.08767	2.08508	0.0370624	0.139295
ENSBTAG00000017212	HYPK	8.79867	-1.8268	0.876145	-2.08504	0.0370655	0.139295
ENSBTAG00000013925	KIN	4.05877	-2.26756	1.08808	-2.08401	0.0371597	0.13957
ENSBTAG00000008388	THOC2	33.2194	-1.10299	0.529356	-2.08365	0.0371923	0.139613
ENSBTAG00000009309	PEX10	3.07401	1.99915	0.960465	2.08144	0.0373939	0.140291
ENSBTAG00000008527	SRSF6	29.2602	-0.952889	0.458072	-2.08022	0.0375056	0.140551
ENSBTAG00000002690	BLZF1	3.6538	-2.19238	1.05389	-2.08029	0.0374993	0.140551
ENSBTAG00000002836	TAF3	4.04639	-2.26592	1.09	-2.07883	0.0376333	0.14095
ENSBTAG00000003012	TRAF1	22.1552	-1.41682	0.681657	-2.0785	0.0376635	0.140983
ENSBTAG00000011730	TCAP	2.10515	2.58011	1.24329	2.07524	0.0379646	0.14203
ENSBTAG00000015527	MYO1D	7.62004	-1.99432	0.961744	-2.07365	0.0381118	0.142487
ENSBTAG00000046120	ENSBTAG00000046120	2.53624	2.23754	1.07914	2.07346	0.0381297	0.142487
ENSBTAG00000000605	ATP5PF	26.095	-1.07094	0.516576	-2.07314	0.0381588	0.142516
ENSBTAG00000007203	STT3A	9.35086	-1.82531	0.88073	-2.07249	0.0382194	0.142581
ENSBTAG00000010727	ATG4D	8.05414	1.46164	0.705216	2.07261	0.038209	0.142581
ENSBTAG00000009509	NDUFA6	3.69342	-2.21366	1.0684	-2.07195	0.0382703	0.142691
ENSBTAG00000005694	TMED10	3.48643	-2.16582	1.04578	-2.07101	0.0383575	0.142727
ENSBTAG00000017263	MXI1	13.2983	-1.43237	0.6916	-2.07109	0.0383503	0.142727
ENSBTAG00000003358	MCFD2	3.58106	-2.19039	1.0574	-2.07149	0.0383134	0.142727
ENSBTAG00000003861	GPATCH11	3.52926	-2.16779	1.04678	-2.07092	0.0383661	0.142727
ENSBTAG00000011488	PRPF8	6.47137	-1.98233	0.95753	-2.07025	0.0384288	0.1428
ENSBTAG00000007356	ELF1	18.5002	-1.36733	0.660407	-2.07043	0.0384122	0.1428
ENSBTAG00000003307	IMMT	3.77488	-2.22009	1.07265	-2.06972	0.0384787	0.142905
ENSBTAG00000005844	SCAMP2	6.47904	-1.97924	0.957088	-2.06799	0.0386414	0.143429
ENSBTAG00000012677	ARHGAP12	6.17395	-1.99418	0.964949	-2.06662	0.0387698	0.143825
ENSBTAG00000010805	POMT1	2.18137	2.39058	1.1577	2.06494	0.0389285	0.144092
ENSBTAG00000021779	MGST2	6.19653	-1.99248	0.964828	-2.06511	0.0389123	0.144092
ENSBTAG00000016542	LAMB3	2.09605	2.23121	1.08037	2.06523	0.0389016	0.144092
ENSBTAG00000040055	CAB39	18.8118	-1.35511	0.656152	-2.06524	0.0389001	0.144092
ENSBTAG00000005390	GMFG	21.3464	-1.11025	0.537736	-2.06467	0.0389542	0.144107
ENSBTAG00000007442	AKAP9	41.1317	-0.908671	0.440189	-2.06427	0.0389917	0.144165
ENSBTAG00000018271	SLC38A10	1.29342	2.59949	1.25964	2.06368	0.0390478	0.144212
ENSBTAG00000005174	GDPGP1	1.29342	2.59949	1.25964	2.06368	0.0390478	0.144212
ENSBTAG00000016164	LMBRD1	3.71571	-2.2144	1.07381	-2.06218	0.0391901	0.144657
ENSBTAG00000002280	KIF5B	47.6875	-0.754625	0.366366	-2.05976	0.0394219	0.145431
ENSBTAG00000008853	HNRNPF	17.1613	-1.58067	0.767725	-2.0589	0.0395037	0.145652
ENSBTAG00000020042	KLHL28	16.6698	1.03079	0.500777	2.05838	0.0395541	0.145757
ENSBTAG00000026812	AOX2	1.69289	2.62385	1.27522	2.05757	0.0396317	0.145881
ENSBTAG00000019854	ABCE1	3.61759	-2.17328	1.05613	-2.05777	0.0396126	0.145881
ENSBTAG00000018803	SNF8	11.0633	1.16316	0.56575	2.05596	0.0397866	0.14637
ENSBTAG00000016703	CDC73	3.5074	-2.15207	1.04708	-2.05531	0.0398489	0.146518
ENSBTAG00000016851	RPS6KB1	3.6595	-2.18015	1.06089	-2.05501	0.0398779	0.146543
ENSBTAG00000020964	STRIP1	9.27011	1.23354	0.600506	2.05417	0.0399594	0.14668
ENSBTAG00000009949	DARS	6.68347	-1.99026	0.968813	-2.05433	0.0399439	0.14668
ENSBTAG00000008817	LAMA4	1.7753	2.33891	1.13897	2.05353	0.0400209	0.146825
ENSBTAG00000047564	ENSBTAG00000047564	4.63795	1.92325	0.936833	2.05293	0.0400798	0.146959
ENSBTAG00000023343	RPL28	20.8025	-1.25642	0.612126	-2.05254	0.0401168	0.147014
ENSBTAG00000007923	LAMTOR3	16.4592	0.981158	0.478104	2.05219	0.0401514	0.147059
ENSBTAG00000035437	STAG1	3.76372	-2.19862	1.07172	-2.05149	0.0402192	0.147145
ENSBTAG00000007450	C2	3.47911	-2.15419	1.05002	-2.05157	0.0402116	0.147145
ENSBTAG00000042927	ENSBTAG00000042927	2.19572	2.37783	1.15995	2.04995	0.0403695	0.147532
ENSBTAG00000007454	RPL10	83.5783	-0.603522	0.294402	-2.04999	0.0403653	0.147532
ENSBTAG00000000579	NIPBL	33.0395	-0.9368	0.457279	-2.04864	0.0404974	0.1479
ENSBTAG00000009923	CIPC	8.64064	1.31253	0.64074	2.04846	0.0405148	0.1479
ENSBTAG00000012607	NCAPH2	6.0409	1.69228	0.826626	2.04721	0.0406376	0.148185
ENSBTAG00000016760	LRRFIP2	8.53746	-1.77878	0.868817	-2.04736	0.0406231	0.148185
ENSBTAG00000007883	ENSBTAG00000007883	3.91298	-2.24774	1.0991	-2.04508	0.0408471	0.148678
ENSBTAG00000012798	KCNH8	2.09792	2.66302	1.30226	2.04492	0.0408624	0.148678
ENSBTAG00000007507	FAAH	2.09792	2.66302	1.30226	2.04492	0.0408624	0.148678
ENSBTAG00000021786	AUNIP	2.09792	2.66302	1.30226	2.04492	0.0408624	0.148678
ENSBTAG00000018920	TRIM47	2.03537	2.34439	1.14676	2.04436	0.0409182	0.148799
ENSBTAG00000015554	TMF1	9.83727	-1.73771	0.850243	-2.04378	0.0409748	0.148924
ENSBTAG00000013098	PIGS	5.25884	1.59613	0.781594	2.04214	0.0411373	0.149432
ENSBTAG00000017721	EEF1AKNMT	12.6767	1.10035	0.538933	2.04172	0.0411796	0.149504
ENSBTAG00000007515	UBE2Q1	8.34603	-1.73246	0.8487	-2.04131	0.0412202	0.14957
ENSBTAG00000006708	ARIH1	15.5639	-1.31842	0.646012	-2.04086	0.0412647	0.149649
ENSBTAG00000015512	HEXB	18.5382	-1.28287	0.628714	-2.04046	0.0413041	0.14971
ENSBTAG00000008485	ENSBTAG00000008485	7.57927	1.37958	0.676661	2.0388	0.0414701	0.149826
ENSBTAG00000011284	SLC39A1	19.8044	1.02273	0.501477	2.03943	0.0414072	0.149826
ENSBTAG00000000902	OGT	18.0547	0.957761	0.469676	2.0392	0.0414305	0.149826
ENSBTAG00000020653	FIP1L1	6.37836	-2.02691	0.993928	-2.03929	0.0414211	0.149826
ENSBTAG00000021482	APH1A	12.8985	-1.47089	0.72138	-2.03899	0.0414511	0.149826
ENSBTAG00000019733	ADGRL4	2.10819	2.5563	1.25383	2.03879	0.0414715	0.149826
ENSBTAG00000001394	TMED9	32.323	-1.04627	0.513465	-2.03766	0.0415841	0.150092
ENSBTAG00000009689	RWDD1	17.3924	-1.45118	0.712313	-2.03728	0.0416218	0.150092
ENSBTAG00000000897	IQGAP2	6.18972	-1.98487	0.974339	-2.03714	0.0416356	0.150092
ENSBTAG00000046172	ENSBTAG00000046172	14.9146	-1.39073	0.682586	-2.03744	0.041606	0.150092
ENSBTAG00000045492	ENSBTAG00000045492	3.68408	-2.19388	1.07728	-2.0365	0.0417002	0.150243
ENSBTAG00000045971	ENSBTAG00000045971	9.55433	-1.81992	0.894323	-2.03497	0.0418538	0.150714
ENSBTAG00000008699	FEM1C	7.91722	-2.02763	0.9967	-2.03435	0.0419167	0.150859
ENSBTAG00000004850	KPNA3	3.38595	-2.12604	1.04567	-2.03318	0.0420344	0.151201
ENSBTAG00000003696	BICDL1	4.68079	2.80369	1.37921	2.03283	0.0420699	0.151246
ENSBTAG00000005862	SMC4	19.355	-1.24036	0.610658	-2.03119	0.0422359	0.151705
ENSBTAG00000013813	KLHL17	2.13399	2.45855	1.21044	2.03112	0.0422433	0.151705
ENSBTAG00000013935	NTPCR	6.1114	-1.98965	0.980333	-2.02956	0.0424009	0.152189
ENSBTAG00000016024	MYL12A	4.00771	-2.2553	1.1117	-2.02869	0.0424897	0.152425
ENSBTAG00000012803	SRP19	12.1061	-1.55579	0.767136	-2.02804	0.0425557	0.152579
ENSBTAG00000001898	CCDC112	5.89099	-1.94588	0.960348	-2.02622	0.0427421	0.153165
ENSBTAG00000005716	CRABP2	1.80827	2.2699	1.12057	2.02566	0.0427997	0.153289
ENSBTAG00000000527	ZFAND3	3.51215	-2.15947	1.06633	-2.02514	0.0428532	0.153378
ENSBTAG00000012519	XDH	19.2553	-1.14993	0.567875	-2.02497	0.0428709	0.153378
ENSBTAG00000011826	PEX26	4.55702	1.92348	0.950532	2.02359	0.0430128	0.153803
ENSBTAG00000024381	MAN1A1	6.4075	-2.01303	0.995102	-2.02294	0.0430795	0.153958
ENSBTAG00000017266	ITGA6	6.95175	-2.01271	0.995384	-2.02205	0.0431714	0.154204
ENSBTAG00000017139	STX7	8.45193	-1.75434	0.868273	-2.0205	0.0433318	0.154361
ENSBTAG00000010158	NOS1AP	17.6686	1.15368	0.57088	2.02088	0.0432919	0.154361
ENSBTAG00000018269	MPV17	3.36267	-2.11903	1.04845	-2.02111	0.043268	0.154361
ENSBTAG00000017060	ITGB2	15.5528	-1.31936	0.652943	-2.02064	0.0433172	0.154361
ENSBTAG00000017459	DUSP18	2.10101	2.53346	1.25379	2.02064	0.0433166	0.154361
ENSBTAG00000019601	ENSBTAG00000019601	10.3172	-1.82783	0.9053	-2.01903	0.043484	0.154421
ENSBTAG00000004787	METRNL	9.39007	-1.81848	0.90098	-2.01834	0.0435563	0.154421
ENSBTAG00000009237	KDELR2	9.52292	-1.76757	0.875462	-2.01902	0.0434855	0.154421
ENSBTAG00000016161	FLII	11.2432	-1.57412	0.779643	-2.01902	0.0434848	0.154421
ENSBTAG00000047502	FKBP5	3.44158	-2.12954	1.05479	-2.01891	0.0434962	0.154421
ENSBTAG00000034978	FAM168B	8.58381	1.2588	0.623453	2.01907	0.0434798	0.154421
ENSBTAG00000008645	ESRRA	5.96697	-1.96916	0.975734	-2.01813	0.0435779	0.154421
ENSBTAG00000015723	CRIPT	11.0335	-1.78314	0.883675	-2.01787	0.0436048	0.154421
ENSBTAG00000007160	CDK4	5.93184	-1.94983	0.96625	-2.01794	0.0435978	0.154421
ENSBTAG00000022013	CBR4	6.05168	-1.95575	0.968621	-2.01911	0.0434755	0.154421
ENSBTAG00000005792	BCCIP	6.4844	-1.95387	0.968109	-2.01824	0.0435668	0.154421
ENSBTAG00000009351	ATXN10	13.7335	-1.38107	0.684516	-2.01759	0.0436344	0.154443
ENSBTAG00000008471	MX2	3.37499	-2.1131	1.04816	-2.01601	0.0437984	0.154879
ENSBTAG00000006209	EXT1	3.71192	2.05213	1.01804	2.01577	0.0438245	0.154879
ENSBTAG00000000874	CAST	18.5194	-1.25031	0.620272	-2.01574	0.0438274	0.154879
ENSBTAG00000019445	C4H7orf31	3.74656	2.78255	1.3809	2.01502	0.0439021	0.15506
ENSBTAG00000018851	MYCBP2	16.7488	-1.36193	0.676119	-2.01434	0.0439738	0.155148
ENSBTAG00000017465	GNS	29.7669	-0.966725	0.479894	-2.01446	0.0439617	0.155148
ENSBTAG00000001038	SNRPB	11.7639	-1.59606	0.792696	-2.01346	0.0440664	0.155392
ENSBTAG00000010553	ENSBTAG00000010553	1.79084	2.32065	1.15284	2.01298	0.0441164	0.155412
ENSBTAG00000038025	ENSBTAG00000038025	41.3129	-0.809871	0.402329	-2.01296	0.0441189	0.155412
ENSBTAG00000038275	CYP27C1	2.08343	2.61034	1.29742	2.01194	0.0442261	0.155707
ENSBTAG00000000941	PLEKHB2	30.688	0.764214	0.380231	2.00987	0.0444449	0.156373
ENSBTAG00000015156	NDUFB1	14.0653	-2.28942	1.13925	-2.00959	0.0444746	0.156373
ENSBTAG00000017258	ACSL3	6.22569	-1.9247	0.957808	-2.00948	0.0444861	0.156373
ENSBTAG00000018361	R3HDM2	6.70787	-1.98458	0.987762	-2.00917	0.0445193	0.156407
ENSBTAG00000047801	CRELD2	18.4152	-1.26492	0.629685	-2.00881	0.0445571	0.156457
ENSBTAG00000031837	IMPDH2	8.2736	-1.72255	0.858109	-2.00738	0.0447094	0.156826
ENSBTAG00000018727	GOLIM4	3.3418	-2.09913	1.04566	-2.00747	0.0446993	0.156826
ENSBTAG00000008172	EGLN3	3.44282	-2.13359	1.06344	-2.00631	0.044823	0.157141
ENSBTAG00000003695	WDR45B	6.24805	-1.92829	0.961411	-2.00569	0.0448896	0.157292
ENSBTAG00000005808	TMEM14C	3.52819	-2.15205	1.07381	-2.00413	0.0450559	0.157708
ENSBTAG00000018404	PRKG1	4.26284	1.83355	0.914875	2.00415	0.0450538	0.157708
ENSBTAG00000047567	VEGFB	3.41324	-2.11325	1.05559	-2.00196	0.0452888	0.158376
ENSBTAG00000016235	RNASEH1	5.63901	1.41621	0.707428	2.00191	0.0452947	0.158376
ENSBTAG00000036297	RBFA	3.0872	1.82701	0.912871	2.00139	0.0453501	0.158486
ENSBTAG00000047760	DUS1L	5.20257	1.47784	0.738687	2.00063	0.0454318	0.158688
ENSBTAG00000006134	DYNLRB1	5.89852	-1.934	0.966903	-2.0002	0.0454784	0.158767
ENSBTAG00000010871	ENSBTAG00000010871	20.3581	-1.13021	0.565334	-1.9992	0.0455871	0.159063
ENSBTAG00000015716	ERO1A	12.6134	-1.55592	0.779343	-1.99645	0.0458849	0.160018
ENSBTAG00000023412	IZUMO3	1.81545	2.25593	1.13043	1.99564	0.0459732	0.160242
ENSBTAG00000009345	AMZ2	29.4704	0.870332	0.43629	1.99485	0.0460597	0.160459
ENSBTAG00000018295	SEC23B	3.39297	-2.1184	1.06208	-1.99457	0.0460895	0.160479
ENSBTAG00000013499	LHX9	10.3142	1.51406	0.759576	1.99329	0.0462298	0.160883
ENSBTAG00000005166	CHTOP	22.9838	0.8705	0.43723	1.99094	0.0464871	0.161693
ENSBTAG00000018542	ENSBTAG00000018542	51.0574	-0.768384	0.386138	-1.98992	0.0465999	0.161864
ENSBTAG00000027843	TCEAL8	3.40066	-2.10821	1.05953	-1.98977	0.0466163	0.161864
ENSBTAG00000008498	ALYREF	12.4703	-1.39194	0.699604	-1.98961	0.0466339	0.161864
ENSBTAG00000010818	AEBP2	10.3579	-1.72585	0.867377	-1.98974	0.0466199	0.161864
ENSBTAG00000000872	ENSBTAG00000000872	1.77762	2.34058	1.17668	1.98913	0.0466865	0.161962
ENSBTAG00000008300	FN1	6.41424	-1.95341	0.98243	-1.98834	0.0467738	0.162095
ENSBTAG00000036282	CCDC59	11.2185	-1.52594	0.767366	-1.98854	0.0467519	0.162095
ENSBTAG00000015833	DHX30	2.7135	1.8971	0.954226	1.9881	0.0468008	0.162104
ENSBTAG00000020314	COG2	5.90853	1.44072	0.724782	1.98779	0.0468344	0.162136
ENSBTAG00000007836	PPA1	10.7596	-1.60782	0.809728	-1.98563	0.0470748	0.162883
ENSBTAG00000024542	PIGC	6.05466	-1.97157	0.993918	-1.98364	0.0472963	0.163529
ENSBTAG00000024449	CENPF	7.51092	-2.06198	1.03956	-1.98351	0.0473108	0.163529
ENSBTAG00000026772	ZNF142	2.20422	2.27345	1.14663	1.98272	0.0473984	0.163614
ENSBTAG00000012120	TIPARP	12.8867	-1.39943	0.70579	-1.98279	0.0473908	0.163614
ENSBTAG00000021975	PATJ	4.09867	2.71991	1.37187	1.98263	0.0474092	0.163614
ENSBTAG00000002643	VPS52	3.35144	2.3198	1.17027	1.98228	0.0474477	0.163661
ENSBTAG00000004745	NAA15	8.74451	-1.71798	0.866775	-1.98204	0.0474747	0.163669
ENSBTAG00000016529	SLC25A30	5.73953	-1.9056	0.961631	-1.98163	0.0475209	0.163743
ENSBTAG00000010322	HYOU1	4.56823	-2.30506	1.16361	-1.98096	0.0475961	0.163918
ENSBTAG00000017401	TBK1	3.2991	-2.08972	1.05546	-1.97992	0.0477122	0.164186
ENSBTAG00000018048	MED15	18.0631	1.05289	0.53181	1.97982	0.0477235	0.164186
ENSBTAG00000015004	TBCB	6.16291	-1.89716	0.958773	-1.97874	0.047845	0.164518
ENSBTAG00000031500	SHMT2	7.172	-1.89697	0.958886	-1.97831	0.0478936	0.1646
ENSBTAG00000015212	IFNAR2	13.1575	-1.51618	0.766507	-1.97803	0.0479249	0.16462
ENSBTAG00000008926	FUBP1	18.4104	-1.15192	0.58242	-1.97782	0.047949	0.16462
ENSBTAG00000024141	ENSBTAG00000024141	3.17161	2.72802	1.37983	1.97708	0.0480331	0.164653
ENSBTAG00000011922	PLEC	19.3469	1.14172	0.577465	1.97712	0.0480276	0.164653
ENSBTAG00000025426	NSD1	3.53386	-2.12335	1.0738	-1.97742	0.047994	0.164653
ENSBTAG00000020270	NFKB1	57.7312	-0.747535	0.378223	-1.97644	0.0481051	0.164814
ENSBTAG00000014731	GAPDH	6.67314	-2.05844	1.04213	-1.97523	0.0482423	0.165199
ENSBTAG00000009178	STXBP2	11.6352	1.0495	0.531461	1.97475	0.0482968	0.165301
ENSBTAG00000010210	SUV39H2	2.20907	2.23407	1.13187	1.97378	0.0484063	0.165505
ENSBTAG00000007606	HNRNPU	23.8753	-1.08679	0.550575	-1.97391	0.048392	0.165505
ENSBTAG00000005142	RPL37	40.5684	-0.948519	0.480614	-1.97356	0.0484321	0.165507
ENSBTAG00000007804	RILPL2	8.98689	-1.7608	0.892437	-1.97302	0.0484932	0.165546
ENSBTAG00000009304	PDCD5	3.29243	-2.08517	1.05675	-1.97319	0.048474	0.165546
ENSBTAG00000004654	PWP1	6.26776	-1.90839	0.967403	-1.97269	0.0485307	0.165589
ENSBTAG00000005115	SLC31A2	3.67978	-2.16866	1.10034	-1.9709	0.0487356	0.166202
ENSBTAG00000004540	NUB1	146.126	-0.548122	0.27825	-1.96989	0.0488506	0.166509
ENSBTAG00000021491	NDUFV3	8.01392	-1.68506	0.855731	-1.96915	0.0489358	0.166714
ENSBTAG00000007788	GRIPAP1	21.3397	1.24599	0.632891	1.96872	0.048985	0.166795
ENSBTAG00000020968	MPC2	9.94935	-1.67499	0.851894	-1.9662	0.0492758	0.1677
ENSBTAG00000017268	PROCA1	2.64853	2.0124	1.02364	1.96593	0.049307	0.16772
ENSBTAG00000013901	PTDSS1	15.1109	-1.35234	0.688081	-1.96537	0.049371	0.167841
ENSBTAG00000001551	PLEKHG3	6.87961	1.42639	0.725833	1.96518	0.0493932	0.167841
ENSBTAG00000026986	ENSBTAG00000026986	15.6112	1.14786	0.584193	1.96486	0.0494307	0.167875
ENSBTAG00000016772	USP11	19.4909	0.85446	0.434947	1.96451	0.0494708	0.167875
ENSBTAG00000006126	GTF3C1	7.88586	1.50791	0.767605	1.96444	0.0494792	0.167875
ENSBTAG00000046416	ENSBTAG00000046416	2.74106	1.86949	0.952771	1.96216	0.0497435	0.168413
ENSBTAG00000001781	TOMM40	5.66723	-1.89561	0.965982	-1.96237	0.0497198	0.168413
ENSBTAG00000010519	NEURL4	2.21568	2.21172	1.12741	1.96176	0.0497902	0.168413
ENSBTAG00000001393	MTF2	8.04973	-1.67133	0.851914	-1.96186	0.0497792	0.168413
ENSBTAG00000037703	MICALL1	6.33956	1.37672	0.701586	1.9623	0.0497275	0.168413
ENSBTAG00000013007	FAM210B	9.88879	-1.70062	0.866531	-1.96257	0.0496965	0.168413
ENSBTAG00000019434	PDCD4	19.8497	-1.32061	0.673521	-1.96076	0.0499075	0.168724
ENSBTAG00000043254	RF00026	3.36598	2.09366	1.0683	1.9598	0.0500195	0.169017
ENSBTAG00000044227	RF01164	3.56928	2.08568	1.06533	1.95777	0.0502566	0.169731
ENSBTAG00000019680	ZYG11B	2.07257	2.23378	1.1414	1.95705	0.0503413	0.169931
ENSBTAG00000037813	ENSBTAG00000037813	36.9395	0.675059	0.345016	1.9566	0.0503947	0.170024
ENSBTAG00000045908	ENSBTAG00000045908	6.88668	1.68507	0.861493	1.95599	0.0504666	0.17018
ENSBTAG00000012020	TRAF5	1.80167	2.25214	1.15163	1.95561	0.0505109	0.170243
ENSBTAG00000009087	GNG10	12.5829	-1.60525	0.821024	-1.95518	0.0505613	0.170327
ENSBTAG00000004334	NCSTN	2.12021	2.42965	1.24296	1.95473	0.0506145	0.170333
ENSBTAG00000015593	KIAA0753	2.12021	2.42965	1.24296	1.95473	0.0506145	0.170333
ENSBTAG00000012962	SARS	105.121	-0.568051	0.290758	-1.95369	0.0507382	0.170489
ENSBTAG00000006550	GABARAPL2	35.7411	0.881133	0.450945	1.95397	0.0507048	0.170489
ENSBTAG00000003557	CCDC117	3.207	-2.05439	1.05151	-1.95375	0.050731	0.170489
ENSBTAG00000031524	ENSBTAG00000031524	5.94394	-1.93818	0.992381	-1.95306	0.0508123	0.170652
ENSBTAG00000002147	PPP4R2	5.60705	-1.88038	0.96349	-1.95164	0.0509813	0.171133
ENSBTAG00000013982	UACA	10.3256	-1.74965	0.896631	-1.95136	0.0510137	0.171155
ENSBTAG00000014759	WBP11	3.23021	-2.0546	1.05435	-1.94869	0.0513326	0.171822
ENSBTAG00000003658	RELN	2.21316	2.26965	1.16432	1.94935	0.0512542	0.171822
ENSBTAG00000003001	LAMTOR1	26.1206	-0.937418	0.481055	-1.94867	0.0513345	0.171822
ENSBTAG00000005030	INO80E	20.8357	0.816701	0.41899	1.94921	0.0512699	0.171822
ENSBTAG00000047223	GNAS	13.326	1.04984	0.538763	1.94861	0.0513418	0.171822
ENSBTAG00000001422	ENSBTAG00000001422	3.30244	-2.06302	1.05928	-1.94756	0.0514682	0.172158
ENSBTAG00000000833	TAX1BP3	16.7416	0.90247	0.463506	1.94705	0.0515287	0.172273
ENSBTAG00000017468	NUCB2	5.7283	-1.88714	0.969616	-1.94627	0.0516223	0.172412
ENSBTAG00000000073	LRPAP1	7.03882	1.43882	0.73923	1.94637	0.05161	0.172412
ENSBTAG00000010801	CMBL	3.20362	-2.05315	1.05814	-1.94033	0.0523395	0.17472
ENSBTAG00000005012	HSPH1	25.9333	-0.949908	0.489695	-1.9398	0.0524044	0.174848
ENSBTAG00000030801	MNAT1	3.28879	-2.06061	1.06247	-1.93946	0.0524457	0.174898
ENSBTAG00000000550	ATP5F1D	6.44237	-1.91603	0.988614	-1.93809	0.0526118	0.175364
ENSBTAG00000021092	ATP6V0D2	3.25615	-2.05919	1.06266	-1.93776	0.0526527	0.175412
ENSBTAG00000030960	DNAJC25	5.63892	-1.86897	0.964852	-1.93705	0.0527387	0.17561
ENSBTAG00000007599	IKBKB	9.52277	1.28308	0.66265	1.93628	0.0528328	0.175835
ENSBTAG00000011765	GABARAPL1	21.075	-1.03604	0.535145	-1.93599	0.0528686	0.175866
ENSBTAG00000015499	VPS51	8.29926	1.29767	0.670429	1.93557	0.0529198	0.175948
ENSBTAG00000012881	EIF4G1	11.6774	-1.62404	0.839145	-1.93535	0.0529468	0.17595
ENSBTAG00000016252	LSM12	7.87238	-1.6493	0.85275	-1.9341	0.0531013	0.176375
ENSBTAG00000006165	PRDX4	3.15419	-2.03515	1.05315	-1.93244	0.0533049	0.176786
ENSBTAG00000000642	INTS1	11.2524	1.26676	0.655464	1.93261	0.0532842	0.176786
[truncated: 22,617 more rows]

## Sheet: Go Enrichment
Analysis Type:	PANTHER Overrepresentation Test (Released 20190711)									Analysis Type:	PANTHER Overrepresentation Test (Released 20190711)
Annotation Version and Release Date:	GO Ontology database Released 2019-10-08									Annotation Version and Release Date:	Reactome version 65 Released 2019-03-12
Analyzed List:	Client Text Box Input (Bos taurus)									Analyzed List:	Client Text Box Input (Bos taurus)
Reference List:	Bos taurus (all genes in database)									Reference List:	Bos taurus (all genes in database)
Test Type:	FISHER									Test Type:	FISHER
Correction:	FDR									Correction:	FDR
GO biological process complete	Bos taurus - REFLIST (22008)	Client Text Box Input (839)	Client Text Box Input (expected)	Client Text Box Input (over/under)	Client Text Box Input (fold Enrichment)	Client Text Box Input (raw P-value)	Client Text Box Input (FDR)			Reactome pathways	Bos taurus - REFLIST (22008)	Client Text Box Input (839)	Client Text Box Input (expected)	Client Text Box Input (over/under)	Client Text Box Input (fold Enrichment)	Client Text Box Input (raw P-value)	Client Text Box Input (FDR)
positive regulation of chemokine (C-X-C motif) ligand 2 production (GO:2000343)	5	5	0.19	+	26.23	1.43e-05	0.00231			L13a-mediated translational silencing of Ceruloplasmin expression (R-BTA-156827)	45	12	1.72	+	6.99	8.59e-07	0.00023
regulation of chemokine (C-X-C motif) ligand 2 production (GO:2000341)	7	5	0.27	+	18.74	4.21e-05	0.0052			Eukaryotic Translation Initiation (R-BTA-72613)	50	12	1.91	+	6.3	2.22e-06	0.000509
leukocyte activation involved in inflammatory response (GO:0002269)	10	5	0.38	+	13.12	0.000146	0.0128			Respiratory electron transport, ATP synthesis by chemiosmotic coupling, and heat production by uncoupling proteins. (R-BTA-163200)	101	15	3.85	+	3.9	2.29e-05	0.00368
microglial cell activation (GO:0001774)	10	5	0.38	+	13.12	0.000146	0.0127			Respiratory electron transport (R-BTA-611105)	75	11	2.86	+	3.85	0.000305	0.035
glial cell activation (GO:0061900)	14	5	0.53	+	9.37	0.000499	0.0311			trans-Golgi Network Vesicle Budding (R-BTA-199992)	77	11	2.94	+	3.75	0.000373	0.04
Sertoli cell differentiation (GO:0060008)	16	5	0.61	+	8.2	0.000822	0.0452			Clathrin derived vesicle budding (R-BTA-421837)	77	11	2.94	+	3.75	0.000373	0.0375
macrophage activation (GO:0042116)	24	7	0.91	+	7.65	0.000107	0.0106			The citric acid (TCA) cycle and respiratory electron transport (R-BTA-1428517)	151	19	5.76	+	3.3	1.67e-05	0.00298
protein localization to endoplasmic reticulum (GO:0070972)	32	7	1.22	+	5.74	0.000484	0.0308			Neutrophil degranulation (R-BTA-6798695)	484	55	18.45	+	2.98	8.56e-12	3.44e-09
negative regulation of viral genome replication (GO:0045071)	32	7	1.22	+	5.74	0.000484	0.0307			Innate Immune System (R-BTA-168249)	901	88	34.35	+	2.56	1.41e-14	1.13e-11
lipopolysaccharide-mediated signaling pathway (GO:0031663)	32	7	1.22	+	5.74	0.000484	0.0305			Immune System (R-BTA-168256)	1631	130	62.18	+	2.09	1.14e-14	1.84e-11
T cell activation involved in immune response (GO:0002286)	37	8	1.41	+	5.67	0.000206	0.0171			Vesicle-mediated transport (R-BTA-5653656)	616	48	23.48	+	2.04	8.32e-06	0.00167
osteoclast differentiation (GO:0030316)	33	7	1.26	+	5.56	0.000568	0.0337			Membrane Trafficking (R-BTA-199991)	582	43	22.19	+	1.94	8.49e-05	0.0114
regulation of viral genome replication (GO:0045069)	65	13	2.48	+	5.25	4.88e-06	0.00102			Transport of small molecules (R-BTA-382551)	668	48	25.47	+	1.88	6.72e-05	0.00982
positive regulation of smooth muscle cell proliferation (GO:0048661)	41	8	1.56	+	5.12	0.000379	0.0262			Unclassified (UNCLASSIFIED)	13184	399	502.61	-	0.79	1.74e-12	9.32e-10
positive regulation of viral life cycle (GO:1903902)	49	9	1.87	+	4.82	0.000246	0.0191			G alpha (s) signalling events (R-BTA-418555)	634	7	24.17	-	0.29	0.000102	0.0126
positive regulation of chemokine production (GO:0032722)	45	8	1.72	+	4.66	0.000655	0.0379			Olfactory Signaling Pathway (R-BTA-381753)	504	1	19.21	-	0.05	2.25e-07	7.23e-05
negative regulation of viral life cycle (GO:1903901)	51	9	1.94	+	4.63	0.00032	0.0237
lymphocyte activation involved in immune response (GO:0002285)	70	12	2.67	+	4.5	4.34e-05	0.00522
positive regulation of viral process (GO:0048524)	71	12	2.71	+	4.43	4.91e-05	0.00557
establishment of protein localization to membrane (GO:0090150)	83	14	3.16	+	4.42	1.2e-05	0.00202
negative regulation of viral process (GO:0048525)	66	11	2.52	+	4.37	0.000112	0.011
regulation of viral life cycle (GO:1903900)	102	17	3.89	+	4.37	1.67e-06	0.000505
leukocyte proliferation (GO:0070661)	62	10	2.36	+	4.23	0.000289	0.0217
cellular response to biotic stimulus (GO:0071216)	132	21	5.03	+	4.17	2.06e-07	0.000111
modification by host of symbiont morphology or physiology (GO:0051851)	57	9	2.17	+	4.14	0.00066	0.0377
antigen processing and presentation (GO:0019882)	57	9	2.17	+	4.14	0.00066	0.0376
regulation of gliogenesis (GO:0014013)	64	10	2.44	+	4.1	0.000362	0.0259
regulation of viral process (GO:0050792)	135	21	5.15	+	4.08	2.87e-07	0.000134
cellular response to molecule of bacterial origin (GO:0071219)	111	17	4.23	+	4.02	4.62e-06	0.000991
leukocyte activation involved in immune response (GO:0002366)	100	15	3.81	+	3.93	2.06e-05	0.00297
myeloid leukocyte activation (GO:0002274)	80	12	3.05	+	3.93	0.000136	0.0123
regulation of smooth muscle cell proliferation (GO:0048660)	67	10	2.55	+	3.92	0.000501	0.0311
cell activation involved in immune response (GO:0002263)	103	15	3.93	+	3.82	2.81e-05	0.00378
regulation of symbiosis, encompassing mutualism through parasitism (GO:0043903)	146	21	5.57	+	3.77	9.06e-07	0.000316
humoral immune response (GO:0006959)	80	11	3.05	+	3.61	0.000499	0.0312
cellular response to lipopolysaccharide (GO:0071222)	102	14	3.89	+	3.6	9.16e-05	0.00947
myeloid leukocyte differentiation (GO:0002573)	89	12	3.39	+	3.54	0.000331	0.0242
negative regulation of peptide secretion (GO:0002792)	90	12	3.43	+	3.5	0.000363	0.0258
positive regulation of inflammatory response (GO:0050729)	93	12	3.55	+	3.38	0.000474	0.0303
phagocytosis (GO:0006909)	86	11	3.28	+	3.36	0.000861	0.0465
positive regulation of cytokine secretion (GO:0050715)	87	11	3.32	+	3.32	0.000938	0.0498
inflammatory response (GO:0006954)	229	28	8.73	+	3.21	3.09e-07	0.000139
positive regulation of ERK1 and ERK2 cascade (GO:0070374)	115	14	4.38	+	3.19	0.000285	0.0215
regulation of cytokine secretion (GO:0050707)	135	16	5.15	+	3.11	0.000143	0.0128
response to molecule of bacterial origin (GO:0002237)	179	21	6.82	+	3.08	1.6e-05	0.00254
regulation of cysteine-type endopeptidase activity involved in apoptotic process (GO:0043281)	147	17	5.6	+	3.03	0.000117	0.0115
positive regulation of leukocyte differentiation (GO:1902107)	114	13	4.35	+	2.99	0.000811	0.0448
translation (GO:0006412)	300	34	11.44	+	2.97	9.06e-08	7.03e-05
response to lipopolysaccharide (GO:0032496)	159	18	6.06	+	2.97	9.59e-05	0.00977
regulation of intrinsic apoptotic signaling pathway (GO:2001242)	126	14	4.8	+	2.91	0.000656	0.0378
negative regulation of multi-organism process (GO:0043901)	144	16	5.49	+	2.91	0.000279	0.0211
leukocyte migration (GO:0050900)	127	14	4.84	+	2.89	0.000705	0.0395
activation of immune response (GO:0002253)	173	19	6.6	+	2.88	8.96e-05	0.00933
peptide biosynthetic process (GO:0043043)	312	34	11.89	+	2.86	2.11e-07	0.000109
negative regulation of cytokine production (GO:0001818)	175	19	6.67	+	2.85	0.000103	0.0103
homeostasis of number of cells (GO:0048872)	166	18	6.33	+	2.84	0.000157	0.0135
regulation of cysteine-type endopeptidase activity (GO:2000116)	162	17	6.18	+	2.75	0.000336	0.0244
immune effector process (GO:0002252)	306	32	11.67	+	2.74	1.09e-06	0.000361
myeloid cell differentiation (GO:0030099)	164	17	6.25	+	2.72	0.000383	0.0258
establishment of protein localization to organelle (GO:0072594)	145	15	5.53	+	2.71	0.000842	0.0457
leukocyte differentiation (GO:0002521)	245	25	9.34	+	2.68	2.32e-05	0.00324
leukocyte activation (GO:0045321)	331	33	12.62	+	2.62	3.02e-06	0.00074
innate immune response (GO:0045087)	264	26	10.06	+	2.58	2.81e-05	0.0038
peptide metabolic process (GO:0006518)	357	35	13.61	+	2.57	1.73e-06	0.000512
regulation of neuron death (GO:1901214)	176	17	6.71	+	2.53	0.000798	0.0442
immune response (GO:0006955)	578	54	22.03	+	2.45	9.59e-09	1.34e-05
calcium ion homeostasis (GO:0055074)	228	21	8.69	+	2.42	0.000455	0.0298
amide biosynthetic process (GO:0043604)	381	35	14.52	+	2.41	7.72e-06	0.00146
response to inorganic substance (GO:0010035)	241	22	9.19	+	2.39	0.000354	0.0254
negative regulation of immune system process (GO:0002683)	318	29	12.12	+	2.39	3.87e-05	0.00491
export from cell (GO:0140352)	286	26	10.9	+	2.38	0.000103	0.0103
protein localization to membrane (GO:0072657)	231	21	8.81	+	2.38	0.00051	0.0315
divalent inorganic cation homeostasis (GO:0072507)	242	22	9.23	+	2.38	0.000368	0.0257
regulation of inflammatory response (GO:0050727)	232	21	8.84	+	2.37	0.00053	0.0322
positive regulation of cell death (GO:0010942)	409	37	15.59	+	2.37	4.73e-06	0.000999
regulation of peptidase activity (GO:0052547)	322	29	12.28	+	2.36	7.12e-05	0.00776
hemopoiesis (GO:0030097)	423	38	16.13	+	2.36	3.83e-06	0.000876
lymphocyte activation (GO:0046649)	269	24	10.25	+	2.34	0.000242	0.0191
positive regulation of apoptotic process (GO:0043065)	382	34	14.56	+	2.33	1.55e-05	0.00248
secretion by cell (GO:0032940)	270	24	10.29	+	2.33	0.000253	0.0195
positive regulation of cell migration (GO:0030335)	350	31	13.34	+	2.32	4.25e-05	0.0052
response to bacterium (GO:0009617)	351	31	13.38	+	2.32	4.39e-05	0.00519
positive regulation of programmed cell death (GO:0043068)	386	34	14.72	+	2.31	1.8e-05	0.00276
positive regulation of cell motility (GO:2000147)	364	32	13.88	+	2.31	3.4e-05	0.00452
cellular response to lipid (GO:0071396)	298	26	11.36	+	2.29	0.000243	0.019
response to biotic stimulus (GO:0009607)	701	61	26.72	+	2.28	1.2e-08	1.52e-05
regulation of epithelial cell proliferation (GO:0050678)	253	22	9.64	+	2.28	0.000591	0.0345
regulation of protein secretion (GO:0050708)	288	25	10.98	+	2.28	0.000348	0.0251
defense response (GO:0006952)	624	54	23.79	+	2.27	1.13e-07	7.89e-05
positive regulation of cellular component movement (GO:0051272)	371	32	14.14	+	2.26	4.45e-05	0.00522
positive regulation of cell adhesion (GO:0045785)	290	25	11.06	+	2.26	0.000366	0.0259
regulation of apoptotic signaling pathway (GO:2001233)	290	25	11.06	+	2.26	0.000366	0.0258
regulation of endopeptidase activity (GO:0052548)	279	24	10.64	+	2.26	0.000511	0.0314
positive regulation of locomotion (GO:0040017)	386	33	14.72	+	2.24	5.62e-05	0.00623
regulation of peptide secretion (GO:0002791)	305	26	11.63	+	2.24	0.000298	0.0222
cell activation (GO:0001775)	400	34	15.25	+	2.23	4.3e-05	0.00521
intracellular protein transport (GO:0006886)	390	33	14.87	+	2.22	6.11e-05	0.00672
response to other organism (GO:0051707)	677	57	25.81	+	2.21	1.18e-07	7.82e-05
response to external biotic stimulus (GO:0043207)	680	57	25.92	+	2.2	1.29e-07	7.83e-05
positive regulation of cytokine production (GO:0001819)	311	26	11.86	+	2.19	0.000367	0.0257
hematopoietic or lymphoid organ development (GO:0048534)	468	39	17.84	+	2.19	1.95e-05	0.00289
protein localization to organelle (GO:0033365)	373	31	14.22	+	2.18	0.000133	0.0123
immune system development (GO:0002520)	494	41	18.83	+	2.18	1.1e-05	0.00195
chemotaxis (GO:0006935)	302	25	11.51	+	2.17	0.000539	0.0323
taxis (GO:0042330)	304	25	11.59	+	2.16	0.00058	0.0341
regulation of multi-organism process (GO:0043900)	438	36	16.7	+	2.16	5.53e-05	0.00617
immune system process (GO:0002376)	1248	102	47.58	+	2.14	4.45e-12	6.2e-08
defense response to other organism (GO:0098542)	429	35	16.35	+	2.14	7.93e-05	0.00845
positive regulation of transport (GO:0051050)	594	48	22.64	+	2.12	3.32e-06	0.000798
regulation of cell migration (GO:0030334)	613	49	23.37	+	2.1	4.36e-06	0.000966
response to organonitrogen compound (GO:0010243)	513	41	19.56	+	2.1	2.72e-05	0.00373
positive regulation of MAPK cascade (GO:0043410)	327	26	12.47	+	2.09	0.000831	0.0455
response to nitrogen compound (GO:1901698)	566	45	21.58	+	2.09	9.8e-06	0.0018
response to lipid (GO:0033993)	416	33	15.86	+	2.08	0.000181	0.0152
positive regulation of immune response (GO:0050778)	341	27	13	+	2.08	0.000659	0.0379
regulation of protein transport (GO:0051223)	447	35	17.04	+	2.05	0.000125	0.0119
ion homeostasis (GO:0050801)	424	33	16.16	+	2.04	0.000224	0.0182
regulation of cell motility (GO:2000145)	644	50	24.55	+	2.04	7.41e-06	0.00146
positive regulation of intracellular signal transduction (GO:1902533)	621	48	23.67	+	2.03	1.37e-05	0.00225
regulation of peptide transport (GO:0090087)	466	36	17.77	+	2.03	0.000155	0.0133
negative regulation of cell death (GO:0060548)	682	52	26	+	2	8.28e-06	0.00154
positive regulation of hydrolase activity (GO:0051345)	488	37	18.6	+	1.99	0.000219	0.0179
regulation of immune response (GO:0050776)	515	39	19.63	+	1.99	0.000126	0.0118
regulation of cytokine production (GO:0001817)	490	37	18.68	+	1.98	0.000224	0.0183
negative regulation of cellular protein metabolic process (GO:0032269)	783	59	29.85	+	1.98	2.21e-06	0.000606
negative regulation of apoptotic process (GO:0043066)	625	47	23.83	+	1.97	2.5e-05	0.00345
negative regulation of programmed cell death (GO:0043069)	639	48	24.36	+	1.97	2e-05	0.00294
positive regulation of immune system process (GO:0002684)	575	43	21.92	+	1.96	7.42e-05	0.00803
amide transport (GO:0042886)	766	57	29.2	+	1.95	4.54e-06	0.000989
regulation of apoptotic process (GO:0042981)	1009	75	38.47	+	1.95	1.31e-07	7.63e-05
cellular amide metabolic process (GO:0043603)	498	37	18.99	+	1.95	0.000255	0.0195
regulation of locomotion (GO:0040012)	700	52	26.69	+	1.95	1.72e-05	0.00266
cellular response to cytokine stimulus (GO:0071345)	459	34	17.5	+	1.94	0.000579	0.0343
regulation of cell death (GO:0010941)	1094	81	41.71	+	1.94	4.37e-08	4.36e-05
regulation of establishment of protein localization (GO:0070201)	473	35	18.03	+	1.94	0.000444	0.0294
establishment of protein localization (GO:0045184)	773	57	29.47	+	1.93	7.47e-06	0.00143
regulation of proteolysis (GO:0030162)	529	39	20.17	+	1.93	0.000245	0.0191
negative regulation of protein metabolic process (GO:0051248)	830	61	31.64	+	1.93	2.87e-06	0.000716
peptide transport (GO:0015833)	736	54	28.06	+	1.92	1.19e-05	0.00205
protein transport (GO:0015031)	711	52	27.11	+	1.92	2.02e-05	0.00294
regulation of programmed cell death (GO:0043067)	1031	75	39.3	+	1.91	2.84e-07	0.000137
response to cytokine (GO:0034097)	510	37	19.44	+	1.9	0.000464	0.0299
nitrogen compound transport (GO:0071705)	982	71	37.44	+	1.9	8.42e-07	0.000301
cellular response to oxygen-containing compound (GO:1901701)	609	44	23.22	+	1.9	0.000119	0.0115
regulation of cellular component movement (GO:0051270)	696	50	26.53	+	1.88	4.21e-05	0.00525
response to drug (GO:0042493)	517	37	19.71	+	1.88	0.000513	0.0314
cellular protein localization (GO:0034613)	842	60	32.1	+	1.87	1.14e-05	0.00199
cellular macromolecule localization (GO:0070727)	846	60	32.25	+	1.86	1.2e-05	0.00204
response to external stimulus (GO:0009605)	1315	93	50.13	+	1.86	4.35e-08	4.67e-05
regulation of immune system process (GO:0002682)	923	64	35.19	+	1.82	1.22e-05	0.00203
regulation of hydrolase activity (GO:0051336)	883	61	33.66	+	1.81	1.87e-05	0.00281
positive regulation of protein phosphorylation (GO:0001934)	639	44	24.36	+	1.81	0.000383	0.0259
intracellular transport (GO:0046907)	685	47	26.11	+	1.8	0.0002	0.0167
locomotion (GO:0040011)	773	53	29.47	+	1.8	9.44e-05	0.00969
localization of cell (GO:0051674)	613	42	23.37	+	1.8	0.000459	0.03
cell motility (GO:0048870)	613	42	23.37	+	1.8	0.000459	0.0298
regulation of catabolic process (GO:0009894)	584	40	22.26	+	1.8	0.00072	0.0402
homeostatic process (GO:0042592)	1023	70	39	+	1.79	6.9e-06	0.00138
negative regulation of catalytic activity (GO:0043086)	570	39	21.73	+	1.79	0.000922	0.0491
organic substance transport (GO:0071702)	1228	83	46.81	+	1.77	1.5e-06	0.000475
positive regulation of protein modification process (GO:0031401)	802	54	30.57	+	1.77	0.000126	0.0118
multi-organism process (GO:0051704)	1417	95	54.02	+	1.76	2.73e-07	0.000136
protein localization (GO:0008104)	1215	81	46.32	+	1.75	2.87e-06	0.000729
positive regulation of phosphorus metabolic process (GO:0010562)	720	48	27.45	+	1.75	0.000389	0.0261
positive regulation of phosphate metabolic process (GO:0045937)	720	48	27.45	+	1.75	0.000389	0.0259
response to oxygen-containing compound (GO:1901700)	845	56	32.21	+	1.74	0.000129	0.012
cellular response to chemical stimulus (GO:0070887)	1670	110	63.66	+	1.73	5.82e-08	5.42e-05
regulation of protein localization (GO:0032880)	685	45	26.11	+	1.72	0.000862	0.0465
positive regulation of cellular protein metabolic process (GO:0032270)	1039	68	39.61	+	1.72	3.61e-05	0.00462
macromolecule localization (GO:0033036)	1452	95	55.35	+	1.72	7.75e-07	0.000292
regulation of protein modification process (GO:0031399)	1287	83	49.06	+	1.69	7.44e-06	0.00144
positive regulation of response to stimulus (GO:0048584)	1413	91	53.87	+	1.69	2.43e-06	0.000639
positive regulation of multicellular organismal process (GO:0051240)	1220	78	46.51	+	1.68	1.83e-05	0.00277
regulation of cellular protein metabolic process (GO:0032268)	1847	118	70.41	+	1.68	1.09e-07	7.97e-05
positive regulation of transcription by RNA polymerase II (GO:0045944)	768	49	29.28	+	1.67	0.000834	0.0454
positive regulation of protein metabolic process (GO:0051247)	1114	71	42.47	+	1.67	4.73e-05	0.0055
regulation of transport (GO:0051049)	1185	75	45.18	+	1.66	3.9e-05	0.0049
positive regulation of signal transduction (GO:0009967)	1028	65	39.19	+	1.66	0.000135	0.0123
positive regulation of developmental process (GO:0051094)	965	61	36.79	+	1.66	0.000234	0.0187
regulation of protein phosphorylation (GO:0001932)	968	61	36.9	+	1.65	0.000241	0.0191
negative regulation of multicellular organismal process (GO:0051241)	857	54	32.67	+	1.65	0.000581	0.0341
regulation of phosphate metabolic process (GO:0019220)	1215	76	46.32	+	1.64	4.84e-05	0.00558
regulation of phosphorus metabolic process (GO:0051174)	1216	76	46.36	+	1.64	4.89e-05	0.00559
positive regulation of RNA metabolic process (GO:0051254)	1155	72	44.03	+	1.64	8.65e-05	0.00915
regulation of protein metabolic process (GO:0051246)	1978	123	75.41	+	1.63	1.9e-07	0.000106
response to organic substance (GO:0010033)	1657	103	63.17	+	1.63	2.41e-06	0.000647
negative regulation of RNA metabolic process (GO:0051253)	869	54	33.13	+	1.63	0.000869	0.0466
positive regulation of transcription, DNA-templated (GO:0045893)	1014	63	38.66	+	1.63	0.000325	0.0239
negative regulation of macromolecule biosynthetic process (GO:0010558)	952	59	36.29	+	1.63	0.00043	0.0286
positive regulation of signaling (GO:0023056)	1136	70	43.31	+	1.62	0.000148	0.0128
positive regulation of cell communication (GO:0010647)	1130	69	43.08	+	1.6	0.00026	0.0198
positive regulation of nucleobase-containing compound metabolic process (GO:0045935)	1281	78	48.83	+	1.6	9.95e-05	0.0101
regulation of cell population proliferation (GO:0042127)	1085	66	41.36	+	1.6	0.000369	0.0256
positive regulation of RNA biosynthetic process (GO:1902680)	1089	66	41.52	+	1.59	0.000382	0.0261
positive regulation of nucleic acid-templated transcription (GO:1903508)	1089	66	41.52	+	1.59	0.000382	0.026
macromolecule biosynthetic process (GO:0009059)	1040	63	39.65	+	1.59	0.000529	0.0322
negative regulation of nitrogen compound metabolic process (GO:0051172)	1638	99	62.44	+	1.59	1.08e-05	0.00194
cellular response to organic substance (GO:0071310)	1311	79	49.98	+	1.58	0.000119	0.0115
neurogenesis (GO:0022008)	1049	63	39.99	+	1.58	0.000745	0.0414
response to stress (GO:0006950)	1934	116	73.73	+	1.57	2.55e-06	0.000659
positive regulation of gene expression (GO:0010628)	1334	80	50.86	+	1.57	0.000134	0.0123
regulation of localization (GO:0032879)	1885	113	71.86	+	1.57	3.6e-06	0.000837
negative regulation of response to stimulus (GO:0048585)	1089	65	41.52	+	1.57	0.00069	0.0388
positive regulation of nitrogen compound metabolic process (GO:0051173)	2119	126	80.78	+	1.56	1.48e-06	0.000479
positive regulation of cellular process (GO:0048522)	3655	217	139.34	+	1.56	2.93e-11	8.17e-08
positive regulation of macromolecule metabolic process (GO:0010604)	2260	134	86.16	+	1.56	6.78e-07	0.000263
positive regulation of molecular function (GO:0044093)	1148	68	43.76	+	1.55	0.000538	0.0325
regulation of catalytic activity (GO:0050790)	1564	92	59.62	+	1.54	7.62e-05	0.00818
negative regulation of macromolecule metabolic process (GO:0010605)	1788	105	68.16	+	1.54	2.29e-05	0.00323
regulation of molecular function (GO:0065009)	2029	119	77.35	+	1.54	5.51e-06	0.00113
positive regulation of biosynthetic process (GO:0009891)	1331	78	50.74	+	1.54	0.000316	0.0234
positive regulation of cellular metabolic process (GO:0031325)	2222	130	84.71	+	1.53	1.85e-06	0.000527
regulation of cell differentiation (GO:0045595)	1214	71	46.28	+	1.53	0.000566	0.0337
anatomical structure morphogenesis (GO:0009653)	1515	88	57.76	+	1.52	0.000144	0.0128
positive regulation of metabolic process (GO:0009893)	2445	142	93.21	+	1.52	9.07e-07	0.000309
positive regulation of cellular biosynthetic process (GO:0031328)	1309	76	49.9	+	1.52	0.000497	0.0313
positive regulation of biological process (GO:0048518)	4165	241	158.78	+	1.52	1.74e-11	8.07e-08
cellular developmental process (GO:0048869)	2361	135	90.01	+	1.5	3.46e-06	0.000819
regulation of multicellular organismal development (GO:2000026)	1407	80	53.64	+	1.49	0.000591	0.0343
cell differentiation (GO:0030154)	2295	130	87.49	+	1.49	9.99e-06	0.00181
negative regulation of cellular metabolic process (GO:0031324)	1787	101	68.12	+	1.48	0.00012	0.0115
regulation of developmental process (GO:0050793)	1819	101	69.34	+	1.46	0.000226	0.0182
negative regulation of metabolic process (GO:0009892)	1969	109	75.06	+	1.45	0.000141	0.0127
negative regulation of biological process (GO:0048519)	3667	202	139.8	+	1.44	7.92e-08	6.91e-05
regulation of multicellular organismal process (GO:0051239)	2192	120	83.56	+	1.44	8.94e-05	0.00938
localization (GO:0051179)	3576	194	136.33	+	1.42	4.62e-07	0.000201
negative regulation of cellular process (GO:0048523)	3283	178	125.16	+	1.42	1.79e-06	0.00052
transport (GO:0006810)	2673	144	101.9	+	1.41	3.57e-05	0.00461
regulation of response to stimulus (GO:0048583)	2662	143	101.48	+	1.41	4.36e-05	0.0052
regulation of signal transduction (GO:0009966)	2019	108	76.97	+	1.4	0.000539	0.0324
regulation of nitrogen compound metabolic process (GO:0051171)	3933	209	149.94	+	1.39	5.94e-07	0.000237
establishment of localization (GO:0051234)	2789	148	106.32	+	1.39	4.99e-05	0.00561
regulation of signaling (GO:0023051)	2295	121	87.49	+	1.38	0.00038	0.0261
regulation of primary metabolic process (GO:0080090)	4045	213	154.21	+	1.38	7.95e-07	0.000292
regulation of cell communication (GO:0010646)	2279	120	86.88	+	1.38	0.000449	0.0296
regulation of macromolecule metabolic process (GO:0060255)	4147	216	158.09	+	1.37	1.56e-06	0.000484
cellular component organization or biogenesis (GO:0071840)	3448	179	131.45	+	1.36	2.17e-05	0.00309
regulation of cellular metabolic process (GO:0031323)	4186	217	159.58	+	1.36	2.12e-06	0.000591
cellular component organization (GO:0016043)	3361	174	128.13	+	1.36	3.41e-05	0.00449
system development (GO:0048731)	2854	147	108.8	+	1.35	0.000213	0.0176
regulation of gene expression (GO:0010468)	2848	145	108.57	+	1.34	0.000463	0.0299
regulation of metabolic process (GO:0019222)	4491	228	171.21	+	1.33	3.93e-06	0.000885
multicellular organism development (GO:0007275)	3196	162	121.84	+	1.33	0.000229	0.0183
regulation of biosynthetic process (GO:0009889)	2745	139	104.65	+	1.33	0.000687	0.0388
anatomical structure development (GO:0048856)	3483	175	132.78	+	1.32	0.000177	0.015
developmental process (GO:0032502)	3706	185	141.28	+	1.31	0.000145	0.0128
regulation of cellular process (GO:0050794)	8081	370	308.07	+	1.2	1.68e-05	0.00263
regulation of biological process (GO:0050789)	8667	396	330.41	+	1.2	6.77e-06	0.00137
cellular process (GO:0009987)	10698	486	407.83	+	1.19	1.23e-07	7.77e-05
biological regulation (GO:0065007)	9205	412	350.92	+	1.17	3.49e-05	0.00455
biological_process (GO:0008150)	14940	637	569.55	+	1.12	5.86e-07	0.00024
Unclassified (UNCLASSIFIED)	7068	202	269.45	-	0.75	5.86e-07	0.000248
system process (GO:0003008)	1768	42	67.4	-	0.62	0.000877	0.0469
nervous system process (GO:0050877)	1433	29	54.63	-	0.53	0.000174	0.0148
G protein-coupled receptor signaling pathway (GO:0007186)	1021	19	38.92	-	0.49	0.000679	0.0385
sensory perception (GO:0007600)	1151	13	43.88	-	0.3	8.77e-08	7.2e-05
detection of stimulus (GO:0051606)	935	7	35.64	-	0.2	1.35e-08	1.57e-05
detection of chemical stimulus (GO:0009593)	849	4	32.37	-	0.12	7.38e-10	1.14e-06
detection of stimulus involved in sensory perception (GO:0050906)	870	3	33.17	-	0.09	4.48e-11	8.92e-08
sensory perception of chemical stimulus (GO:0007606)	875	3	33.36	-	0.09	4.65e-11	8.11e-08
detection of chemical stimulus involved in sensory perception of smell (GO:0050911)	818	2	31.18	-	0.06	3.41e-11	7.94e-08
detection of chemical stimulus involved in sensory perception (GO:0050907)	829	2	31.6	-	0.06	2.33e-11	8.13e-08
sensory perception of smell (GO:0007608)	841	2	32.06	-	0.06	1.01e-11	7.04e-08
