# Supplementary material for: A Paradox in Bacterial Pathogenesis: Activation of the Local Macrophage Inflammasome Is Required for Virulence of Streptococcus uberis
Source: Pathogens. 2020 Nov 28;9(12):997. doi: 10.3390/pathogens9120997 (PMC7768481; doi:10.3390/pathogens9120997)
Supplement: Supplementary file 1 [file pathogens-09-00997-s001.zip › Table S3 Multifactor Go Enrichment.xlsx]

## Sheet: Differential Expression
stable ID	Gene_Name	baseMean	log2FoldChange	lfcSE	stat	pvalue
ENSBTAG00000015401	ATG4B	10.9086	3.97059	1.25657	14.2686	0.000158485
ENSBTAG00000039588	ENSBTAG00000039588	4.90378	-5.69838	1.5333	14.1001	0.000173337
ENSBTAG00000006082	DNASE2	41.2857	2.72099	0.903893	13.2004	0.00027989
ENSBTAG00000024701	TIMM10	7.77884	4.07649	1.2983	12.7537	0.000355308
ENSBTAG00000018394	SDR42E1	12.7242	-2.7083	0.770534	12.2746	0.00045917
ENSBTAG00000005345	ARPC3	65.5865	3.77329	1.17033	11.8882	0.000564896
ENSBTAG00000044427	RF00009	7.28263	4.67475	1.46698	11.75	0.000608437
ENSBTAG00000003543	KEAP1	38.2641	1.88938	0.577806	11.7355	0.000613178
ENSBTAG00000015195	NPC1	12.6209	3.41397	1.22294	11.1347	0.000847278
ENSBTAG00000015466	NSUN2	10.1266	4.21246	1.39993	11.0286	0.000897183
ENSBTAG00000012698	HDAC1	12.363	3.75207	1.29569	10.7606	0.00103681
ENSBTAG00000000292	TCIRG1	152.532	1.04554	0.324008	10.6626	0.00109321
ENSBTAG00000012519	XDH	33.3099	2.40091	0.791007	10.6069	0.00112669
ENSBTAG00000027654	EIF4EBP1	6.75801	-4.03092	1.36951	10.561	0.001155
ENSBTAG00000017279	VAPA	9.74354	3.7278	1.29997	10.5011	0.00119306
ENSBTAG00000011484	ZDHHC3	16.5798	2.7723	0.987564	10.386	0.00126975
ENSBTAG00000015694	ENSBTAG00000015694	5.78003	-4.00085	1.37103	10.3359	0.0013047
ENSBTAG00000031558	ENSBTAG00000031558	6.54504	-3.5388	1.13546	10.2081	0.00139821
ENSBTAG00000008978	USP22	13.1524	4.03045	1.39821	10.1493	0.00144355
ENSBTAG00000005574	CLU	6.54068	-4.32134	1.4541	10.1406	0.00145043
ENSBTAG00000005234	LYPD1	11.236	-2.88548	0.902762	10.0017	0.00156396
ENSBTAG00000015499	VPS51	5.84743	-4.12259	1.42819	9.86484	0.00168467
ENSBTAG00000023832	ADAM8	15.4677	2.70563	0.978141	9.82351	0.00172295
ENSBTAG00000004331	ENSBTAG00000004331	6.27765	-3.1754	1.07909	9.78932	0.00175529
ENSBTAG00000008590	SPAG7	16.2755	2.79853	1.06133	9.71342	0.00182927
ENSBTAG00000004547	OLR1	120.937	-3.10066	1.03856	9.69264	0.00185007
ENSBTAG00000019167	INPPL1	27.8716	1.84101	0.6534	9.53694	0.00201378
ENSBTAG00000000072	TFB2M	4.76394	-4.24433	1.45712	9.49531	0.00205998
ENSBTAG00000011754	LAMTOR2	29.8761	-2.07095	0.683795	9.34504	0.0022359
ENSBTAG00000045830	ENSBTAG00000045830	9.78673	-2.8461	0.941769	9.28481	0.00231062
ENSBTAG00000008931	CREG1	37.0883	2.14245	0.789561	9.27763	0.0023197
ENSBTAG00000018897	PSMD11	19.7388	3.32626	1.22437	9.27546	0.00232244
ENSBTAG00000008690	SLC6A9	11.5826	2.63393	0.941221	9.26561	0.00233496
ENSBTAG00000006025	AHSA2	5.59612	-4.40148	1.51773	9.12571	0.00252042
ENSBTAG00000005412	NEDD4L	30.5208	2.34076	0.794043	9.10075	0.00255504
ENSBTAG00000006805	ZNF180	5.48276	4.13476	1.47874	9.05015	0.00262673
ENSBTAG00000002069	BOLA	226.544	1.77324	0.593792	9.04692	0.00263138
ENSBTAG00000018207	M6PR	12.6316	3.44871	1.29484	8.95776	0.00276293
ENSBTAG00000019274	ATIC	32.5212	-1.86384	0.618739	8.87015	0.00289871
ENSBTAG00000005773	PGM2	11.0626	-3.59714	1.26104	8.78089	0.00304402
ENSBTAG00000002336	RCOR1	4.55741	-4.36183	1.57044	8.77361	0.0030562
ENSBTAG00000015882	UBE2J2	22.6788	2.08034	0.750083	8.67619	0.00322395
ENSBTAG00000007074	ZKSCAN8	21.9408	-2.21453	0.744333	8.67104	0.00323307
ENSBTAG00000016599	MRPL53	18.0653	2.47014	0.958395	8.5612	0.00343403
ENSBTAG00000014021	UBN2	8.50844	-3.9694	1.37134	8.49802	0.00355534
ENSBTAG00000008453	LBR	16.0003	-2.24955	0.778116	8.46684	0.0036168
ENSBTAG00000005674	NEU1	9.96864	2.96863	1.15272	8.46357	0.0036233
ENSBTAG00000021051	ZNHIT6	20.8112	-2.2376	0.770117	8.43198	0.00368679
ENSBTAG00000015821	AMPD3	5.39711	3.89434	1.46029	8.38208	0.00378937
ENSBTAG00000004842	RSPRY1	18.984	-2.79913	1.01694	8.25058	0.00407389
ENSBTAG00000013315	ATP5F1B	12.8628	3.28559	1.28594	8.23754	0.00410328
ENSBTAG00000019782	TPI1	39.9467	-1.94274	0.670409	8.23707	0.00410433
ENSBTAG00000021461	PSMD3	10.1033	3.45832	1.36003	8.19683	0.00419638
ENSBTAG00000013772	SRRM1	43.1001	2.51102	0.979484	8.19572	0.00419892
ENSBTAG00000001038	SNRPB	16.9065	2.44268	0.968942	8.03922	0.00457752
ENSBTAG00000021709	SPI1	47.2269	1.38542	0.507276	8.02585	0.00461145
ENSBTAG00000015512	HEXB	32.6471	2.44822	0.904554	8.00202	0.00467251
ENSBTAG00000018534	ESS2	9.77804	3.40188	1.33839	7.89411	0.0049596
ENSBTAG00000004715	AKIRIN1	9.65124	3.4251	1.34006	7.89178	0.004966
ENSBTAG00000008959	ENSBTAG00000008959	7.31976	3.33651	1.3365	7.87179	0.0050212
ENSBTAG00000046307	CEBPD	67.0675	1.74714	0.649376	7.80331	0.00521505
ENSBTAG00000007931	SLC38A6	7.35391	3.55324	1.40238	7.72815	0.00543663
ENSBTAG00000012418	MED23	3.65948	-4.78965	1.81262	7.71092	0.00548877
ENSBTAG00000046569	CISD3	4.30811	-3.53836	1.3403	7.55789	0.00597477
ENSBTAG00000007662	HSPA5	61.4684	-3.40833	1.28376	7.51035	0.00613455
ENSBTAG00000022715	ENSBTAG00000022715	19.7979	-2.74774	1.03196	7.50501	0.00615275
ENSBTAG00000005571	PHF20	19.5376	2.48823	1.0572	7.4713	0.00626903
ENSBTAG00000007512	PLA2G15	4.63401	-3.71247	1.4873	7.43701	0.0063896
ENSBTAG00000011403	RUSC2	9.08477	3.22426	1.28848	7.41459	0.00646972
ENSBTAG00000015580	TLE3	12.8226	2.63928	1.10598	7.40878	0.00649063
ENSBTAG00000010620	ATP6V1B1	6.44084	-3.31182	1.23047	7.36089	0.00666577
ENSBTAG00000017267	COX5A	37.7393	-2.02038	0.755403	7.32148	0.00681354
ENSBTAG00000000095	CD274	34.1674	-1.53325	0.560313	7.31332	0.00684452
ENSBTAG00000044870	ENSBTAG00000044870	7.04593	-2.72584	1.0217	7.30535	0.00687497
ENSBTAG00000014794	SCYL3	6.27228	3.4488	1.39461	7.30189	0.00688821
ENSBTAG00000008414	ZFR	16.8374	-2.16645	0.814654	7.28774	0.00694266
ENSBTAG00000010376	TMEM184C	14.2586	3.17434	1.30897	7.27453	0.00699391
ENSBTAG00000019153	JMJD6	13.4166	2.32302	0.959641	7.27433	0.0069947
ENSBTAG00000006743	RBBP8	6.90865	-3.32298	1.24168	7.2316	0.00716314
ENSBTAG00000011959	GPR19	4.33701	-3.52911	1.32868	7.22282	0.00719824
ENSBTAG00000015416	PEBP4	3.86019	-3.98957	1.58957	7.21426	0.00723266
ENSBTAG00000031704	LRRC77	5.48625	-3.24893	1.25163	7.21307	0.00723744
ENSBTAG00000004021	CDK2	5.08324	3.54197	1.43416	7.17928	0.00737501
ENSBTAG00000012094	SCAMP3	11.2243	2.89417	1.23997	7.13981	0.00753911
ENSBTAG00000019300	TPMT	8.16111	3.04339	1.28325	7.05433	0.00790739
ENSBTAG00000008130	MED10	6.38128	3.31129	1.37605	7.0395	0.00797315
ENSBTAG00000014113	CCL8	50.9679	-3.13065	1.19867	7.01888	0.00806548
ENSBTAG00000016640	HEATR3	11.5999	3.1584	1.32546	6.97259	0.00827674
ENSBTAG00000018438	RRAGD	6.42233	3.30121	1.38482	6.9067	0.00858732
ENSBTAG00000002808	PSMA3	24.1622	2.29477	0.969272	6.90087	0.00861538
ENSBTAG00000011200	ZNF644	15.8929	-1.99676	0.768324	6.90066	0.0086164
ENSBTAG00000011732	PGAP3	5.95071	-3.60422	1.39534	6.88231	0.00870531
ENSBTAG00000021865	ENSBTAG00000021865	4.94301	-3.43491	1.33702	6.87216	0.00875488
ENSBTAG00000009509	NDUFA6	7.47208	3.40014	1.43108	6.79519	0.00914036
ENSBTAG00000010336	TALDO1	118.358	0.95229	0.369196	6.77271	0.00925622
ENSBTAG00000011224	CITED2	26.4963	2.72861	1.21509	6.74215	0.00941611
ENSBTAG00000018629	CWF19L2	14.6327	3.13901	1.34305	6.72943	0.00948347
ENSBTAG00000037702	SP140L	13.7488	2.4518	1.08208	6.71008	0.00958693
ENSBTAG00000044038	TEN1	4.22794	-3.68115	1.50418	6.64166	0.00996213
ENSBTAG00000016152	DAB2	7.28334	-3.6687	1.49292	6.63488	0.0100001
ENSBTAG00000025644	CALM1	146.149	2.58203	0.995504	6.62492	0.0100562
ENSBTAG00000013956	BCL2L13	4.85854	3.31506	1.41891	6.61393	0.0101184
ENSBTAG00000007375	MIF	8.27763	-3.4779	1.47119	6.55382	0.0104659
ENSBTAG00000005807	MICU1	6.95521	-3.56446	1.4685	6.52845	0.0106162
ENSBTAG00000017967	PTGES3	26.2624	2.00244	0.899539	6.51519	0.0106957
ENSBTAG00000000682	ENSBTAG00000000682	7.10745	-3.58681	1.4806	6.50513	0.0107564
ENSBTAG00000009414	PSMC4	10.7701	2.35611	1.06222	6.50484	0.0107581
ENSBTAG00000018951	TBC1D9	12.0204	2.69906	1.22058	6.4967	0.0108075
ENSBTAG00000000559	PLTP	11.3648	-2.68045	1.11007	6.48549	0.0108759
ENSBTAG00000020873	MAT2A	50.5595	1.24211	0.50365	6.45883	0.0110402
ENSBTAG00000020034	LYN	29.0281	1.72714	0.740536	6.42608	0.0112456
ENSBTAG00000005105	PAFAH2	24.8967	1.7123	0.724541	6.42298	0.0112653
ENSBTAG00000009535	RPS2	34.8229	3.12032	1.37199	6.41409	0.0113219
ENSBTAG00000008527	SRSF6	39.2574	1.34881	0.561055	6.41306	0.0113284
ENSBTAG00000009580	SH3BGRL3	63.1214	-1.13292	0.44044	6.40894	0.0113547
ENSBTAG00000003807	CNOT9	4.81188	-3.28473	1.32837	6.33923	0.0118096
ENSBTAG00000011831	SPPL2A	14.7771	2.38049	1.08396	6.30818	0.0120182
ENSBTAG00000021131	HNRNPK	17.5486	2.6104	1.20171	6.29975	0.0120755
ENSBTAG00000009635	HEATR6	12.8294	2.11422	0.941409	6.28569	0.0121716
ENSBTAG00000010229	LAMA2	1.57879	-6.65891	2.87939	6.27271	0.0122612
ENSBTAG00000009963	MORC2	6.45993	2.8884	1.29281	6.2687	0.0122889
ENSBTAG00000015217	DLX1	7.48429	-3.23958	1.30913	6.24299	0.0124686
ENSBTAG00000007079	LCP1	95.2023	1.88012	0.775804	6.19472	0.0128132
ENSBTAG00000043793	RF00001	7.27173	-2.30506	0.916257	6.18713	0.0128683
ENSBTAG00000004461	OFD1	5.67452	-3.60754	1.53395	6.16712	0.0130146
ENSBTAG00000015591	SQSTM1	191.705	1.05288	0.427822	6.15885	0.0130756
ENSBTAG00000033334	SPATA2L	3.43492	-3.53548	1.54682	6.15734	0.0130868
ENSBTAG00000006884	PABPN1	36.5605	2.03788	0.853342	6.13292	0.0132687
ENSBTAG00000000040	MAFG	16.2622	2.5019	1.1351	6.106	0.0134724
ENSBTAG00000020407	MTSS1	40.8069	1.55052	0.662947	6.10041	0.013515
ENSBTAG00000045510	EMC10	22.3748	2.24425	1.04504	6.09954	0.0135217
ENSBTAG00000011435	NPEPPS	46.942	1.41876	0.615871	6.09124	0.0135853
ENSBTAG00000002344	ORAI3	5.13472	3.11754	1.3915	6.08809	0.0136096
ENSBTAG00000012291	TBC1D22A	6.9906	-2.57459	1.08665	6.07879	0.0136814
ENSBTAG00000008600	TRAF3IP2	8.58434	2.65473	1.17802	6.06976	0.0137516
ENSBTAG00000004593	TOP2B	30.7204	1.79188	0.812467	6.04856	0.0139176
ENSBTAG00000005158	NAPG	5.88446	2.75154	1.26916	6.03216	0.0140476
ENSBTAG00000012704	MMS19	5.53472	2.98077	1.3424	6.02122	0.0141348
ENSBTAG00000002087	IL36A	31.0373	1.9681	0.832002	6.00702	0.0142491
ENSBTAG00000016328	SFPQ	64.2882	-2.07193	0.840887	6.00598	0.0142575
ENSBTAG00000000184	EIF2AK3	4.69932	-3.15684	1.33487	5.94834	0.0147311
ENSBTAG00000021246	ENSBTAG00000021246	8.28805	-2.9478	1.2327	5.94482	0.0147606
ENSBTAG00000009732	NCBP1	5.06942	2.94976	1.34304	5.91436	0.015018
ENSBTAG00000003636	LIPA	193.199	-0.967565	0.396842	5.91009	0.0150544
ENSBTAG00000009310	UTP3	11.9515	2.57089	1.21901	5.90323	0.0151131
ENSBTAG00000003954	ASH1L	22.4394	2.45995	1.13009	5.90077	0.0151343
ENSBTAG00000018387	EIPR1	8.34473	-2.32797	0.99053	5.88156	0.0153003
ENSBTAG00000011527	NT5C	3.12426	3.28301	1.48028	5.88065	0.0153081
ENSBTAG00000015000	VCP	89.2696	1.02272	0.434477	5.877	0.01534
ENSBTAG00000031579	SGO2	10.3622	-3.47689	1.51648	5.8733	0.0153722
ENSBTAG00000001904	ZNF276	10.3115	2.05605	0.951507	5.86965	0.0154041
ENSBTAG00000005326	CSNK1A1	20.0946	2.80472	1.2918	5.86851	0.0154141
ENSBTAG00000021611	C15H11orf74	3.61899	-3.84923	1.67376	5.86454	0.0154489
ENSBTAG00000007450	C2	6.08757	2.9053	1.33002	5.85785	0.0155077
ENSBTAG00000005650	SKAP2	21.8944	2.00316	0.93428	5.85153	0.0155635
ENSBTAG00000046587	CST6	10.3543	-4.79062	2.00349	5.84843	0.015591
ENSBTAG00000019908	CUL9	4.97902	3.38957	1.5155	5.83955	0.0156699
ENSBTAG00000004295	NDUFA8	4.4984	-3.40418	1.50506	5.83176	0.0157394
ENSBTAG00000031171	SH3GLB1	8.29608	-3.40453	1.50342	5.82395	0.0158094
ENSBTAG00000021482	APH1A	20.9345	2.24126	1.01202	5.81071	0.0159288
ENSBTAG00000004199	DIABLO	5.96498	3.00994	1.37858	5.79386	0.0160822
ENSBTAG00000019341	NSRP1	33.2957	-1.34266	0.547731	5.78992	0.0161183
ENSBTAG00000027024	ARHGAP5	54.7283	-1.99766	0.831809	5.78535	0.0161603
ENSBTAG00000015769	VSIG4	7.10163	-3.3084	1.47038	5.78232	0.0161881
ENSBTAG00000011105	SLC38A2	47.2463	1.69268	0.758113	5.75138	0.0164757
ENSBTAG00000016168	APLP2	11.8134	2.91813	1.35438	5.74902	0.0164979
ENSBTAG00000008570	RPS14	16.8533	2.89864	1.34542	5.72908	0.0166862
ENSBTAG00000026704	CENPW	5.32175	3.03259	1.38963	5.71855	0.0167866
ENSBTAG00000004225	TSR1	3.44926	-3.48944	1.47101	5.71818	0.0167902
ENSBTAG00000021499	PSAP	175.421	1.22473	0.518899	5.71309	0.0168389
ENSBTAG00000009948	TRIM25	55.7254	2.09896	0.896554	5.69995	0.0169654
ENSBTAG00000019708	ACSL6	82.5807	1.47156	0.62192	5.69331	0.0170297
ENSBTAG00000018382	SMS	5.09438	-3.67756	1.63764	5.67983	0.017161
ENSBTAG00000002282	EIF1	36.6014	2.01673	0.899785	5.67882	0.0171709
ENSBTAG00000002795	NKTR	50.3465	1.72171	0.763641	5.6698	0.0172594
ENSBTAG00000031598	NIPSNAP2	16.7464	2.63149	1.25199	5.63793	0.0175759
ENSBTAG00000010810	UCK1	4.52855	3.17321	1.45756	5.63468	0.0176085
ENSBTAG00000001671	RTF1	12.0884	2.56421	1.23532	5.57444	0.0182245
ENSBTAG00000020115	UBE2O	2.73739	3.25451	1.50294	5.55103	0.0184698
ENSBTAG00000004714	ENSBTAG00000004714	1.35655	-5.6204	2.53503	5.53658	0.018623
ENSBTAG00000016494	RELT	8.46161	2.214	0.991129	5.51916	0.0188093
ENSBTAG00000002002	ATAD2	10.2052	-2.7445	1.18416	5.49297	0.0190931
ENSBTAG00000017846	F11R	3.57067	3.1516	1.48184	5.36431	0.0205529
ENSBTAG00000006325	NUDCD3	5.87176	2.95273	1.39937	5.33816	0.0208635
ENSBTAG00000016918	MYOF	21.1953	1.78687	0.826002	5.31848	0.0211004
ENSBTAG00000014358	EVA1B	3.02839	-3.54899	1.53933	5.294	0.021399
ENSBTAG00000019266	TDRD12	3.52907	-3.80534	1.70369	5.28308	0.0215336
ENSBTAG00000039770	CEBPZ	26.1557	2.41264	1.20232	5.25897	0.0218339
ENSBTAG00000020819	YY1	17.8763	2.3807	1.19644	5.25669	0.0218626
ENSBTAG00000003609	PBDC1	37.5462	-1.32192	0.569451	5.25636	0.0218667
ENSBTAG00000001652	SLCO3A1	2.51428	3.77963	1.77313	5.24532	0.0220058
ENSBTAG00000001035	SF1	33.7427	1.46597	0.666388	5.23153	0.022181
ENSBTAG00000008083	SEL1L	10.7743	3.03327	1.42048	5.22858	0.0222186
ENSBTAG00000011963	RPS19	45.1897	1.3353	0.607749	5.22525	0.0222612
ENSBTAG00000000918	ERMARD	5.79822	-2.68084	1.18915	5.21983	0.0223307
ENSBTAG00000003245	BCAR3	3.9765	2.87044	1.38895	5.21852	0.0223476
ENSBTAG00000001922	AKIP1	4.04722	-3.00478	1.32037	5.20005	0.0225862
ENSBTAG00000004337	PDE1B	2.71414	-3.87231	1.78189	5.19512	0.0226504
ENSBTAG00000002747	ABCA5	6.02952	-2.57102	1.12296	5.17059	0.0229725
ENSBTAG00000016053	ARSA	7.58771	-2.13631	0.962655	5.1556	0.0231715
ENSBTAG00000021334	C24H18orf32	8.95903	-2.62609	1.16984	5.12893	0.0235302
ENSBTAG00000000131	SENP3	2.59192	-3.28586	1.51305	5.11382	0.023736
ENSBTAG00000020607	ABCB6	4.63349	-3.18485	1.51924	5.1085	0.0238089
ENSBTAG00000013556	UNC13D	25.9026	1.56153	0.700795	5.10671	0.0238334
ENSBTAG00000007335	TPD52	16.4169	2.65546	1.31385	5.10473	0.0238607
ENSBTAG00000016887	TAF11	4.39771	-3.05963	1.40641	5.09615	0.0239791
ENSBTAG00000018322	SEC24A	7.80287	-2.36003	1.05805	5.0832	0.0241588
ENSBTAG00000033543	RRAGA	10.2025	-2.15469	0.985065	5.06896	0.024358
ENSBTAG00000017189	POLE4	32.965	-1.69233	0.756154	5.0679	0.0243729
ENSBTAG00000005067	UBTF	6.74655	-3.05357	1.3919	5.06734	0.0243807
ENSBTAG00000005957	CSE1L	5.72587	-2.65487	1.19785	5.06332	0.0244373
ENSBTAG00000009415	NUFIP1	12.0029	-2.20046	1.00018	5.06212	0.0244543
ENSBTAG00000043574	ENSBTAG00000043574	1076.9	-1.38092	0.610321	5.06171	0.0244601
ENSBTAG00000016080	VPS13D	4.53939	2.9196	1.43142	5.05646	0.0245343
ENSBTAG00000015222	RSRP1	8.99208	2.78061	1.37644	5.05517	0.0245526
ENSBTAG00000006833	LMAN1	8.94526	2.63673	1.30764	5.04695	0.0246694
ENSBTAG00000011645	U2AF1	20.1457	2.06947	1.00932	5.03294	0.0248696
ENSBTAG00000016779	CLIP1	21.5174	1.85258	0.928636	5.01725	0.025096
ENSBTAG00000039958	GYS1	9.93995	2.23642	1.11624	5.00387	0.0252906
ENSBTAG00000015381	ARHGAP18	7.72659	-3.39903	1.53833	4.98928	0.0255049
ENSBTAG00000012037	DGUOK	7.72871	2.44494	1.23763	4.98134	0.0256221
ENSBTAG00000010919	USP47	9.62938	2.63332	1.31351	4.98083	0.0256296
ENSBTAG00000012343	TSPAN5	14.5122	-1.74988	0.77427	4.97917	0.0256543
ENSBTAG00000003098	MTDH	96.8825	0.920257	0.426807	4.97745	0.0256798
ENSBTAG00000002736	DNMT1	14.3352	2.48676	1.24295	4.97426	0.0257272
ENSBTAG00000007660	ZNF414	8.91067	2.65846	1.22783	4.96716	0.025833
ENSBTAG00000021076	TNRC6B	13.2433	2.7406	1.34042	4.9625	0.0259027
ENSBTAG00000013032	CCNDBP1	15.3064	-1.58403	0.702473	4.96063	0.0259308
ENSBTAG00000008936	ABCC2	25.1392	-1.90295	0.835641	4.95759	0.0259764
ENSBTAG00000000598	CST3	61.1182	1.02717	0.478097	4.94966	0.0260958
ENSBTAG00000046542	C7H19orf24	8.46599	-2.27423	1.01273	4.94338	0.0261908
ENSBTAG00000018894	PEX11G	9.71183	2.39337	1.15643	4.94128	0.0262226
ENSBTAG00000014261	TARS	69.1628	-1.29367	0.577439	4.92224	0.0265132
ENSBTAG00000008439	AP5S1	2.08629	-3.5587	1.73623	4.92214	0.0265146
ENSBTAG00000014353	SRP14	20.6887	2.39987	1.23233	4.91576	0.0266128
ENSBTAG00000021176	CRISPLD2	28.6701	1.28651	0.590125	4.91399	0.02664
ENSBTAG00000032200	ENSBTAG00000032200	3.5208	-3.62728	1.75646	4.91354	0.026647
ENSBTAG00000000678	CSDE1	8.37522	-2.05045	0.922809	4.91249	0.0266632
ENSBTAG00000018420	POLG2	3.85035	-3.98578	1.7616	4.89373	0.0269543
ENSBTAG00000016546	PARP12	6.11079	2.45722	1.25348	4.886	0.0270753
ENSBTAG00000013952	HNRNPD	32.8517	1.36103	0.653228	4.87367	0.0272694
ENSBTAG00000005718	PLIN2	71.3871	1.37997	0.649781	4.8735	0.0272721
ENSBTAG00000020632	NQO1	3.71889	2.93204	1.47171	4.87058	0.0273184
ENSBTAG00000008423	TIMM22	2.94255	-3.33195	1.63463	4.86823	0.0273556
ENSBTAG00000007513	PGAM5	4.60282	2.76334	1.38204	4.86457	0.0274137
ENSBTAG00000022813	TMEM150B	2.63789	4.99966	2.34562	4.86157	0.0274613
ENSBTAG00000012526	APBB1IP	23.919	2.19546	1.11556	4.82541	0.0280432
ENSBTAG00000016085	IRAK1	6.35922	2.51792	1.28126	4.79896	0.028477
ENSBTAG00000030164	RPL38	42.8703	1.98951	0.995162	4.79286	0.0285779
ENSBTAG00000026501	MGC127055	2.90618	-4.08752	1.9317	4.7851	0.028707
ENSBTAG00000012124	GPBP1	24.4998	1.77732	0.910273	4.77164	0.0289323
ENSBTAG00000018451	PTMS	15.9895	-2.46784	1.14925	4.76665	0.0290163
ENSBTAG00000011969	HSPB1	143.723	1.14217	0.535261	4.75528	0.0292085
ENSBTAG00000003907	TSPAN14	5.21655	2.71376	1.38967	4.74717	0.0293466
ENSBTAG00000003094	SART1	8.65305	2.39078	1.17848	4.74635	0.0293604
ENSBTAG00000022656	KCTD6	8.6332	-2.12229	0.976454	4.73288	0.0295913
ENSBTAG00000020041	FAM13B	3.08965	-3.59642	1.69635	4.73158	0.0296136
ENSBTAG00000004364	THNSL2	5.00735	-3.1318	1.42664	4.72404	0.0297438
ENSBTAG00000043584	ATP6	3608.06	-0.927443	0.426318	4.71612	0.0298811
ENSBTAG00000001736	UBN1	11.0626	2.59026	1.32845	4.69784	0.0302006
ENSBTAG00000031249	PSMG4	10.6293	2.63653	1.3611	4.69423	0.030264
ENSBTAG00000003068	MSMO1	17.2961	-2.30921	1.07027	4.68971	0.0303438
ENSBTAG00000018126	VPS53	7.9893	2.0092	1.01324	4.68713	0.0303894
ENSBTAG00000047278	ENSBTAG00000047278	20.7941	-2.10576	0.972054	4.68635	0.0304032
ENSBTAG00000016147	CETN4	2.49926	-3.36799	1.69239	4.68537	0.0304205
ENSBTAG00000013218	GORASP2	8.487	2.48307	1.27662	4.67786	0.0305538
ENSBTAG00000017913	BUB3	8.81679	2.46948	1.26831	4.67351	0.0306312
ENSBTAG00000030595	COX16	5.46179	-2.57223	1.20543	4.6639	0.0308032
ENSBTAG00000020308	EIF4G2	12.8866	2.74949	1.4227	4.65386	0.0309837
ENSBTAG00000005808	TMEM14C	6.4939	2.75102	1.41847	4.64792	0.0310913
ENSBTAG00000006118	RSRC2	84.7046	-1.11405	0.513155	4.64709	0.0311063
ENSBTAG00000007728	PES1	4.45502	3.41572	1.7126	4.64648	0.0311173
ENSBTAG00000012550	TAOK3	51.8758	1.15042	0.552826	4.62841	0.0314466
ENSBTAG00000007834	PPP1R16A	3.87754	-3.93006	1.95303	4.62803	0.0314536
ENSBTAG00000005488	ARIH2	5.40681	2.42188	1.21359	4.60883	0.0318077
ENSBTAG00000002590	EXOSC10	4.16136	2.71383	1.41036	4.59879	0.0319945
ENSBTAG00000011042	TMEM129	2.75414	2.89667	1.48902	4.58893	0.032179
ENSBTAG00000019371	CNR2	1.59962	4.65856	2.33638	4.58778	0.0322007
ENSBTAG00000018639	UNC45A	3.25905	-3.82526	1.8415	4.57413	0.0324583
ENSBTAG00000009621	ENSBTAG00000009621	3.30644	3.16099	1.61256	4.57076	0.0325221
ENSBTAG00000008457	SLU7	16.0591	-1.71379	0.790409	4.56073	0.032713
ENSBTAG00000018628	RPL29	48.5675	-1.37233	0.628856	4.5545	0.0328323
ENSBTAG00000003033	GADD45G	52.4883	1.13294	0.546972	4.54973	0.0329239
ENSBTAG00000018742	MTCH2	17.4765	2.15724	1.13032	4.52399	0.0334228
ENSBTAG00000016559	NUDT22	2.00955	-3.85013	1.84735	4.51934	0.0335138
ENSBTAG00000009636	SLC7A6OS	4.8296	2.82586	1.4691	4.50622	0.0337718
ENSBTAG00000020496	C23H6orf62	29.5834	1.69045	0.845609	4.50398	0.0338161
ENSBTAG00000008794	ATF6B	9.20963	2.17917	1.11416	4.50246	0.0338462
ENSBTAG00000011916	USP8	28.4186	-1.60861	0.736654	4.50128	0.0338694
ENSBTAG00000021832	HMGCL	11.151	1.84514	0.925357	4.49203	0.0340533
ENSBTAG00000018915	FAM21A	27.8507	-1.88413	0.879629	4.48305	0.0342326
ENSBTAG00000005221	WNK1	12.8384	-2.67226	1.2662	4.47423	0.0344097
ENSBTAG00000003168	HNRNPUL1	11.7736	2.46151	1.28199	4.46743	0.034547
ENSBTAG00000009106	EIF2A	8.04883	-2.87797	1.35546	4.46589	0.034578
ENSBTAG00000014724	EIF4A2	6.21548	-2.78877	1.30232	4.45804	0.0347373
ENSBTAG00000002072	ERCC2	2.41746	-3.4589	1.70608	4.45724	0.0347536
ENSBTAG00000017243	GATA3	4.76401	-2.89703	1.37153	4.44906	0.0349204
ENSBTAG00000001017	SLK	10.6446	-2.41052	1.12635	4.4398	0.0351104
ENSBTAG00000009914	NDUFS6	11.3035	-2.07334	0.995357	4.43947	0.0351172
ENSBTAG00000021725	PCID2	3.31581	3.03186	1.56159	4.43664	0.0351753
ENSBTAG00000014488	CDH7	5.14943	3.07574	1.60083	4.43315	0.0352474
ENSBTAG00000009897	AGPS	3.14792	-3.0896	1.61188	4.43051	0.0353019
ENSBTAG00000030435	PNRC2	27.2811	1.96353	1.02457	4.42812	0.0353514
ENSBTAG00000012482	CDCP1	13.1186	-2.72296	1.27198	4.42804	0.035353
ENSBTAG00000034495	GTF2F2	3.69762	2.74842	1.44647	4.42669	0.0353811
ENSBTAG00000012894	ENSBTAG00000012894	22.8932	-1.63059	0.765432	4.41681	0.0355865
ENSBTAG00000017845	BAG1	2.33951	-3.27351	1.63853	4.41053	0.0357178
ENSBTAG00000002293	ARL5A	16.8388	2.28269	1.22379	4.40592	0.0358143
ENSBTAG00000020654	BAZ2B	22.968	2.22547	1.16215	4.38502	0.0362561
ENSBTAG00000003808	HDAC9	4.57722	-2.66484	1.29831	4.38416	0.0362743
ENSBTAG00000007648	NET1	8.34338	-3.0253	1.45055	4.3792	0.0363801
ENSBTAG00000002116	ZCCHC3	4.2643	2.70526	1.42263	4.37756	0.0364151
ENSBTAG00000044184	TUBGCP3	6.32076	2.44498	1.29299	4.35954	0.0368023
ENSBTAG00000020681	FNDC3A	11.5856	-1.85196	0.898263	4.35023	0.037004
ENSBTAG00000013271	NCOR1	71.4111	1.15731	0.564656	4.34809	0.0370505
ENSBTAG00000027513	CXCL2	329.116	3.46685	1.63203	4.34621	0.0370914
ENSBTAG00000013505	IQCA1	2.56551	3.37223	1.77253	4.34181	0.0371874
ENSBTAG00000017753	APP	13.3016	2.10353	1.1231	4.34172	0.0371893
ENSBTAG00000005816	IRF9	9.88857	2.50071	1.3116	4.34172	0.0371894
ENSBTAG00000002196	ENSBTAG00000002196	11.9101	2.55215	1.35563	4.33729	0.0372862
ENSBTAG00000012495	SF3B4	8.07696	2.115	1.11828	4.33527	0.0373304
ENSBTAG00000017160	TBC1D7	3.48431	-2.99475	1.45453	4.3304	0.0374375
ENSBTAG00000012792	SRSF9	6.91909	2.36534	1.27261	4.32609	0.0375323
ENSBTAG00000017755	EWSR1	20.1927	1.30907	0.652968	4.32597	0.037535
ENSBTAG00000013025	HAX1	2.82167	2.83825	1.50672	4.32507	0.0375548
ENSBTAG00000021462	CSF3	12.3661	2.08114	1.03529	4.3174	0.0377244
ENSBTAG00000015220	AGO4	2.01734	-3.48965	1.82065	4.31656	0.0377432
ENSBTAG00000017009	CMC2	4.98369	2.58089	1.37965	4.30791	0.0379355
ENSBTAG00000019497	ILDR2	1.49178	-3.92952	2.03477	4.30403	0.0380222
ENSBTAG00000047649	AUH	1.93114	-3.98828	2.0086	4.29594	0.0382036
ENSBTAG00000021837	RGS19	18.2172	1.74921	0.929769	4.29513	0.0382216
ENSBTAG00000024280	ENSBTAG00000024280	1.69925	-5.11113	2.68645	4.28566	0.0384353
ENSBTAG00000043498	RF00026	3.94388	-3.12653	1.6755	4.28053	0.0385514
ENSBTAG00000021688	FH	9.134	2.65535	1.42515	4.26641	0.038873
ENSBTAG00000018103	HMGB1	16.9269	2.46055	1.33941	4.26159	0.0389834
ENSBTAG00000017565	SCFD1	4.29309	-3.15132	1.58043	4.26122	0.0389918
ENSBTAG00000012927	ALDOA	112.473	-0.798701	0.381524	4.25532	0.0391276
ENSBTAG00000008624	ENSBTAG00000008624	6.82404	2.81466	1.51697	4.25383	0.0391618
ENSBTAG00000002869	ARL4A	14.4007	-2.12995	1.05009	4.23898	0.0395058
ENSBTAG00000001207	SERPINB8	3.67277	3.16167	1.65537	4.23721	0.039547
ENSBTAG00000004268	TRAPPC5	4.10892	2.77952	1.49651	4.22231	0.0398959
ENSBTAG00000015271	RIPK2	13.3456	2.38349	1.28086	4.21828	0.0399906
ENSBTAG00000011717	SAP30BP	9.73679	2.05829	1.10681	4.21659	0.0400305
ENSBTAG00000021768	CCNG2	4.39362	2.63492	1.42467	4.21649	0.0400328
ENSBTAG00000017282	ENSBTAG00000017282	13.6626	-1.65921	0.792253	4.2155	0.0400561
ENSBTAG00000019069	SYNGR2	13.6918	-1.49151	0.731494	4.21132	0.0401552
ENSBTAG00000020578	PRDM6	4.03947	-2.73751	1.29599	4.2063	0.0402741
ENSBTAG00000047567	VEGFB	4.85581	2.58416	1.39749	4.2014	0.0403907
ENSBTAG00000000551	SMNDC1	6.57512	-3.18288	1.61229	4.19949	0.0404363
ENSBTAG00000020937	SNAPC1	8.02532	-2.39659	1.14292	4.19269	0.0405985
ENSBTAG00000015076	LATS1	3.42271	-2.81208	1.43553	4.18989	0.0406657
ENSBTAG00000008401	PFKFB3	172.513	2.08726	1.02586	4.18905	0.0406859
ENSBTAG00000014399	QSER1	7.7923	2.4898	1.36155	4.18884	0.040691
ENSBTAG00000017191	ENSBTAG00000017191	9.42742	-1.73047	0.850187	4.18496	0.0407841
ENSBTAG00000001868	PCYT2	2.26023	-3.29878	1.76872	4.1834	0.0408216
ENSBTAG00000016429	TMEM205	1.8782	-3.8221	1.91843	4.18203	0.0408547
ENSBTAG00000000711	NDRG1	28.8087	1.81347	0.913721	4.18111	0.0408768
ENSBTAG00000044400	RF00283	8.34926	2.71748	1.37415	4.17627	0.0409938
ENSBTAG00000003569	DZIP1	3.02499	-3.8115	1.9456	4.17434	0.0410406
ENSBTAG00000040132	PWWP3B	1.91064	-5.54749	3.00127	4.16743	0.0412083
ENSBTAG00000004872	MRPL20	25.3453	-1.28883	0.624342	4.15361	0.0415459
ENSBTAG00000004787	METRNL	12.8169	2.19443	1.17485	4.14316	0.041803
ENSBTAG00000001807	AKAP8	9.21231	2.39703	1.29286	4.13845	0.0419196
ENSBTAG00000005275	PKIG	38.9129	-1.0265	0.505763	4.13833	0.0419226
ENSBTAG00000021275	CIB1	9.59969	2.21003	1.22752	4.13206	0.042078
ENSBTAG00000038298	CCDC174	20.0476	-1.79255	0.852744	4.12809	0.0421768
ENSBTAG00000014831	PPP1R3C	6.52359	2.53065	1.36027	4.12132	0.042346
ENSBTAG00000006670	ERGIC3	7.49693	-2.66725	1.29965	4.10988	0.0426333
ENSBTAG00000007474	EIF3B	16.2759	-1.59216	0.790789	4.10806	0.0426792
ENSBTAG00000014402	GIMAP8	6.81913	2.74069	1.46802	4.10484	0.0427607
ENSBTAG00000005865	MAPK6	57.0035	-1.20009	0.581435	4.10146	0.0428461
ENSBTAG00000015053	CFL2	3.3747	2.63312	1.45468	4.08989	0.0431405
ENSBTAG00000015041	NDUFA2	10.3134	2.56229	1.42729	4.08127	0.043361
ENSBTAG00000031697	KLHDC1	1.53713	-4.28451	2.17315	4.08043	0.0433827
ENSBTAG00000047575	ENSBTAG00000047575	6.03422	-2.52664	1.20153	4.07958	0.0434044
ENSBTAG00000016133	MRPS7	3.7195	-3.13672	1.62164	4.07477	0.0435281
ENSBTAG00000009969	RNPS1	20.3608	1.52054	0.826116	4.06626	0.0437481
ENSBTAG00000005844	SCAMP2	8.89177	2.24219	1.24763	4.04986	0.044175
ENSBTAG00000010645	BOLA-DRA	46.5318	-1.73617	0.869101	4.04805	0.0442224
ENSBTAG00000000320	UBAP1	2.82811	2.8172	1.5553	4.02859	0.0447353
ENSBTAG00000009908	RPS3A	33.6653	2.50443	1.36564	4.02066	0.0449461
ENSBTAG00000002352	GGA2	7.45552	2.39671	1.33922	4.0199	0.0449664
ENSBTAG00000047223	GNAS	18.7934	1.35086	0.697246	4.01097	0.0452052
ENSBTAG00000012062	PRDX2	23.0614	-1.31627	0.644339	4.00963	0.045241
ENSBTAG00000014534	EEF1A1	2.51449	-3.23523	1.68256	4.00911	0.0452552
ENSBTAG00000000288	UPF2	21.1445	1.69649	0.91616	4.00779	0.0452905
ENSBTAG00000002129	KLF5	3.30346	3.36879	1.82367	4.00369	0.0454008
ENSBTAG00000032014	ENSBTAG00000032014	6.88437	-2.07987	1.02042	4.00063	0.0454833
ENSBTAG00000011512	ENSBTAG00000011512	5.68421	-2.68947	1.32633	3.99457	0.0456472
ENSBTAG00000010238	LTB4R	2.62196	-3.14755	1.66001	3.98916	0.0457939
ENSBTAG00000007974	WTAP	17.3954	1.27846	0.679871	3.98798	0.0458259
ENSBTAG00000033983	MAP2K1	11.1003	1.89392	1.06547	3.9853	0.045899
ENSBTAG00000012383	CHMP5	8.34707	2.69696	1.51759	3.985	0.0459072
ENSBTAG00000003557	CCDC117	5.75565	2.43882	1.37196	3.98195	0.0459903
ENSBTAG00000012242	MAF1	4.41053	2.5038	1.39406	3.98013	0.04604
ENSBTAG00000016913	AVIL	5.29031	3.06986	1.64073	3.97295	0.0462366
ENSBTAG00000038079	C16H1orf21	4.81064	-2.46408	1.24959	3.96107	0.0465641
ENSBTAG00000000108	KHDC4	4.43321	2.6081	1.47112	3.95849	0.0466355
ENSBTAG00000045401	RF00003	11.0044	-1.58535	0.765361	3.95221	0.0468099
ENSBTAG00000011567	VPS18	6.3707	-2.1297	1.07813	3.94469	0.0470196
ENSBTAG00000004987	NUP210L	1.91781	-4.83591	2.65864	3.94384	0.0470433
ENSBTAG00000021956	ISCA2	1.96276	3.24649	1.77336	3.94253	0.0470798
ENSBTAG00000018847	HARS	5.09637	-2.2903	1.13327	3.93759	0.0472184
ENSBTAG00000020780	SBNO2	24.4103	1.63255	0.84799	3.93612	0.0472596
ENSBTAG00000008635	SULT1A1	35.7518	-1.08205	0.53772	3.92998	0.0474325
ENSBTAG00000000221	RBM34	3.99563	-2.71402	1.38552	3.92292	0.0476322
ENSBTAG00000046324	ENSBTAG00000046324	28.2645	1.6682	0.915765	3.91865	0.0477533
ENSBTAG00000017423	TMEM214	5.08993	2.56716	1.43295	3.91779	0.0477777
ENSBTAG00000013128	ACBD3	36.9672	1.14786	0.610361	3.9097	0.0480082
ENSBTAG00000014823	TXNDC11	3.15472	2.61119	1.46675	3.90776	0.0480637
ENSBTAG00000004471	ST3GAL6	16.5449	1.95725	1.05566	3.9022	0.0482229
ENSBTAG00000014111	INPP4B	6.9518	-2.49931	1.25013	3.89495	0.0484316
ENSBTAG00000019136	STUB1	8.98794	-1.93285	0.967091	3.89452	0.048444
ENSBTAG00000009453	URGCP	2.712	-3.32029	1.75826	3.88838	0.0486214
ENSBTAG00000003472	ABCA12	4.10454	-2.78574	1.4331	3.888	0.0486323
ENSBTAG00000008329	CYTIP	11.3	1.88889	1.07142	3.88094	0.0488372
ENSBTAG00000043636	RF00004	3.43371	-3.08913	1.55907	3.87867	0.0489033
ENSBTAG00000003887	ECHDC1	4.47141	-2.75097	1.41559	3.8754	0.0489987
ENSBTAG00000008060	SNRNP35	7.79344	-2.15723	1.09013	3.87193	0.0490999
ENSBTAG00000021288	PSMB4	20.453	2.16123	1.18646	3.86104	0.0494196
ENSBTAG00000019585	MYOM1	3.80788	-5.53111	2.92487	3.8569	0.0495419
ENSBTAG00000034529	HMGA1	12.9483	1.61514	0.894444	3.8553	0.0495891
ENSBTAG00000002428	PPA2	1.36062	-3.94056	2.10751	3.84279	0.0499604
ENSBTAG00000012582	IARS2	4.53735	2.50134	1.43729	3.82929	0.0503643
ENSBTAG00000047956	NAGLU	11.7792	1.84385	1.00853	3.82467	0.0505033
ENSBTAG00000020109	TRAP1	2.75527	2.70465	1.53416	3.81899	0.0506748
ENSBTAG00000009504	REEP4	16.2979	1.32203	0.708508	3.80896	0.050979
ENSBTAG00000022185	IGHMBP2	1.22355	-5.80907	3.15342	3.80701	0.0510386
ENSBTAG00000018299	PIGH	8.87125	-1.88353	0.955058	3.80524	0.0510925
ENSBTAG00000001506	HTT	3.91781	2.93758	1.63507	3.80012	0.0512489
ENSBTAG00000019443	CTDNEP1	8.17953	2.16668	1.24798	3.79852	0.0512978
ENSBTAG00000013527	PGD	49.3581	1.33286	0.702939	3.78951	0.0515748
ENSBTAG00000042625	RF00493	3.58199	2.80199	1.61366	3.78868	0.0516004
ENSBTAG00000020456	AGPAT3	4.98685	-2.41604	1.25243	3.78159	0.0518193
ENSBTAG00000009584	PPP6R3	7.38962	-2.21608	1.11471	3.77098	0.052149
ENSBTAG00000015868	LIG4	2.75122	-3.11403	1.67535	3.76216	0.0524249
ENSBTAG00000018000	CLN3	23.4219	1.43905	0.746193	3.7621	0.0524266
ENSBTAG00000031747	HMGN4	5.91447	2.23822	1.2797	3.76023	0.0524854
ENSBTAG00000015738	GIGYF1	5.26186	2.57995	1.49627	3.75304	0.0527114
ENSBTAG00000023607	HACD2	3.34138	-3.02116	1.64605	3.75245	0.0527303
ENSBTAG00000011951	MRTO4	3.73757	2.48217	1.42762	3.75097	0.0527769
ENSBTAG00000015386	REL	81.7819	-1.37931	0.711275	3.74801	0.0528703
ENSBTAG00000003001	LAMTOR1	32.8329	1.10956	0.600475	3.74631	0.0529241
ENSBTAG00000000439	SFSWAP	9.24664	2.38839	1.34309	3.74289	0.0530328
ENSBTAG00000018531	JCHAIN	1.69138	-3.8963	2.0826	3.73892	0.0531589
ENSBTAG00000007202	EI24	6.18846	-2.17322	1.13503	3.72538	0.0535914
ENSBTAG00000013449	RAB3GAP1	20.764	1.47836	0.808527	3.72454	0.0536183
ENSBTAG00000021815	STARD13	2.24403	-2.99678	1.72085	3.72175	0.053708
ENSBTAG00000006665	ERP29	23.3748	-1.43053	0.735722	3.71166	0.0540335
ENSBTAG00000046031	C14H8orf82	3.94128	2.62494	1.49274	3.70901	0.0541194
ENSBTAG00000014786	PBRM1	13.9891	-2.1124	1.07532	3.70307	0.0543125
ENSBTAG00000013275	MAD2L2	2.19173	3.26477	1.81797	3.69911	0.0544414
ENSBTAG00000016830	DAXX	5.61563	2.42251	1.36121	3.69695	0.0545119
ENSBTAG00000002215	GFPT2	2.05288	3.58522	2.07657	3.68856	0.0547869
ENSBTAG00000019685	BAG6	5.67322	1.99787	1.13732	3.68613	0.0548667
ENSBTAG00000017275	COIL	4.7173	2.3341	1.36835	3.68334	0.0549585
ENSBTAG00000033095	WDR70	3.75243	-3.00832	1.65761	3.68297	0.0549708
ENSBTAG00000019436	SLC39A13	29.1664	1.28028	0.674002	3.68241	0.0549894
ENSBTAG00000016269	ME2	5.03114	2.33719	1.36945	3.66873	0.0554425
ENSBTAG00000004873	CCNL2	27.9167	1.00665	0.542096	3.66858	0.0554472
ENSBTAG00000008732	ZC3H12C	5.332	-2.86734	1.58192	3.66398	0.0556008
ENSBTAG00000015776	MFSD14A	5.63096	2.34877	1.37981	3.65337	0.0559559
ENSBTAG00000021249	LAT	12.5267	1.54257	0.834484	3.65261	0.0559813
ENSBTAG00000001996	SNRNP70	9.84276	2.06929	1.15676	3.63908	0.056438
ENSBTAG00000010299	NOL4	12.5284	-1.47303	0.761634	3.63724	0.0565005
ENSBTAG00000012703	GLO1	4.23317	2.33526	1.37707	3.63322	0.0566371
ENSBTAG00000008840	HM13	12.223	-1.49279	0.779856	3.62803	0.0568142
ENSBTAG00000027722	IPO7	6.44409	-2.60114	1.37664	3.60906	0.0574656
ENSBTAG00000047747	NDFIP1	4.59507	2.34951	1.38952	3.60605	0.0575698
ENSBTAG00000020602	IDO1	15.0081	3.44038	1.87579	3.60406	0.0576385
ENSBTAG00000010910	COPS9	42.0535	1.59797	0.869096	3.60255	0.0576909
ENSBTAG00000032684	TCTEX1D2	5.84873	2.40163	1.42726	3.58383	0.0583445
ENSBTAG00000004775	GRIA2	24.9136	-1.37329	0.7313	3.5836	0.0583525
ENSBTAG00000002974	FMO2	15.8692	-1.60013	0.834199	3.57491	0.0586587
ENSBTAG00000011608	KIAA1191	4.01863	2.37372	1.35882	3.56832	0.0588919
ENSBTAG00000013607	WDR1	26.021	1.21954	0.673874	3.56488	0.059014
ENSBTAG00000046672	ZDHHC18	15.9527	1.45894	0.807637	3.5623	0.0591057
ENSBTAG00000039161	ALDH3A2	5.03667	-2.64114	1.42879	3.56216	0.0591108
ENSBTAG00000016075	EMC8	5.41826	2.30276	1.37926	3.55651	0.0593123
ENSBTAG00000013982	UACA	10.155	-2.84967	1.60306	3.55517	0.0593604
ENSBTAG00000015235	HMCN1	4.36562	-2.82663	1.4243	3.55025	0.0595366
ENSBTAG00000046248	ARPC1B	73.627	1.31143	0.703746	3.54518	0.0597188
ENSBTAG00000008350	KLHL21	11.2888	1.62118	0.906322	3.53446	0.0601059
ENSBTAG00000019601	ENSBTAG00000019601	10.4846	-2.90982	1.62844	3.53054	0.060248
ENSBTAG00000036262	GBE1	9.29369	2.18861	1.32413	3.52838	0.0603266
ENSBTAG00000018987	ENSBTAG00000018987	2.21035	-2.96359	1.76808	3.52266	0.0605351
ENSBTAG00000013362	DNM2	20.489	1.23337	0.676393	3.51964	0.0606455
ENSBTAG00000001999	NKAPD1	5.50586	2.30796	1.39111	3.51728	0.060732
ENSBTAG00000002477	MRM2	2.81929	-3.13525	1.78046	3.51036	0.060986
ENSBTAG00000001598	MAP7	2.2377	-4.60705	2.50182	3.50624	0.0611381
ENSBTAG00000015931	TTC4	5.08687	-2.25724	1.20857	3.50479	0.0611917
ENSBTAG00000003759	PCNX3	3.10101	-2.52454	1.34316	3.50413	0.0612159
ENSBTAG00000039784	PRR5	3.16166	-2.84237	1.55201	3.4994	0.061391
ENSBTAG00000006256	PTPRO	2.38392	-3.21756	1.78483	3.4974	0.0614654
ENSBTAG00000004177	TANC1	3.80288	-2.86223	1.71007	3.49308	0.0616259
ENSBTAG00000010383	YTHDF1	3.88489	2.41348	1.44394	3.47841	0.0621746
ENSBTAG00000025571	MRPS18A	3.95851	2.3777	1.38281	3.47644	0.0622484
ENSBTAG00000005086	RPRD1B	7.12752	-2.13479	1.17771	3.47282	0.062385
ENSBTAG00000007609	ITFG2	2.31501	2.79841	1.65463	3.46828	0.0625564
ENSBTAG00000013606	FKBP2	16.0944	2.29039	1.36266	3.46717	0.0625983
ENSBTAG00000016956	GANAB	3.23966	2.43442	1.47753	3.45815	0.0629406
ENSBTAG00000019161	NPRL2	1.41549	-3.68292	2.06292	3.456	0.0630227
ENSBTAG00000021128	ADD1	3.68398	2.85664	1.6761	3.45205	0.0631733
ENSBTAG00000016696	NCDN	1.89312	3.19465	1.89168	3.45176	0.0631843
ENSBTAG00000009984	SGPL1	13.0746	1.83334	1.08833	3.45119	0.0632062
ENSBTAG00000031567	SMARCC1	11.4927	-2.26496	1.21887	3.44883	0.0632964
ENSBTAG00000019933	MKNK1	26.5281	1.41146	0.809341	3.44768	0.0633408
ENSBTAG00000009812	CXCL5	131.865	1.49949	0.810498	3.44701	0.0633662
ENSBTAG00000008692	UQCR11	11.1636	2.18484	1.34212	3.42841	0.0640836
ENSBTAG00000008428	UPP1	18.4296	1.52504	0.837581	3.42112	0.0643672
ENSBTAG00000005882	ENSBTAG00000005882	1.39163	-5.48309	3.35309	3.41834	0.0644757
ENSBTAG00000014130	MGC148714	50.4832	-1.23473	0.663975	3.41463	0.0646209
ENSBTAG00000017905	WDR91	29.5322	1.48346	0.820995	3.40837	0.0648665
ENSBTAG00000023172	ITSN2	47.0598	-1.1022	0.591674	3.40795	0.0648829
ENSBTAG00000015108	USHBP1	1.8443	-3.24156	1.95007	3.406	0.0649597
ENSBTAG00000018646	ATP6V1B2	24.4004	1.33677	0.766238	3.40572	0.0649709
ENSBTAG00000020523	SLC10A5	1.25884	-5.87322	3.21785	3.40566	0.064973
ENSBTAG00000012228	SEMA4A	9.05239	2.26423	1.3954	3.40301	0.0650775
ENSBTAG00000045904	PIM3	33.8014	2.73034	1.56483	3.39562	0.0653699
ENSBTAG00000021046	ELAVL4	2.58681	2.80263	1.68549	3.3948	0.0654024
ENSBTAG00000018935	SETMAR	1.3722	-4.38918	2.47679	3.38998	0.0655937
ENSBTAG00000014451	YEATS2	5.60272	2.57234	1.52454	3.38803	0.0656715
ENSBTAG00000000527	ZFAND3	4.56073	2.31865	1.42462	3.38772	0.0656836
ENSBTAG00000012815	CLEC12A	24.7134	-1.98683	1.05188	3.38759	0.0656889
ENSBTAG00000047874	PRPF38B	56.012	-1.08651	0.581172	3.38508	0.0657891
ENSBTAG00000000555	ACO1	34.1442	1.06443	0.602845	3.38253	0.0658907
ENSBTAG00000007718	TGIF1	4.99637	-2.24188	1.25933	3.3778	0.0660802
ENSBTAG00000006611	NUP93	2.9543	2.41734	1.49013	3.37714	0.0661066
ENSBTAG00000014023	SIRT1	10.908	1.7834	1.07155	3.37197	0.0663143
ENSBTAG00000008518	MED25	10.1742	1.76156	1.01376	3.37174	0.0663235
ENSBTAG00000017242	FADS6	5.33096	-2.71151	1.57311	3.36961	0.0664095
ENSBTAG00000004989	IRF5	15.287	1.4938	0.879064	3.36944	0.0664164
ENSBTAG00000017852	ALDH9A1	13.6558	1.42491	0.818493	3.36822	0.0664654
ENSBTAG00000010029	ERC2	7.55046	-2.0819	1.11591	3.36596	0.066557
ENSBTAG00000033143	ENSBTAG00000033143	2.78767	2.5429	1.57065	3.35508	0.0669978
ENSBTAG00000045275	RF01295	4.30261	-2.86072	1.67573	3.34674	0.0673384
ENSBTAG00000006894	NOS2	89.0139	1.6659	0.919644	3.34362	0.0674659
ENSBTAG00000010176	ILKAP	8.94375	1.52671	0.901062	3.34059	0.0675902
ENSBTAG00000008024	UCHL3	8.28414	1.99652	1.22506	3.33789	0.0677015
ENSBTAG00000008612	C1R	2.74397	2.81635	1.7139	3.33788	0.067702
ENSBTAG00000038992	STK11IP	8.83374	1.81299	1.02687	3.336	0.0677793
ENSBTAG00000007737	UBA52	98.7724	-0.863643	0.466481	3.33475	0.0678306
ENSBTAG00000014558	DDX21	61.0674	-1.06152	0.56993	3.3334	0.0678863
ENSBTAG00000021900	PKN2	5.11544	-2.74235	1.59564	3.33142	0.0679683
ENSBTAG00000019520	ZC3H18	5.66246	2.27972	1.40768	3.32689	0.0681556
ENSBTAG00000026977	PTPRQ	4.42192	-2.56889	1.37387	3.32222	0.0683496
ENSBTAG00000000305	LMO4	12.865	1.65088	0.968929	3.32047	0.0684224
ENSBTAG00000000771	DNAJB6	18.909	1.99525	1.23064	3.31789	0.0685295
ENSBTAG00000010504	TBRG4	8.14986	-1.62747	0.894887	3.31617	0.0686016
ENSBTAG00000008288	ANKRD26	3.11262	-2.94003	1.72036	3.31338	0.0687181
ENSBTAG00000015707	TREML2	28.3355	-1.00859	0.553857	3.31151	0.0687962
ENSBTAG00000016164	LMBRD1	7.52949	2.33885	1.43105	3.30596	0.0690292
ENSBTAG00000000404	NAXE	5.91184	2.24412	1.38947	3.30436	0.0690964
ENSBTAG00000037765	TNFAIP8L1	3.89597	-2.73756	1.54181	3.2998	0.0692883
ENSBTAG00000039555	ENSBTAG00000039555	10.7419	2.4415	1.52439	3.29214	0.0696122
ENSBTAG00000017469	CCDC88A	53.1447	-1.33422	0.719469	3.29129	0.0696482
ENSBTAG00000002786	ENSBTAG00000002786	3.11697	2.44617	1.50554	3.28686	0.0698365
ENSBTAG00000013412	NFAT5	9.40694	-2.56486	1.45098	3.28584	0.0698797
ENSBTAG00000007932	HCK	13.8692	2.18388	1.32933	3.28286	0.0700067
ENSBTAG00000009061	FAR1	5.38569	2.16682	1.31897	3.27781	0.0702227
ENSBTAG00000002836	TAF3	6.7524	2.55485	1.56447	3.27706	0.0702546
ENSBTAG00000005321	CADPS	7.52453	-2.07907	1.11732	3.2767	0.0702702
ENSBTAG00000023628	C23H6orf47	2.57694	2.59781	1.62075	3.27144	0.0704955
ENSBTAG00000008716	SSB	46.5876	-1.30303	0.715646	3.27012	0.0705527
ENSBTAG00000038131	ENSBTAG00000038131	2.13079	-3.1812	1.94338	3.26733	0.0706727
ENSBTAG00000015086	HSD11B1	3.20928	-3.4921	1.95321	3.26305	0.0708571
ENSBTAG00000016312	LGALS4	1.80635	-4.44337	2.63253	3.26222	0.0708931
ENSBTAG00000011104	RTN4	202.287	0.647604	0.363671	3.25657	0.071138
ENSBTAG00000020645	GNAI2	30.6682	1.25909	0.73808	3.25271	0.0713057
ENSBTAG00000011876	MORC3	29.6817	-1.48356	0.795078	3.25017	0.0714159
ENSBTAG00000001616	ZNF592	2.93017	2.71639	1.64791	3.25013	0.0714177
ENSBTAG00000005475	TCAF2	23.4515	2.62623	1.48774	3.24996	0.0714252
ENSBTAG00000043135	RF00618	60.5403	2.36537	1.41758	3.24725	0.0715432
ENSBTAG00000007624	FRMD4B	3.12255	-2.65288	1.66161	3.24057	0.0718355
ENSBTAG00000035147	C19H17orf67	20.7229	2.03443	1.22985	3.23784	0.0719554
ENSBTAG00000008330	RNF19B	57.9731	1.50314	0.882114	3.23548	0.072059
ENSBTAG00000040602	ENSBTAG00000040602	8.50002	2.15402	1.32916	3.234	0.0721242
ENSBTAG00000011225	TMX1	6.76734	2.18968	1.38256	3.23319	0.0721602
ENSBTAG00000034823	AGGF1	9.19664	2.04273	1.25938	3.232	0.0722125
ENSBTAG00000011022	ARPP19	8.3155	2.2129	1.36293	3.22993	0.0723037
ENSBTAG00000015648	DNAJC21	10.3978	2.0967	1.33069	3.21885	0.0727947
ENSBTAG00000007094	MINAR1	6.23613	-1.94686	1.0782	3.21799	0.0728331
ENSBTAG00000026327	RPL8	137.363	-0.827952	0.461804	3.21533	0.0729516
ENSBTAG00000005757	FUS	37.9253	1.0445	0.598608	3.21517	0.0729586
ENSBTAG00000021762	ZC3H15	7.95459	2.20585	1.41081	3.21463	0.0729825
ENSBTAG00000004643	WASL	6.39753	-1.80868	1.00844	3.21322	0.0730455
ENSBTAG00000010716	FRAS1	2.65612	-3.0124	1.72494	3.21228	0.0730874
ENSBTAG00000019684	NUDT3	5.24867	2.31817	1.4799	3.20908	0.0732307
ENSBTAG00000011319	SLTM	55.1081	-0.8151	0.45199	3.20797	0.0732803
ENSBTAG00000009394	NSMCE2	1.76326	-3.0428	1.81663	3.2063	0.0733553
ENSBTAG00000020233	CCDC186	15.8184	-1.59316	0.880815	3.20467	0.0734285
ENSBTAG00000017298	AAMDC	2.88907	2.42114	1.54037	3.19889	0.0736885
ENSBTAG00000021617	ZC3HAV1	12.0752	2.12309	1.34946	3.19821	0.0737189
ENSBTAG00000014166	POLR1B	3.91454	2.37173	1.47947	3.19639	0.0738011
ENSBTAG00000018564	ZFYVE27	7.46306	1.75073	1.03732	3.19113	0.0740387
ENSBTAG00000013931	CIAO2B	6.95618	2.03686	1.26961	3.18417	0.0743547
ENSBTAG00000046820	ENSBTAG00000046820	9.816	-1.58559	0.881665	3.17862	0.0746077
ENSBTAG00000008871	DDX4	1.55107	-5.60299	3.38511	3.17823	0.0746256
ENSBTAG00000018383	ATAD5	3.19177	2.65712	1.66501	3.17783	0.074644
ENSBTAG00000020314	COG2	5.85782	-1.83975	1.00901	3.17108	0.0749527
ENSBTAG00000038745	CHMP6	3.55595	-2.36552	1.32974	3.16848	0.0750724
ENSBTAG00000012289	AKR7A2	8.05268	-2.20906	1.25864	3.16312	0.075319
ENSBTAG00000009665	UTRN	4.65546	-2.89241	1.7425	3.15762	0.0755732
ENSBTAG00000014730	NCAPD2	4.38975	2.28488	1.46229	3.14804	0.0760184
ENSBTAG00000012152	NONO	4.98745	-2.83146	1.64123	3.145	0.0761601
ENSBTAG00000007981	GRK5	4.3735	2.32463	1.39585	3.14296	0.0762553
ENSBTAG00000016000	CARF	3.60541	-2.29357	1.26715	3.14087	0.0763533
ENSBTAG00000044003	TEX10	2.76713	2.66014	1.71089	3.13694	0.0765372
ENSBTAG00000002813	GAB1	4.87502	2.12408	1.37116	3.13407	0.076672
ENSBTAG00000004129	CCL11	3.68344	2.84519	1.81731	3.1325	0.0767462
ENSBTAG00000021091	ANKFY1	1.80276	-3.81804	2.33007	3.12932	0.0768957
ENSBTAG00000002720	PRPF38A	13.5826	-1.67093	0.936441	3.12821	0.0769482
ENSBTAG00000038067	ENSBTAG00000038067	47.9359	-0.953506	0.53795	3.12198	0.0772431
ENSBTAG00000002475	RAB11B	6.03273	2.01741	1.26206	3.11858	0.077404
ENSBTAG00000037558	GRO1	530.617	1.56166	0.881458	3.1141	0.0776174
ENSBTAG00000010850	SERTAD4	1.44263	-4.34684	2.55494	3.11194	0.0777204
ENSBTAG00000009048	EFHD2	87.9799	0.833143	0.476067	3.11034	0.0777966
ENSBTAG00000003650	NR4A2	40.9035	-1.97923	1.10915	3.10817	0.0779005
ENSBTAG00000011721	MED13	15.0856	-1.66566	0.940237	3.10569	0.0780192
ENSBTAG00000025817	BORCS8	2.5693	2.51713	1.59355	3.10486	0.078059
ENSBTAG00000021720	MRPL27	11.3144	-1.47641	0.84065	3.10357	0.0781209
ENSBTAG00000033080	RPL15	10.7191	2.1345	1.38417	3.10057	0.078265
ENSBTAG00000038375	STOM	14.4199	2.07267	1.35045	3.09394	0.0785842
ENSBTAG00000012197	AP5Z1	9.98115	1.5107	0.897615	3.09221	0.0786681
ENSBTAG00000026986	ENSBTAG00000026986	16.0522	-1.59836	0.894361	3.0914	0.078707
ENSBTAG00000008114	CD99	13.5568	1.7091	1.04641	3.09011	0.0787695
ENSBTAG00000013343	FTL	134.127	1.08388	0.628105	3.08346	0.0790923
ENSBTAG00000002219	ATAD3A	1.70226	2.88836	1.84815	3.08181	0.0791722
ENSBTAG00000008292	SNRPD1	11.3645	2.13046	1.34155	3.08123	0.0792007
ENSBTAG00000004901	PIK3C2A	2.05126	-3.24938	2.00363	3.07757	0.0793792
ENSBTAG00000015210	LOXHD1	16.3261	-1.94543	1.10686	3.0768	0.0794168
ENSBTAG00000016708	CLTC	28.2534	1.52916	0.939903	3.07642	0.079435
ENSBTAG00000010359	THG1L	2.77215	2.27677	1.47351	3.07547	0.0794818
ENSBTAG00000003239	UTP20	10.6259	-1.67535	0.925606	3.07305	0.0796
ENSBTAG00000027426	ENSBTAG00000027426	5.22801	2.08183	1.31364	3.06942	0.079778
ENSBTAG00000001589	TM9SF2	5.15178	2.12812	1.38438	3.06917	0.0797904
ENSBTAG00000015228	CD74	78.3509	-1.21415	0.681521	3.06817	0.0798393
ENSBTAG00000018254	CDKN1B	9.35242	1.96705	1.25289	3.06793	0.0798512
ENSBTAG00000012678	COLGALT1	5.57569	2.06959	1.29646	3.06586	0.0799529
ENSBTAG00000014314	HPS1	7.31366	1.63227	1.00178	3.06275	0.0801058
ENSBTAG00000007847	EED	3.71046	2.15157	1.40975	3.06256	0.0801156
ENSBTAG00000019810	AARS	21.2756	1.40407	0.818526	3.0619	0.0801481
ENSBTAG00000030913	MX1	41.2036	1.5053	0.927606	3.06116	0.0801846
ENSBTAG00000018884	RING1	9.54479	1.51029	0.926093	3.06041	0.0802213
ENSBTAG00000011243	TOE1	2.7285	2.40552	1.56516	3.05839	0.0803214
ENSBTAG00000007399	LAMP2	74.7592	-1.05721	0.608356	3.04964	0.0807551
ENSBTAG00000016427	COMMD7	13.1635	1.4248	0.878915	3.04693	0.08089
ENSBTAG00000016038	GCC2	16.0843	-1.27314	0.718798	3.04556	0.080958
ENSBTAG00000015376	FBXW11	4.29688	-2.59729	1.61666	3.0407	0.0812011
ENSBTAG00000000905	RAB6B	6.14905	-2.04436	1.13147	3.03818	0.0813273
ENSBTAG00000047834	EFR3A	18.506	-1.83523	1.04247	3.03603	0.0814346
ENSBTAG00000007067	ZC3H13	22.6859	-1.47658	0.828699	3.03526	0.0814736
ENSBTAG00000018749	NUDT16	3.13985	-2.5126	1.49207	3.03233	0.0816208
ENSBTAG00000039695	PPP1R18	5.3094	2.21344	1.46009	3.03112	0.0816816
ENSBTAG00000022825	BRI3	41.9089	1.12636	0.659615	3.03058	0.0817089
ENSBTAG00000035175	DONSON	4.82711	2.10246	1.32463	3.02868	0.0818045
ENSBTAG00000013652	GTF2A1	3.03373	-2.67023	1.66744	3.02706	0.081886
ENSBTAG00000011590	GLIPR1	3.63036	-2.82056	1.76315	3.02532	0.0819742
ENSBTAG00000007818	POFUT2	2.60362	2.40826	1.58015	3.01417	0.0825396
ENSBTAG00000042734	ENSBTAG00000042734	2.80607	2.87382	1.84118	3.01101	0.0827006
ENSBTAG00000014095	HAUS7	5.34157	2.21564	1.32003	3.00934	0.0827862
ENSBTAG00000046358	PABPC1	326.056	-0.86228	0.50115	3.00797	0.082856
ENSBTAG00000006650	ZNF668	1.90181	3.51043	2.24968	2.9978	0.0833778
ENSBTAG00000000022	NUP37	1.68204	-3.01744	1.89277	2.99598	0.0834712
ENSBTAG00000004353	ENSBTAG00000004353	2.8803	-2.99801	1.86031	2.99438	0.0835538
ENSBTAG00000015369	MLLT11	5.50843	1.95908	1.2141	2.99348	0.0836001
ENSBTAG00000020664	DNAJC14	4.06812	-2.33547	1.28987	2.99081	0.0837381
ENSBTAG00000009855	FAN1	2.23233	2.78626	1.76613	2.98679	0.0839465
ENSBTAG00000014060	LSM6	21.566	-1.11176	0.639442	2.98473	0.0840533
ENSBTAG00000020405	NDUFB9	7.90712	1.96993	1.26489	2.9764	0.0844872
ENSBTAG00000000037	CWC27	7.67903	-2.66619	1.46645	2.97327	0.0846504
ENSBTAG00000020398	TRMT12	9.87356	-1.81544	1.03823	2.97238	0.0846971
ENSBTAG00000004258	EEF2	61.908	-0.855969	0.493417	2.97108	0.0847652
ENSBTAG00000012725	C10H14orf93	2.92168	-3.4747	1.9237	2.96552	0.0850569
ENSBTAG00000012565	PCNX1	3.27929	2.49529	1.64664	2.96318	0.0851802
ENSBTAG00000011953	PRKACB	3.36556	-2.48139	1.39662	2.96315	0.0851819
ENSBTAG00000010071	FBXO3	2.26711	-2.75136	1.66741	2.96314	0.0851825
ENSBTAG00000037488	JRKL	5.86557	-2.08585	1.21746	2.96104	0.0852931
ENSBTAG00000017424	VAPB	15.8767	1.34646	0.812364	2.95842	0.0854314
ENSBTAG00000015133	CCR7	6.91197	1.69929	1.05374	2.95718	0.085497
ENSBTAG00000009079	RAB4B	5.06209	1.95943	1.22049	2.95581	0.0855693
ENSBTAG00000030711	LYPD8	4.92228	-2.56671	1.47905	2.95363	0.0856851
ENSBTAG00000048057	GSK3B	6.43213	2.2403	1.4743	2.95277	0.0857306
ENSBTAG00000009078	MIA	1.67138	-2.99283	1.8109	2.95135	0.085806
ENSBTAG00000018053	RAB22A	4.69802	2.16128	1.41906	2.95067	0.0858422
ENSBTAG00000010313	DDX52	20.2074	1.95084	1.2447	2.93886	0.0864717
ENSBTAG00000009431	SLC25A44	14.1537	1.41427	0.849054	2.93794	0.0865212
ENSBTAG00000012213	WAPL	24.4963	1.51873	0.953304	2.93772	0.0865331
ENSBTAG00000009359	ENSBTAG00000009359	2.05888	-3.48388	2.23138	2.93315	0.0867778
ENSBTAG00000011709	IMPA1	19.748	1.34126	0.821376	2.93192	0.0868442
ENSBTAG00000011586	HABP4	1.62572	-3.51934	2.27754	2.92953	0.0869727
ENSBTAG00000009693	TBC1D12	2.62129	-2.7189	1.71097	2.92937	0.0869816
ENSBTAG00000017426	PDCD6IP	7.85619	2.35453	1.52561	2.92809	0.0870506
ENSBTAG00000021263	CYP4V2	3.58063	2.14224	1.43604	2.92356	0.0872953
ENSBTAG00000018422	RIPK3	5.03441	2.17839	1.3999	2.92345	0.0873012
ENSBTAG00000021700	MADD	2.82611	2.4689	1.62257	2.92232	0.0873624
ENSBTAG00000001700	CDC42	11.7384	1.93445	1.25832	2.91973	0.0875026
ENSBTAG00000044690	RF01233	2.95271	2.54613	1.66962	2.91896	0.0875442
ENSBTAG00000006343	IL1R2	2.86645	2.47259	1.629	2.91892	0.0875463
ENSBTAG00000002490	CHPT1	7.38796	2.01879	1.35888	2.91782	0.0876061
ENSBTAG00000020707	ADGRG6	1.49677	-3.26593	2.12512	2.91682	0.0876607
ENSBTAG00000000521	PLEKHA8	5.56233	-1.92429	1.12762	2.91596	0.0877072
ENSBTAG00000004000	SAP30L	3.31697	2.54592	1.69946	2.91585	0.087713
ENSBTAG00000010506	MEAF6	5.11944	2.25975	1.48419	2.91247	0.0878973
ENSBTAG00000008812	PFDN4	9.61856	-1.46264	0.85148	2.91243	0.0878994
ENSBTAG00000001737	TUT7	27.75	-1.20065	0.70135	2.91065	0.0879966
ENSBTAG00000016932	SENP7	4.05594	2.33831	1.57815	2.90723	0.0881829
ENSBTAG00000031061	POLR2L	18.1937	1.24519	0.782587	2.90722	0.0881836
ENSBTAG00000016524	RALY	24.0867	-0.990576	0.5781	2.90615	0.0882425
ENSBTAG00000012500	RARA	2.5613	2.29927	1.54395	2.90584	0.0882592
ENSBTAG00000002697	KCTD10	9.24125	-1.64039	0.962165	2.90162	0.0884903
ENSBTAG00000015212	IFNAR2	18.6402	1.67737	1.05427	2.90098	0.0885255
ENSBTAG00000007130	ESF1	19.9604	-1.36498	0.787765	2.89971	0.0885957
ENSBTAG00000039153	RPS6KA4	3.06051	2.80267	1.78275	2.89923	0.0886219
ENSBTAG00000013587	TXNL4A	9.03445	1.73289	1.11172	2.89866	0.0886535
ENSBTAG00000017605	AK2	8.10537	-1.96984	1.15193	2.89761	0.0887108
ENSBTAG00000046339	VASN	4.31151	2.25309	1.48948	2.89482	0.0888645
ENSBTAG00000037980	TSEN2	3.17094	2.22699	1.48865	2.89219	0.0890097
ENSBTAG00000046394	RPL23A	55.2456	1.24588	0.774352	2.89218	0.0890106
ENSBTAG00000006088	FAM104A	9.69348	1.78595	1.14756	2.88788	0.0892483
ENSBTAG00000009518	ALKBH3	2.06822	-2.75138	1.62745	2.88534	0.0893889
ENSBTAG00000005683	ELAC1	1.81844	-3.51957	2.08683	2.88496	0.0894101
ENSBTAG00000004970	LRRC24	1.57269	-3.61625	2.37811	2.87801	0.0897971
ENSBTAG00000012244	TUBA1B	108.682	0.970777	0.579131	2.87532	0.0899472
ENSBTAG00000010666	KHNYN	4.86664	-2.20926	1.32538	2.86177	0.0907078
ENSBTAG00000039138	MRPL41	13.3174	-1.29061	0.757803	2.86084	0.09076
ENSBTAG00000002628	SLC44A2	3.53143	2.50445	1.63529	2.86078	0.0907635
ENSBTAG00000044391	RF01233	9.54844	-1.84703	1.0636	2.85929	0.0908477
ENSBTAG00000024561	H3F3A	65.9875	-0.8514	0.499039	2.85508	0.0910856
ENSBTAG00000001801	SYT4	20.858	-1.42339	0.838639	2.85171	0.0912766
ENSBTAG00000005289	CHERP	4.1646	2.16612	1.45648	2.84523	0.0916454
ENSBTAG00000000837	PARP1	15.4557	-1.5893	0.928875	2.8374	0.0920932
ENSBTAG00000012989	UBE2L6	2.38091	-2.8949	1.69266	2.83734	0.0920967
ENSBTAG00000021575	BRD7	25.4745	1.18221	0.728734	2.83644	0.0921482
ENSBTAG00000009743	PDRG1	4.7925	2.0738	1.4062	2.83634	0.0921538
ENSBTAG00000003695	WDR45B	8.68525	1.87542	1.239	2.8361	0.0921676
ENSBTAG00000000725	USP42	3.76459	2.23907	1.5237	2.83326	0.092331
ENSBTAG00000001388	ENSBTAG00000001388	2.64071	2.59984	1.71246	2.83239	0.0923809
ENSBTAG00000007142	CPPED1	2.84588	-2.35463	1.38837	2.8297	0.0925358
ENSBTAG00000013371	RUBCNL	35.852	1.72102	1.08416	2.82815	0.0926252
ENSBTAG00000006134	DYNLRB1	9.02798	1.88363	1.2505	2.82165	0.093001
ENSBTAG00000015277	PCF11	66.5201	1.11887	0.690286	2.82138	0.0930162
ENSBTAG00000005715	FUOM	14.7132	-1.25996	0.742943	2.81009	0.0936732
ENSBTAG00000022204	ENSBTAG00000022204	8.19604	-1.95263	1.14821	2.80994	0.093682
ENSBTAG00000011602	RASAL3	2.11704	-3.14588	2.04332	2.80336	0.0940668
ENSBTAG00000015761	COQ5	2.28177	-2.62086	1.6278	2.80149	0.0941769
ENSBTAG00000020439	BUD31	5.23078	2.04076	1.41309	2.79886	0.0943313
ENSBTAG00000020116	JSP.1	134.228	0.963784	0.583068	2.79542	0.0945337
ENSBTAG00000016784	DNAH7	2.88769	-3.64104	2.12846	2.79432	0.0945988
ENSBTAG00000000679	PGM3	9.35732	1.899	1.264	2.79326	0.0946614
ENSBTAG00000019784	PPP2R5E	15.759	1.5955	1.05619	2.79058	0.0948199
ENSBTAG00000002820	RBBP7	7.87306	2.11349	1.38066	2.78947	0.0948853
ENSBTAG00000008863	TMEM87A	9.81614	1.93437	1.28989	2.78835	0.0949519
ENSBTAG00000003058	ADRM1	16.7227	-1.04162	0.615707	2.78679	0.0950447
ENSBTAG00000021556	RANBP9	3.14749	2.12555	1.46455	2.78625	0.0950762
ENSBTAG00000013631	GLUL	20.8693	1.86431	1.24244	2.78544	0.0951246
ENSBTAG00000005249	RNF14	2.38602	-2.53908	1.51295	2.78192	0.0953341
ENSBTAG00000009439	EDRF1	4.03997	2.68073	1.74862	2.77988	0.0954552
ENSBTAG00000018699	KAT7	17.6784	-1.18207	0.696253	2.77707	0.0956232
ENSBTAG00000017002	RBCK1	15.4017	-1.10474	0.662498	2.77578	0.0956998
ENSBTAG00000013211	CFAP97	5.0281	2.08409	1.44752	2.7712	0.0959744
ENSBTAG00000015325	MTOR	2.26817	-2.78873	1.89617	2.76999	0.0960468
ENSBTAG00000011866	PCBD1	2.11252	-3.2998	1.98442	2.76827	0.0961501
ENSBTAG00000001323	CENPC	10.9334	-1.75143	1.04072	2.76434	0.0963864
ENSBTAG00000047954	ZNF75D	4.00553	2.12572	1.48241	2.76092	0.0965928
ENSBTAG00000018423	DDX5	170.562	0.733252	0.448564	2.75956	0.0966749
ENSBTAG00000009126	YBX2	1.10102	-4.38198	2.889	2.7587	0.0967266
ENSBTAG00000017490	PLD1	6.09394	-2.1067	1.27313	2.75604	0.0968878
ENSBTAG00000015612	UTP6	22.7184	1.44396	0.913107	2.75567	0.0969104
ENSBTAG00000003264	NR1H2	10.0633	2.0541	1.34919	2.75398	0.0970127
ENSBTAG00000009746	MPHOSPH6	8.7344	1.79443	1.18108	2.74931	0.0972963
ENSBTAG00000019911	COA3	17.7301	1.27675	0.819006	2.74384	0.0976298
ENSBTAG00000010390	SRI	6.65564	2.06976	1.45414	2.74034	0.0978442
ENSBTAG00000008897	BIN2	12.4344	1.47761	0.967706	2.74031	0.0978458
ENSBTAG00000021845	STRN3	32.6015	1.29966	0.845972	2.739	0.0979263
ENSBTAG00000039556	WIPI1	4.47364	2.09388	1.35884	2.73874	0.097942
ENSBTAG00000005691	FGF2	1.53843	-3.53485	2.05352	2.73672	0.0980656
ENSBTAG00000004322	FOS	80.7016	-1.72781	1.03977	2.73558	0.0981361
ENSBTAG00000016397	CDYL	1.86777	-2.97027	1.95366	2.73399	0.0982337
ENSBTAG00000017402	OSBPL2	2.39264	2.36104	1.63189	2.73237	0.0983332
ENSBTAG00000007639	SDAD1	7.06299	1.9293	1.3469	2.73107	0.0984133
ENSBTAG00000014294	ST7L	2.97216	-2.75128	1.83341	2.73024	0.0984645
ENSBTAG00000015751	MEOX1	1.21575	3.64822	2.47022	2.7292	0.0985288
ENSBTAG00000012634	NDUFB7	4.52241	-2.11605	1.31856	2.72787	0.0986105
ENSBTAG00000014447	RPS6KA1	3.92549	2.14706	1.48433	2.72598	0.0987275
ENSBTAG00000012803	SRP19	16.5287	1.47201	0.962532	2.72132	0.0990161
ENSBTAG00000013282	NECAP2	7.3961	1.92559	1.28889	2.71996	0.0991003
ENSBTAG00000016824	WDR46	4.19258	-2.28335	1.37339	2.71804	0.0992197
ENSBTAG00000017363	SAT1	802.355	0.839163	0.510498	2.71519	0.099397
ENSBTAG00000002038	RPL14	61.222	-1.09911	0.660401	2.7071	0.0999025
ENSBTAG00000023730	TUBB3	1.49395	-3.09043	2.11122	2.7066	0.0999335
ENSBTAG00000043553	GPX3	3.40493	-2.77585	1.8587	2.70593	0.0999755
ENSBTAG00000010692	SND1	11.8683	-1.70564	1.02779	2.70583	0.0999822
ENSBTAG00000019138	KIF3C	2.39747	2.57351	1.76647	2.70556	0.099999
ENSBTAG00000021491	NDUFV3	11.0036	1.61774	1.08001	2.70518	0.100023
ENSBTAG00000014090	ARID5A	23.3354	-1.0098	0.60292	2.70387	0.100105
ENSBTAG00000006918	TLK1	10.8569	-1.75621	1.08779	2.70158	0.100249
ENSBTAG00000012976	WLS	2.22368	-2.7088	1.82611	2.70096	0.100288
ENSBTAG00000006446	CNTNAP3	1.80401	-3.85337	2.43636	2.7001	0.100342
ENSBTAG00000011044	TACC3	3.04447	2.38414	1.68108	2.6973	0.100518
ENSBTAG00000020141	FREM1	2.1991	-3.91225	2.53474	2.69662	0.100561
ENSBTAG00000004783	CORO1B	8.517	-1.74071	1.05293	2.69656	0.100565
ENSBTAG00000017866	CD36	173.46	0.821482	0.511589	2.69649	0.10057
ENSBTAG00000006346	DAP	11.1609	1.67236	1.11938	2.69302	0.100789
ENSBTAG00000010292	SYNRG	6.42191	1.95415	1.30792	2.6929	0.100796
ENSBTAG00000009777	NUP35	5.85546	2.04933	1.3792	2.68909	0.101037
ENSBTAG00000036625	RF00004	2.59225	2.64697	1.82428	2.6879	0.101113
ENSBTAG00000004305	RGS16	21.3603	1.80792	1.23102	2.68602	0.101233
ENSBTAG00000013955	TRAPPC9	5.22765	-2.3587	1.45338	2.68538	0.101273
ENSBTAG00000005150	HMGB3	3.86917	2.78091	1.71204	2.68288	0.101432
ENSBTAG00000010602	DDX56	1.91508	2.57446	1.81326	2.6822	0.101475
ENSBTAG00000015113	CITED4	2.00936	-3.84888	2.61559	2.68191	0.101494
ENSBTAG00000023795	VAC14	5.50537	2.00075	1.34924	2.68012	0.101608
ENSBTAG00000008303	FKBP1A	4.2473	2.06006	1.44879	2.67834	0.101722
ENSBTAG00000001887	STAM2	6.49517	1.96737	1.40058	2.67501	0.101935
ENSBTAG00000003885	PEX2	1.22469	-3.61304	2.3886	2.67391	0.102005
ENSBTAG00000011184	FTH1	238.196	2.85468	1.72782	2.67334	0.102042
ENSBTAG00000015522	MRPS31	3.4004	-2.32435	1.41518	2.67282	0.102075
ENSBTAG00000003081	RWDD4	9.18202	-1.8931	1.14887	2.67127	0.102175
ENSBTAG00000008124	GK	6.41169	1.95798	1.38951	2.66964	0.102279
ENSBTAG00000047991	TAF4	2.90289	-2.68699	1.81844	2.66716	0.102438
ENSBTAG00000033186	OXCT1	6.4783	-2.41258	1.49332	2.66706	0.102445
ENSBTAG00000006526	BCL2L1	26.7159	1.08578	0.67126	2.66683	0.10246
ENSBTAG00000020663	ORMDL2	5.82226	2.00823	1.35286	2.66458	0.102605
ENSBTAG00000005357	VPS11	3.36604	2.17174	1.512	2.66244	0.102743
ENSBTAG00000009032	TMEM80	3.56736	2.05548	1.36593	2.66045	0.102872
ENSBTAG00000008082	CEP350	48.8886	-0.91504	0.554354	2.65931	0.102945
ENSBTAG00000021474	GSDMD	8.15955	2.029	1.23328	2.6593	0.102946
ENSBTAG00000015049	ECSIT	7.05428	-1.82535	1.13609	2.6474	0.10372
ENSBTAG00000022622	CISH	3.22229	2.5871	1.66758	2.64735	0.103722
ENSBTAG00000047411	ENSBTAG00000047411	0.805554	-4.62358	3.04741	2.64667	0.103767
ENSBTAG00000000492	ASNSD1	6.33613	-2.17522	1.32142	2.6465	0.103778
ENSBTAG00000013208	SLC25A4	21.2911	-1.04983	0.636449	2.64611	0.103804
ENSBTAG00000014150	C11H9orf16	25.0261	-1.09967	0.671537	2.64591	0.103817
ENSBTAG00000001966	PDGFRL	2.91656	-3.32394	2.09571	2.63989	0.104211
ENSBTAG00000009293	EVL	8.75645	1.5494	1.01688	2.63916	0.104259
ENSBTAG00000025280	ENSBTAG00000025280	4.12481	2.33329	1.53105	2.63512	0.104524
ENSBTAG00000016128	GGA3	13.9582	1.21474	0.771725	2.63286	0.104673
ENSBTAG00000013368	ANKRD22	3.34086	-2.69623	1.65725	2.63073	0.104813
ENSBTAG00000019820	RAB9B	4.76843	-2.42166	1.46311	2.6287	0.104947
ENSBTAG00000019910	SDCBP	19.9531	1.67833	1.13425	2.62727	0.105042
ENSBTAG00000020980	CAT	5.97089	-2.181	1.33687	2.6224	0.105365
ENSBTAG00000030305	ENSBTAG00000030305	15.4526	-1.63488	0.994998	2.61767	0.105679
ENSBTAG00000002018	EIF5A	15.8478	1.31928	0.874162	2.61146	0.106094
ENSBTAG00000020983	RRAS	4.60999	-1.73877	1.07837	2.60652	0.106425
ENSBTAG00000001529	NSD3	40.609	0.991695	0.622258	2.60211	0.106722
ENSBTAG00000018152	MYADM	20.9566	-1.79801	1.10874	2.59963	0.106889
ENSBTAG00000015004	TBCB	6.49699	1.9109	1.30462	2.59684	0.107077
ENSBTAG00000002784	COPS5	3.51153	2.32471	1.6793	2.59618	0.107122
ENSBTAG00000018735	C13H20orf27	5.42542	1.9516	1.39571	2.59558	0.107162
ENSBTAG00000003794	GNAO1	3.09978	2.67196	1.8924	2.59549	0.107168
ENSBTAG00000000077	ADSL	15.0892	1.21614	0.795088	2.59221	0.107391
ENSBTAG00000021048	ADM	152.7	0.642767	0.402835	2.58719	0.107731
ENSBTAG00000046712	PSMC2	21.7513	1.22231	0.794061	2.58576	0.107829
ENSBTAG00000012442	CTSB	915.463	0.641938	0.400476	2.58447	0.107916
ENSBTAG00000003799	TARS2	4.8694	2.04175	1.48576	2.58223	0.108069
ENSBTAG00000002315	RNF34	2.23217	2.46158	1.74901	2.58191	0.108091
ENSBTAG00000008645	ESRRA	8.6479	1.83948	1.27322	2.58159	0.108113
ENSBTAG00000000872	ENSBTAG00000000872	1.40878	-3.40909	2.12955	2.58112	0.108145
ENSBTAG00000015683	HSPA4	8.38682	1.92567	1.38274	2.58097	0.108155
ENSBTAG00000003784	DNAJC2	19.8548	-1.20661	0.739599	2.57656	0.108457
ENSBTAG00000017894	CAD	1.14624	-3.29231	2.24578	2.57616	0.108484
ENSBTAG00000017721	EEF1AKNMT	13.4965	-1.29888	0.794289	2.57601	0.108495
ENSBTAG00000011425	PTPRA	8.52919	-1.40014	0.873902	2.57483	0.108576
ENSBTAG00000009502	LUZP1	5.78616	-1.92157	1.17073	2.573	0.108702
ENSBTAG00000008802	GID4	2.96196	2.26104	1.61728	2.57236	0.108745
ENSBTAG00000003604	ADAMTSL4	3.01412	2.31825	1.57077	2.57225	0.108753
ENSBTAG00000048171	TAP	79.4758	1.47146	0.925732	2.56991	0.108914
ENSBTAG00000012199	ENSBTAG00000012199	5.75606	2.06392	1.39225	2.56973	0.108926
ENSBTAG00000048185	ENSBTAG00000048185	3.97558	-2.69578	1.60648	2.56879	0.108991
ENSBTAG00000006588	CBY1	2.01328	-2.54004	1.66615	2.56595	0.109187
ENSBTAG00000002026	RPL5	39.7847	-1.08798	0.682475	2.56488	0.109261
ENSBTAG00000009887	DDX17	10.7077	1.78536	1.23799	2.55746	0.109775
ENSBTAG00000007383	ZNF521	28.1952	-1.42367	0.872809	2.55563	0.109902
ENSBTAG00000021957	LTBP2	15.3761	1.58975	0.995346	2.55561	0.109903
ENSBTAG00000006027	USP34	20.4802	-1.44196	0.898004	2.55477	0.109962
ENSBTAG00000003970	MITD1	4.81946	-2.25504	1.35402	2.55341	0.110056
ENSBTAG00000006755	C15H11orf58	18.585	-1.16786	0.722885	2.55298	0.110087
ENSBTAG00000023259	OSBPL1A	11.151	-2.11502	1.30705	2.5511	0.110218
ENSBTAG00000031432	LYRM4	18.4964	-1.30566	0.798133	2.54687	0.110513
ENSBTAG00000017263	MXI1	15.7629	1.28348	0.865784	2.54415	0.110703
ENSBTAG00000020421	SUPT16H	13.3445	1.94826	1.30133	2.54163	0.11088
ENSBTAG00000039582	NDUFC1	6.3255	2.11191	1.55034	2.54052	0.110958
ENSBTAG00000011250	AFG3L2	9.24088	1.65324	1.11985	2.53959	0.111023
ENSBTAG00000014230	VRK1	10.6597	-1.70467	1.08086	2.53869	0.111087
ENSBTAG00000031231	IRF1	69.8276	1.13367	0.721864	2.53682	0.111219
ENSBTAG00000040006	SRSF3	6.02263	-2.16697	1.34952	2.53522	0.111331
ENSBTAG00000007236	PCM1	17.1607	-1.48222	0.91895	2.53388	0.111426
ENSBTAG00000013641	BAG3	43.7608	1.00267	0.656299	2.53017	0.111688
ENSBTAG00000004749	NEK4	4.86794	1.95736	1.33676	2.52794	0.111846
ENSBTAG00000008053	WDFY2	6.26288	-2.13309	1.32296	2.52627	0.111965
ENSBTAG00000012623	NDP	5.04516	-2.39284	1.47031	2.51995	0.112414
ENSBTAG00000012829	EBI3	2.33138	2.77663	2.01711	2.51968	0.112433
ENSBTAG00000008800	XKR8	4.76834	-2.32062	1.48555	2.51853	0.112515
ENSBTAG00000016508	CTDSP2	20.9209	1.00658	0.652173	2.51507	0.112763
ENSBTAG00000020340	ZNF830	5.66796	-1.96282	1.21128	2.51374	0.112858
ENSBTAG00000009698	ABCD3	2.87691	2.20994	1.60357	2.50971	0.113147
ENSBTAG00000015363	CDC42SE1	8.36809	2.02537	1.38848	2.5095	0.113162
ENSBTAG00000015424	WDR12	2.57664	2.08094	1.52704	2.49892	0.113924
ENSBTAG00000010134	OSTM1	17.543	-1.1629	0.72473	2.49744	0.114031
ENSBTAG00000009839	GSTK1	5.82281	1.84334	1.28793	2.49729	0.114043
ENSBTAG00000003315	MRPL57	4.26764	-1.86283	1.18767	2.49576	0.114154
ENSBTAG00000012125	GDI1	29.0973	1.03845	0.667306	2.49564	0.114162
ENSBTAG00000021620	PITHD1	7.80828	1.78517	1.26028	2.495	0.114208
ENSBTAG00000002847	D2HGDH	4.69069	-2.10491	1.33889	2.49127	0.11448
ENSBTAG00000011788	CXHXorf38	2.73724	-2.29697	1.4577	2.49051	0.114535
ENSBTAG00000000021	WASHC3	3.51791	1.99963	1.47976	2.48927	0.114625
ENSBTAG00000014339	PUS3	5.77504	1.85812	1.30579	2.48859	0.114674
ENSBTAG00000017676	TPK1	3.88496	2.08968	1.42274	2.4864	0.114834
ENSBTAG00000012683	SRRM2	86.1674	1.17192	0.75125	2.48445	0.114976
ENSBTAG00000016457	FXR1	16.5664	1.81942	1.27741	2.48359	0.115039
ENSBTAG00000007338	TYROBP	34.6042	1.5514	1.02374	2.4804	0.115273
ENSBTAG00000009941	MBIP	1.7556	-2.70951	1.91283	2.48017	0.11529
ENSBTAG00000042273	RF00191	2.49272	2.69335	1.96986	2.47945	0.115342
ENSBTAG00000030172	PRPSAP1	1.60673	-2.72586	1.90785	2.47532	0.115646
ENSBTAG00000017095	DENND4A	29.833	1.50252	1.05371	2.47451	0.115705
ENSBTAG00000004679	WARS	30.5591	-1.03846	0.64779	2.46575	0.116352
ENSBTAG00000021958	GZMA	2.11785	-2.94127	1.71896	2.46472	0.116428
ENSBTAG00000020117	ZBTB7A	10.0415	1.79915	1.16028	2.46343	0.116524
ENSBTAG00000011931	CD63	224.261	0.942809	0.608047	2.45972	0.116799
ENSBTAG00000014001	MAP1A	2.45399	2.50838	1.79222	2.45835	0.116902
ENSBTAG00000001108	GMCL1	4.52955	1.88325	1.40119	2.45689	0.117011
ENSBTAG00000023028	WDFY4	35.7189	1.04743	0.678076	2.45557	0.117108
ENSBTAG00000009978	TDRD6	3.09055	-3.68345	2.37136	2.45347	0.117266
ENSBTAG00000017001	RBM28	2.7278	2.09265	1.54727	2.45242	0.117344
ENSBTAG00000025358	SNX2	26.3328	1.80813	1.35815	2.4488	0.117615
ENSBTAG00000013831	DSG1	1.2121	-3.72384	2.36403	2.44235	0.118099
ENSBTAG00000015006	ENSBTAG00000015006	8.97248	-1.62305	1.03268	2.44017	0.118263
ENSBTAG00000020973	RFT1	2.89722	-2.66709	1.91578	2.4399	0.118284
ENSBTAG00000031524	ENSBTAG00000031524	7.9051	1.9781	1.37503	2.43976	0.118294
ENSBTAG00000017441	RPL27	65.4552	1.42997	0.968949	2.4393	0.118329
ENSBTAG00000003880	EMILIN2	53.8657	0.983866	0.637597	2.43791	0.118434
ENSBTAG00000005631	VARS	5.06571	1.94574	1.35352	2.43658	0.118535
ENSBTAG00000021910	TBL1XR1	7.1509	-2.37564	1.49281	2.43136	0.11893
ENSBTAG00000000697	RRP8	3.65027	2.11062	1.5613	2.42886	0.119119
ENSBTAG00000011899	USP4	19.6411	1.0098	0.674056	2.42624	0.119319
ENSBTAG00000015892	NDUFB4	5.65167	-2.44443	1.58099	2.42573	0.119357
ENSBTAG00000015007	NCOA1	2.39782	-2.4955	1.79303	2.4249	0.119421
ENSBTAG00000010346	ENAM	1.42932	-3.7797	2.44207	2.42345	0.119532
ENSBTAG00000020031	PKD2	1.3564	-3.0056	2.11138	2.42269	0.11959
ENSBTAG00000016265	DNAJA1	8.25635	1.85228	1.38417	2.42228	0.119621
ENSBTAG00000017718	CCL22	8.80412	-1.48199	0.937713	2.42204	0.119639
ENSBTAG00000005791	UROS	5.40291	1.93732	1.28971	2.42018	0.119781
ENSBTAG00000008191	SLC39A7	9.5885	-1.32772	0.851593	2.42008	0.119789
ENSBTAG00000011726	CRYL1	6.91569	1.87361	1.41341	2.4196	0.119826
ENSBTAG00000038577	ENSBTAG00000038577	2.9019	2.13894	1.60455	2.41412	0.120246
ENSBTAG00000043563	ND5	1268.24	-1.01109	0.651597	2.41387	0.120265
ENSBTAG00000018291	C11H2orf68	2.27228	2.22905	1.63452	2.41066	0.120512
ENSBTAG00000003186	OTULIN	18.9007	-1.07135	0.679175	2.40994	0.120567
ENSBTAG00000019054	EPSTI1	13.6922	-2.0081	1.28131	2.40843	0.120683
ENSBTAG00000009051	MMP19	89.9781	0.73669	0.480998	2.40838	0.120687
ENSBTAG00000003354	SMCHD1	8.94703	-1.67053	1.06792	2.40696	0.120797
ENSBTAG00000019603	LDHB	13.09	-2.02022	1.28904	2.40595	0.120874
ENSBTAG00000011043	RAC2	5.79381	-1.81898	1.17131	2.40435	0.120998
ENSBTAG00000016827	RGL2	2.53938	2.34801	1.75304	2.40196	0.121184
ENSBTAG00000017037	PKN1	10.0284	1.41365	0.952403	2.39801	0.121489
ENSBTAG00000037110	RF00007	2.24252	-2.63436	1.74059	2.39787	0.121501
ENSBTAG00000006520	ENSBTAG00000006520	2.24083	-3.93659	2.32755	2.39715	0.121556
ENSBTAG00000030170	JPT1	16.1351	1.71589	1.2365	2.39701	0.121567
ENSBTAG00000019975	IL7R	35.1468	-2.01898	1.27851	2.397	0.121568
ENSBTAG00000003443	USP46	5.24974	2.27603	1.50974	2.39243	0.121924
ENSBTAG00000019534	TRNT1	6.36888	1.82715	1.38219	2.38558	0.122459
ENSBTAG00000031165	TRPM7	10.0485	1.86129	1.40546	2.38367	0.12261
ENSBTAG00000010721	MCM3	1.66681	-2.612	1.89233	2.38127	0.122798
ENSBTAG00000001492	FYB1	27.1974	-2.27502	1.43595	2.38047	0.122861
ENSBTAG00000009975	PBX4	1.36425	-4.95313	3.9327	2.37807	0.12305
ENSBTAG00000032518	SPRED1	6.95075	1.88888	1.32614	2.3763	0.123189
ENSBTAG00000010210	SUV39H2	1.43218	-3.0522	2.16601	2.37593	0.123218
ENSBTAG00000039682	MTUS1	1.39061	-3.2924	2.12784	2.37476	0.123311
ENSBTAG00000004786	TMEM134	13.3066	-1.1636	0.747304	2.37456	0.123327
ENSBTAG00000032598	RP9	5.16805	1.81369	1.3044	2.3714	0.123576
ENSBTAG00000009658	PLEK	9.50932	1.53491	1.08675	2.37101	0.123607
ENSBTAG00000007234	PLRG1	3.11229	-2.33782	1.71114	2.37056	0.123642
ENSBTAG00000005627	PAFAH1B2	9.91934	-1.39061	0.886043	2.36857	0.1238
ENSBTAG00000002151	ASB15	3.39269	-2.06071	1.34	2.36739	0.123894
ENSBTAG00000002542	KRCC1	12.6946	1.76255	1.34614	2.36709	0.123918
ENSBTAG00000008300	FN1	7.52649	1.85002	1.31854	2.36664	0.123954
ENSBTAG00000015224	TCOF1	6.27634	-1.8805	1.23047	2.36438	0.124134
ENSBTAG00000001282	RALGAPA1	8.47893	-1.66727	1.06791	2.36325	0.124224
ENSBTAG00000013126	EMG1	3.73752	2.42055	1.75692	2.36268	0.124269
ENSBTAG00000015249	B4GALT1	48.8707	0.806128	0.536112	2.36195	0.124327
ENSBTAG00000005180	RBMS1	10.0467	2.74951	2.06502	2.35853	0.124599
ENSBTAG00000005225	RAD52	1.81837	2.67339	1.98205	2.35769	0.124667
ENSBTAG00000003040	RALGAPB	5.88251	1.77255	1.27559	2.35741	0.124689
ENSBTAG00000044207	RAB2B	2.65151	-2.53644	1.6566	2.35605	0.124798
ENSBTAG00000016023	EIF4A3	6.62798	1.80971	1.38867	2.35469	0.124907
ENSBTAG00000016098	BRK1	12.8783	1.37948	0.971836	2.35168	0.125148
ENSBTAG00000001504	NOP14	11.4109	1.46019	1.00408	2.35115	0.12519
ENSBTAG00000020613	STK16	10.4253	-1.19849	0.776963	2.35083	0.125216
ENSBTAG00000017299	KLC1	13.6396	1.13211	0.776661	2.34852	0.125402
ENSBTAG00000002746	OSTF1	34.4767	0.934721	0.640729	2.34479	0.125703
ENSBTAG00000002647	RGS10	6.04503	1.89097	1.43888	2.34333	0.12582
ENSBTAG00000040055	CAB39	24.2331	1.28728	0.874383	2.34262	0.125878
ENSBTAG00000017492	PCMTD1	7.49185	-1.38004	0.891822	2.34207	0.125922
ENSBTAG00000002549	PTMA	315.345	-0.947426	0.616845	2.34185	0.12594
ENSBTAG00000009410	TBRG1	9.08639	1.73775	1.25895	2.33683	0.126346
ENSBTAG00000016462	TCF4	2.11691	2.22184	1.70715	2.33522	0.126477
ENSBTAG00000005012	HSPH1	33.7954	0.866414	0.587525	2.33508	0.126488
ENSBTAG00000003256	TOMM34	4.38902	1.9884	1.40313	2.3329	0.126666
ENSBTAG00000008403	ROCK1	128.566	-0.946505	0.601829	2.33112	0.126811
ENSBTAG00000014693	TMEM88	5.60294	-1.81349	1.1879	2.32772	0.127088
ENSBTAG00000018898	ARID4A	57.628	0.909849	0.626684	2.32684	0.127159
ENSBTAG00000016740	ACLY	14.6788	1.31578	0.914109	2.32045	0.127683
ENSBTAG00000015732	PSMC6	4.80534	1.89371	1.45569	2.31867	0.127829
ENSBTAG00000008873	NCBP2	3.1052	2.07184	1.60421	2.31667	0.127994
ENSBTAG00000021455	CFL1	60.7757	1.04068	0.70585	2.31234	0.128351
ENSBTAG00000046533	RAB31	2.18782	-2.317	1.71257	2.31151	0.128419
ENSBTAG00000031824	RBM19	5.46758	2.14515	1.48729	2.3104	0.128511
ENSBTAG00000042198	RF00274	4.02069	2.63976	1.88685	2.309	0.128627
ENSBTAG00000008860	RIPOR1	2.67944	2.20286	1.70754	2.30281	0.12914
ENSBTAG00000044887	RF00283	13.0237	-1.40664	0.945657	2.30249	0.129166
ENSBTAG00000010658	PFKL	5.71832	-2.14571	1.59557	2.30191	0.129215
ENSBTAG00000018137	A2M	2.04451	-3.05265	2.08243	2.29937	0.129426
ENSBTAG00000007362	XPC	3.86893	2.2805	1.74175	2.29748	0.129584
ENSBTAG00000018395	KIAA1217	1.30262	-4.05765	2.90876	2.29369	0.129901
ENSBTAG00000012120	TIPARP	13.9544	-1.732	1.13474	2.29354	0.129913
ENSBTAG00000043511	ENSBTAG00000043511	4.48814	-2.28717	1.51075	2.2916	0.130076
ENSBTAG00000008054	ZNF706	11.8787	1.35311	0.958459	2.29095	0.13013
ENSBTAG00000021658	GRASP	6.51565	-1.77005	1.1517	2.28968	0.130237
ENSBTAG00000009067	DDX6	18.6852	1.15137	0.803179	2.28904	0.130291
ENSBTAG00000007346	COMMD4	7.18887	1.8613	1.33883	2.285	0.13063
ENSBTAG00000008710	KCNH1	1.68449	2.91383	2.1892	2.28092	0.130974
ENSBTAG00000021435	MAFF	13.2118	1.85104	1.36096	2.27946	0.131097
ENSBTAG00000021172	IWS1	32.6413	-0.966094	0.625724	2.27627	0.131368
ENSBTAG00000038190	SMAP1	6.31046	1.7776	1.29288	2.27596	0.131394
ENSBTAG00000039851	UBAC1	4.59907	1.84001	1.33477	2.27513	0.131464
ENSBTAG00000027390	RTF2	4.42422	-2.3183	1.48219	2.27309	0.131637
ENSBTAG00000002770	TCN2	16.2152	-1.32372	0.859226	2.27281	0.131661
ENSBTAG00000020283	DUSP5	3.90712	3.12001	1.98597	2.27181	0.131746
ENSBTAG00000040308	RPS13	72.5971	-0.77212	0.507956	2.27143	0.131778
ENSBTAG00000004436	PPT2	4.72936	1.81499	1.3311	2.27028	0.131876
ENSBTAG00000017463	RPS19BP1	31.1496	-1.09182	0.702337	2.26648	0.1322
ENSBTAG00000006759	SUCLA2	1.92646	-2.38722	1.78316	2.26344	0.132459
ENSBTAG00000015051	POLRMT	1.701	-2.62502	1.94125	2.26264	0.132528
ENSBTAG00000009516	RNF20	13.8762	-1.32602	0.876597	2.26138	0.132636
ENSBTAG00000011285	TRMT1L	6.78682	1.83288	1.33163	2.26065	0.132699
ENSBTAG00000025471	TNF	582.008	-0.951472	0.634752	2.26028	0.13273
ENSBTAG00000007787	HIBCH	3.80728	-2.66641	1.67525	2.25945	0.132801
ENSBTAG00000010795	ATG14	7.77825	-1.98711	1.31338	2.25744	0.132974
ENSBTAG00000001186	SH2D4A	1.13404	-4.42434	2.90654	2.25201	0.133441
ENSBTAG00000002209	JPT2	12.0794	-1.15168	0.767993	2.2508	0.133545
ENSBTAG00000012265	VWF	2.09414	2.28387	1.79493	2.24268	0.134248
ENSBTAG00000016551	ENSBTAG00000016551	7.06488	1.44791	1.03	2.23954	0.134521
ENSBTAG00000015186	ILVBL	4.86138	-2.27207	1.50171	2.23827	0.134632
ENSBTAG00000014931	MLF2	14.6847	-1.23004	0.810939	2.23791	0.134663
ENSBTAG00000020297	PQLC3	6.43724	1.72428	1.27723	2.23708	0.134735
ENSBTAG00000016683	NFKBIA	1295.84	0.862401	0.57818	2.23573	0.134853
ENSBTAG00000004193	VEZF1	8.15785	1.52325	1.1063	2.23522	0.134897
ENSBTAG00000001419	MRPL4	6.54773	-1.64811	1.09047	2.23468	0.134944
ENSBTAG00000010992	CTSH	99.959	-0.590017	0.391867	2.23257	0.135129
ENSBTAG00000014479	TUBGCP4	0.730863	-5.12958	3.54711	2.23187	0.13519
ENSBTAG00000017017	CTPS2	4.22222	2.268	1.68956	2.23076	0.135287
ENSBTAG00000014426	PRKAG1	2.42856	1.95227	1.54406	2.22665	0.135648
ENSBTAG00000040222	ENSBTAG00000040222	2.47173	-3.06411	2.00917	2.2264	0.13567
ENSBTAG00000010138	SEMA3B	1.94276	-3.68239	2.75826	2.22577	0.135725
ENSBTAG00000021746	ANXA5	97.9935	0.920205	0.636569	2.2235	0.135925
ENSBTAG00000047695	ENSBTAG00000047695	0.908254	-4.89683	3.86633	2.22345	0.135929
ENSBTAG00000046526	ENSBTAG00000046526	33.2881	-0.978847	0.64705	2.22331	0.135941
ENSBTAG00000033680	CEP112	3.31396	-2.57738	1.71859	2.22254	0.136009
ENSBTAG00000021767	UBE2N	13.9796	1.90988	1.39405	2.22233	0.136028
ENSBTAG00000037768	MMP3	2.3547	2.17937	1.71302	2.22176	0.136078
ENSBTAG00000000831	CTNS	6.96402	1.56332	1.12332	2.21922	0.136302
ENSBTAG00000038340	ENSBTAG00000038340	1.26513	2.82527	2.18597	2.21821	0.136391
ENSBTAG00000038938	GBP2	3.77595	-2.57046	1.69473	2.21788	0.13642
ENSBTAG00000006448	ERI2	1.56671	-3.31513	2.35028	2.21774	0.136433
ENSBTAG00000011024	TXNDC12	3.30678	-2.58551	1.70456	2.21602	0.136585
ENSBTAG00000046846	FAM32A	33.9606	1.07212	0.740516	2.21391	0.136772
ENSBTAG00000011563	TNFSF13B	3.5955	2.05173	1.5848	2.21386	0.136776
ENSBTAG00000016442	MAP4K3	2.37517	-2.49198	1.65994	2.20772	0.137322
ENSBTAG00000032839	LRCH3	1.98132	-2.95301	2.05752	2.2055	0.137519
ENSBTAG00000032340	KNSTRN	2.10366	2.39281	1.84298	2.20368	0.137682
ENSBTAG00000000811	DDX49	2.24238	-2.29849	1.64685	2.20098	0.137923
ENSBTAG00000012448	CCDC91	6.97482	1.7491	1.3955	2.19766	0.13822
ENSBTAG00000000336	ENSBTAG00000000336	1.42599	4.37494	3.61086	2.19547	0.138417
ENSBTAG00000025782	TNFSF8	7.90505	-1.87672	1.21513	2.19477	0.13848
ENSBTAG00000012471	ILF2	3.77238	1.87637	1.4948	2.19452	0.138502
ENSBTAG00000040215	EIF4G3	18.2827	1.42789	1.02596	2.19345	0.138598
ENSBTAG00000016516	CYB5R3	11.2714	1.62639	1.17403	2.19342	0.138601
ENSBTAG00000007370	EIF2AK1	3.97804	1.86087	1.4609	2.19322	0.138619
ENSBTAG00000017713	KTN1	73.089	-0.739565	0.498759	2.19051	0.138863
ENSBTAG00000010465	C29H11orf98	1.88728	-2.73222	1.85996	2.1899	0.138919
ENSBTAG00000010549	IFRD1	99.2144	0.776266	0.534367	2.18915	0.138986
ENSBTAG00000003709	ITGB8	2.43513	-2.4799	1.66955	2.18792	0.139097
ENSBTAG00000013184	CEP120	3.65794	1.89195	1.48409	2.1867	0.139207
ENSBTAG00000006533	NSFL1C	5.02445	1.99055	1.48432	2.1861	0.139261
ENSBTAG00000021884	CXXC1	8.16571	1.34742	0.976987	2.18528	0.139335
ENSBTAG00000014549	GNL3	6.14499	1.73882	1.29067	2.18493	0.139368
ENSBTAG00000002912	ENSBTAG00000002912	44.7795	0.797693	0.541942	2.18486	0.139374
ENSBTAG00000016165	KRT7	4.46706	-2.57917	1.72158	2.18468	0.13939
ENSBTAG00000014020	RTKN2	1.15654	-5.45562	4.28226	2.18301	0.139541
ENSBTAG00000019648	RACK1	46.4351	1.17483	0.854562	2.17631	0.14015
ENSBTAG00000013011	PLAA	3.1553	-2.17379	1.48471	2.17223	0.140522
ENSBTAG00000016548	TEX12	1.76752	-2.94015	2.07885	2.1707	0.140662
ENSBTAG00000016092	SPATS2L	3.7432	1.946	1.52327	2.17018	0.14071
ENSBTAG00000005260	SPP1	3189.51	-1.16515	0.78716	2.17015	0.140712
ENSBTAG00000007842	GCLM	4.34102	1.83957	1.36638	2.16792	0.140917
ENSBTAG00000018688	CBR3	3.05106	2.118	1.65393	2.16448	0.141232
ENSBTAG00000009389	HNRNPH1	102.439	0.549061	0.378419	2.16371	0.141303
ENSBTAG00000019070	PMP22	5.81004	1.96212	1.58669	2.16361	0.141312
ENSBTAG00000019011	PGM1	4.06198	1.84319	1.47827	2.16188	0.141471
ENSBTAG00000023947	AVPI1	25.9445	-0.981723	0.654259	2.16026	0.141621
ENSBTAG00000020420	AP1S2	12.0982	-1.252	0.836139	2.15744	0.141881
ENSBTAG00000012589	HSPE1	18.6866	2.40064	1.71714	2.15688	0.141932
ENSBTAG00000017460	PRORSD1	4.86379	-2.2523	1.52791	2.15535	0.142074
ENSBTAG00000009142	RNMT	8.9203	-1.90167	1.24972	2.15444	0.142159
ENSBTAG00000003401	ACTR3	5.75426	1.79053	1.4417	2.15247	0.142341
ENSBTAG00000007456	TAZ	7.13176	-1.45454	0.99154	2.1521	0.142375
ENSBTAG00000026192	ENSBTAG00000026192	4.05152	1.9526	1.4369	2.14909	0.142654
ENSBTAG00000020776	POLR2E	20.0903	-1.09789	0.74717	2.14885	0.142676
ENSBTAG00000012787	SDE2	12.9247	1.48873	1.09919	2.14645	0.1429
ENSBTAG00000008772	SMC2	6.85755	-2.57812	1.74458	2.14175	0.143338
ENSBTAG00000039208	ATP5F1E	7.72316	1.86051	1.5216	2.14144	0.143368
ENSBTAG00000011419	HSPA9	26.7191	0.946915	0.666393	2.13982	0.143519
ENSBTAG00000006250	CASC3	12.0938	1.09314	0.774646	2.139	0.143596
ENSBTAG00000018800	RPS4X	14.1684	1.72356	1.29807	2.13825	0.143666
ENSBTAG00000004805	ITFG1	8.9732	1.66491	1.25793	2.13813	0.143677
ENSBTAG00000009960	FLOT1	11.5482	1.1801	0.847832	2.13657	0.143823
ENSBTAG00000004876	RABL2B	2.47087	2.17722	1.74805	2.1358	0.143896
ENSBTAG00000000911	UBE2H	2.02407	2.08884	1.64401	2.13421	0.144045
ENSBTAG00000006881	SLC35B1	3.92608	-2.26817	1.53887	2.134	0.144064
ENSBTAG00000004722	THUMPD2	2.62986	2.48971	1.91078	2.13371	0.144091
ENSBTAG00000016552	NME3	1.81825	2.25892	1.75928	2.13169	0.144282
ENSBTAG00000021818	ADGRE5	15.4251	1.17972	0.844254	2.1289	0.144544
ENSBTAG00000015520	SLC11A1	146.033	0.477243	0.328914	2.12788	0.14464
ENSBTAG00000026995	PNN	32.7304	-1.09018	0.730229	2.12753	0.144673
ENSBTAG00000014453	PLK1	4.85009	1.61477	1.18771	2.12739	0.144687
ENSBTAG00000008099	CCR5	18.5589	-1.05009	0.70802	2.12651	0.14477
ENSBTAG00000013358	RPS23	11.7688	1.87762	1.52391	2.1255	0.144866
ENSBTAG00000020394	TNFAIP8L2	5.52505	-2.19023	1.41047	2.12527	0.144887
ENSBTAG00000003021	SP1	5.03305	-2.15502	1.46093	2.12478	0.144933
ENSBTAG00000015154	MCL1	44.7728	1.13715	0.823248	2.12322	0.145081
ENSBTAG00000005453	FGD4	31.7724	-2.09883	1.41151	2.12298	0.145104
ENSBTAG00000015119	SIK3	12.0617	1.47223	1.034	2.12067	0.145323
ENSBTAG00000014964	GALK1	6.96809	1.59213	1.16766	2.11913	0.145469
ENSBTAG00000011397	UNC13B	2.43822	2.68791	2.04216	2.11758	0.145616
ENSBTAG00000005155	ARL13B	3.38481	-2.48776	1.69031	2.11588	0.145778
ENSBTAG00000008346	ENSBTAG00000008346	2.80934	-2.55133	1.77289	2.11187	0.146161
ENSBTAG00000011589	CDC14B	1.77648	-2.35557	1.84862	2.1103	0.14631
ENSBTAG00000011757	PSEN1	8.93985	1.5331	1.14127	2.11007	0.146332
ENSBTAG00000010552	PSMG2	7.52288	-1.76145	1.15367	2.10989	0.14635
ENSBTAG00000011812	DIMT1	4.44049	-1.91561	1.33528	2.10868	0.146466
ENSBTAG00000013538	PEX14	5.20057	-1.51009	1.04111	2.10766	0.146563
ENSBTAG00000002676	SAE1	3.52998	1.86751	1.50464	2.1069	0.146636
ENSBTAG00000021962	BCLAF3	12.2097	-1.21798	0.819933	2.10129	0.147175
ENSBTAG00000045762	SCAMP4	8.80818	-1.56062	1.06242	2.09996	0.147303
ENSBTAG00000043304	RF00019	1.77213	2.93519	2.32429	2.09309	0.147967
ENSBTAG00000000754	PPP2R5A	20.9786	-1.1097	0.746788	2.09171	0.1481
ENSBTAG00000004043	ENSBTAG00000004043	12.1845	1.53199	1.09549	2.08936	0.148328
ENSBTAG00000031069	SNX24	6.22435	-1.8933	1.3088	2.08836	0.148426
ENSBTAG00000005892	ZAP70	1.74853	-2.94732	2.32893	2.0879	0.14847
ENSBTAG00000006075	SUCLG1	7.44422	1.65776	1.36988	2.08687	0.14857
ENSBTAG00000021726	CWC22	7.42236	1.6957	1.39057	2.08542	0.148711
ENSBTAG00000016224	RPS7	136.143	1.32955	0.934524	2.08121	0.149122
ENSBTAG00000017461	SLC16A3	15.129	-1.66052	1.14502	2.08117	0.149126
ENSBTAG00000013027	CCK	0.91864	3.73196	3.29718	2.07882	0.149356
ENSBTAG00000018101	AHCY	50.0168	-0.999818	0.687141	2.07864	0.149373
ENSBTAG00000009916	WDYHV1	5.42448	-1.58752	1.08933	2.07855	0.149382
ENSBTAG00000019250	BTK	5.80404	-2.10756	1.44392	2.07427	0.149802
ENSBTAG00000012805	TSPAN13	9.2794	1.34086	0.984529	2.07241	0.149985
ENSBTAG00000048167	ENSBTAG00000048167	1.49784	-3.67627	2.48213	2.06847	0.150372
ENSBTAG00000026673	KPNA5	2.03775	-2.70968	2.14772	2.06773	0.150445
ENSBTAG00000005940	PRKAB1	3.77229	-1.85605	1.28803	2.06755	0.150463
ENSBTAG00000009726	KLHL12	1.16553	3.17566	2.45628	2.06651	0.150566
ENSBTAG00000005039	ARAF	1.75795	-2.52318	1.99246	2.06516	0.150699
ENSBTAG00000003279	NDUFA10	7.622	1.89459	1.534	2.06461	0.150754
ENSBTAG00000016625	TMEM131L	4.50071	1.69245	1.40775	2.06099	0.151112
ENSBTAG00000024326	ENSBTAG00000024326	1.14598	-5.11393	4.19873	2.05936	0.151274
ENSBTAG00000018324	AGO3	1.99336	-2.34209	1.70948	2.05896	0.151313
ENSBTAG00000003602	RBPJ	46.3569	1.23773	0.928039	2.05831	0.151378
ENSBTAG00000005967	UBR2	4.22037	-2.16002	1.54362	2.05737	0.151471
ENSBTAG00000022161	TLR7	2.97215	-2.46018	1.70136	2.05674	0.151534
ENSBTAG00000027317	RNF114	10.0868	1.21366	0.888445	2.055	0.151708
ENSBTAG00000009483	POLR2G	7.39664	-1.86053	1.2653	2.05468	0.151739
ENSBTAG00000016882	VPS26A	19.0572	1.04179	0.751636	2.05418	0.151789
ENSBTAG00000019848	ENSBTAG00000019848	3.92976	2.09396	1.67696	2.0507	0.152136
ENSBTAG00000008573	ZFP36	72.3688	-1.35882	0.930013	2.05029	0.152177
ENSBTAG00000019986	CSNK1D	24.977	-0.926944	0.629889	2.05013	0.152194
ENSBTAG00000032640	FOPNL	1.96054	1.99644	1.6553	2.04895	0.152311
ENSBTAG00000011960	GOT1	3.31676	-1.96504	1.37427	2.04838	0.152368
ENSBTAG00000018256	SMC6	37.1771	-1.1735	0.791763	2.04752	0.152454
ENSBTAG00000008733	MAGED1	3.29453	-1.93091	1.37752	2.04561	0.152646
ENSBTAG00000014733	NOP2	3.77539	1.73258	1.43532	2.0442	0.152787
ENSBTAG00000016354	IER2	67.9549	0.880614	0.645576	2.04209	0.153
ENSBTAG00000020459	TIMELESS	6.40276	-1.78882	1.28336	2.04203	0.153005
ENSBTAG00000011982	BATF3	3.51315	1.94992	1.61061	2.04147	0.153062
ENSBTAG00000020357	GOLPH3L	3.69718	-1.83815	1.30038	2.04027	0.153182
ENSBTAG00000004521	LSM7	4.38431	-1.89971	1.27934	2.04001	0.153208
ENSBTAG00000007804	RILPL2	11.4632	1.55964	1.16989	2.03956	0.153254
ENSBTAG00000027181	LAMA3	2.6298	-2.43871	1.81251	2.0393	0.15328
ENSBTAG00000006679	MITF	9.02177	1.77858	1.46409	2.03467	0.153747
ENSBTAG00000012451	BOLA-DMB	5.97009	-2.08512	1.44802	2.03248	0.153969
ENSBTAG00000017652	NUP50	13.8595	-1.16403	0.811425	2.03082	0.154138
ENSBTAG00000009435	SMG5	1.94476	-2.49565	1.79139	2.02711	0.154514
ENSBTAG00000012297	RIPOR3	1.45465	3.69063	3.20651	2.01969	0.155271
ENSBTAG00000008816	TRIM2	0.837766	-3.91109	2.77979	2.0196	0.15528
ENSBTAG00000008578	LSM4	4.4717	1.75781	1.458	2.01711	0.155535
ENSBTAG00000003067	PSMB7	12.8817	1.43937	1.10487	2.01541	0.155709
ENSBTAG00000026234	STK3	3.98924	1.83637	1.51767	2.01279	0.155978
ENSBTAG00000012177	SNRPD2	15.7472	-1.20222	0.835489	2.01273	0.155984
ENSBTAG00000012148	EHMT1	4.14375	1.77784	1.38211	2.01241	0.156017
ENSBTAG00000006007	SH3GL1	14.8145	0.957209	0.699675	2.01183	0.156077
ENSBTAG00000021580	HNRNPA3	2.46093	-2.53495	1.78862	2.01164	0.156097
ENSBTAG00000004532	FGFR1OP2	2.30511	-2.6213	1.75686	2.00998	0.156268
ENSBTAG00000002769	AP1G1	6.39564	-1.60237	1.10973	2.00681	0.156595
ENSBTAG00000015427	CFDP1	3.34704	-2.46966	1.7401	2.00451	0.156832
ENSBTAG00000009472	C4H7orf25	2.76585	-2.27756	1.60157	2.00014	0.157285
ENSBTAG00000001514	ASB11	2.22438	2.11766	1.75708	1.99805	0.157502
ENSBTAG00000025642	RYR3	2.52534	-2.46364	1.70656	1.99727	0.157583
ENSBTAG00000008421	SCRIB	4.94521	1.56448	1.15919	1.99684	0.157627
ENSBTAG00000011433	RGP1	8.26088	-1.27119	0.891741	1.99326	0.158
ENSBTAG00000004933	KLHDC2	2.80415	1.91576	1.48252	1.99308	0.158019
ENSBTAG00000040333	QDPR	15.3379	-1.019	0.72101	1.99125	0.15821
ENSBTAG00000021105	IRAK4	11.4298	-1.27552	0.882316	1.99118	0.158218
ENSBTAG00000019163	CYB561D2	2.50985	2.01956	1.70376	1.99042	0.158297
ENSBTAG00000015025	YAF2	3.8489	-1.75764	1.25843	1.98886	0.15846
ENSBTAG00000010613	NUP188	3.64487	1.87475	1.43552	1.98823	0.158526
ENSBTAG00000011363	EVI5	6.32501	-2.34648	1.65011	1.98823	0.158526
ENSBTAG00000006481	POLR1A	1.44466	-2.50103	2.02513	1.98621	0.158737
ENSBTAG00000010232	NDUFS5	28.9941	-1.00932	0.712431	1.98611	0.158748
ENSBTAG00000008842	JPH1	2.40287	-2.33872	1.6554	1.98529	0.158834
ENSBTAG00000000974	IARS	3.77233	1.66037	1.41993	1.98515	0.158849
ENSBTAG00000004009	PMM1	1.84277	-2.62926	1.85947	1.98227	0.159151
ENSBTAG00000031561	RSRC1	12.9901	-1.61639	1.11634	1.98001	0.159389
ENSBTAG00000004885	DDR2	2.54901	2.33719	1.92611	1.97956	0.159437
ENSBTAG00000008279	FRMD4A	3.14717	2.04605	1.59629	1.97934	0.15946
ENSBTAG00000013153	NF2	1.44059	-3.45947	2.67127	1.97783	0.159619
ENSBTAG00000012544	IFNGR1	8.43428	1.66479	1.4276	1.97734	0.159671
ENSBTAG00000013670	SLC46A2	4.74313	-1.90784	1.37106	1.97666	0.159742
ENSBTAG00000003201	FNTA	7.5168	1.61275	1.26904	1.9758	0.159833
ENSBTAG00000007494	SMARCA2	24.2313	1.02955	0.761359	1.97503	0.159914
ENSBTAG00000002885	MSR1	27.1315	-2.07423	1.46963	1.9744	0.159982
ENSBTAG00000012146	PPP1CA	10.0156	-1.41108	0.983101	1.97428	0.159994
ENSBTAG00000040169	ENSBTAG00000040169	3.06568	1.79608	1.51959	1.9742	0.160002
ENSBTAG00000007510	PXMP2	1.85194	2.10421	1.77494	1.97391	0.160034
ENSBTAG00000002846	TRAF3IP3	2.55371	2.06383	1.74603	1.9735	0.160076
ENSBTAG00000014208	RPL35A	49.2781	-1.11507	0.789758	1.97247	0.160186
ENSBTAG00000000835	BCAS1	2.58888	2.57492	2.06978	1.97246	0.160187
ENSBTAG00000005620	RPS3	102.096	1.02425	0.75003	1.97192	0.160244
ENSBTAG00000004950	BRB	22.1824	-2.0253	1.41781	1.96977	0.160472
ENSBTAG00000016915	FLT1	1.19516	2.60854	2.16091	1.96634	0.160837
ENSBTAG00000019188	GAK	15.0503	1.16565	0.845067	1.96571	0.160904
ENSBTAG00000016057	CSRP1	5.18548	2.13875	1.58805	1.96551	0.160925
ENSBTAG00000008761	TRAFD1	4.1363	1.7332	1.47811	1.96437	0.161047
ENSBTAG00000010208	ZER1	1.34508	-4.30525	3.93151	1.96273	0.161222
ENSBTAG00000013306	ZBTB7C	1.34508	-4.30525	3.93151	1.96273	0.161222
ENSBTAG00000026290	PIK3C3	2.63986	1.94892	1.64162	1.96167	0.161335
ENSBTAG00000007784	NAA50	7.71349	-1.75024	1.20876	1.96091	0.161416
ENSBTAG00000003043	GNG2	6.37279	1.64422	1.30498	1.96018	0.161495
ENSBTAG00000016982	MCOLN3	43.9705	0.756581	0.546635	1.95965	0.161551
ENSBTAG00000003016	PTPN7	1.78276	-2.38035	1.94983	1.95898	0.161623
ENSBTAG00000043558	ND1	2351.28	-0.63024	0.450373	1.95826	0.1617
ENSBTAG00000020355	KLF4	10.3149	-2.32151	1.64861	1.9575	0.161781
ENSBTAG00000015509	NAMPT	9.26294	-2.03208	1.43954	1.95677	0.161859
ENSBTAG00000010737	CDK11B	23.825	-0.93286	0.665034	1.95372	0.162186
ENSBTAG00000006740	SCYL1	7.5176	1.28822	0.975066	1.95149	0.162427
ENSBTAG00000042970	ENSBTAG00000042970	3.96973	1.80601	1.52436	1.95142	0.162434
ENSBTAG00000022381	TET3	1.41649	-4.48501	3.57972	1.95109	0.162469
ENSBTAG00000001055	HNRNPL	7.76198	-1.43346	1.03478	1.95081	0.1625
ENSBTAG00000015595	MCM5	1.84599	-2.413	1.98051	1.95055	0.162528
ENSBTAG00000006667	EPB41	3.45948	-2.1994	1.81837	1.94966	0.162623
ENSBTAG00000020642	ZDHHC13	2.11473	-2.57063	1.91623	1.94763	0.162842
ENSBTAG00000012251	MTR	1.55096	-2.85084	2.27044	1.94541	0.163082
ENSBTAG00000017108	OTUD3	3.65282	-2.42374	1.70088	1.94344	0.163296
ENSBTAG00000007964	ARPC4	4.11758	1.80862	1.56911	1.94343	0.163297
ENSBTAG00000011431	GBA2	2.49106	1.99039	1.65351	1.94303	0.163339
ENSBTAG00000002669	RASSF4	5.38561	1.67009	1.32172	1.94256	0.163391
ENSBTAG00000018074	VPS72	2.86588	1.7453	1.4942	1.94221	0.163429
ENSBTAG00000010158	NOS1AP	21.0077	1.22708	0.876523	1.94183	0.163469
ENSBTAG00000003849	GNL2	9.67885	1.41421	1.0946	1.93946	0.163727
ENSBTAG00000042948	ENSBTAG00000042948	4.10581	-1.94534	1.40021	1.93907	0.163769
ENSBTAG00000024815	ANKRD28	4.77865	2.04397	1.66727	1.93807	0.163878
ENSBTAG00000034645	PON3	1.34235	-4.27437	3.92209	1.93737	0.163954
ENSBTAG00000048162	ENSBTAG00000048162	1.34235	-4.27437	3.92209	1.93737	0.163954
ENSBTAG00000008170	POLA1	3.00761	2.36722	1.88799	1.93721	0.163972
ENSBTAG00000017082	POR	42.0487	0.776561	0.556182	1.93673	0.164024
ENSBTAG00000011623	VMP1	52.1841	1.0866	0.792717	1.93517	0.164194
ENSBTAG00000022032	CHCHD10	6.3248	-1.60114	1.13667	1.93371	0.164354
ENSBTAG00000004653	ADGRA3	1.27645	4.80748	4.26615	1.93234	0.164503
ENSBTAG00000002130	SMPD4	9.11285	1.57708	1.17548	1.93171	0.164572
ENSBTAG00000007684	MSH3	4.59801	-2.06794	1.48302	1.93137	0.164609
ENSBTAG00000038710	ENSBTAG00000038710	3.18498	1.74387	1.50634	1.92969	0.164792
ENSBTAG00000000878	RB1CC1	7.91807	-1.51276	1.05886	1.92885	0.164885
ENSBTAG00000043546	ND6	61.2909	-1.5624	1.09706	1.92809	0.164967
ENSBTAG00000003359	ELOVL5	11.2761	-1.64824	1.20036	1.92569	0.165231
ENSBTAG00000002298	CKAP2L	14.5054	1.56539	1.2445	1.92464	0.165346
ENSBTAG00000008267	CNOT11	1.93515	-2.62214	2.00918	1.92433	0.16538
ENSBTAG00000021779	MGST2	7.70887	1.60129	1.28138	1.9238	0.165438
ENSBTAG00000005903	ENSBTAG00000005903	1.68222	2.09065	1.78804	1.92347	0.165475
ENSBTAG00000017665	DHRS4	3.83447	1.74535	1.50186	1.91527	0.166379
ENSBTAG00000009183	SHISA5	15.508	-0.937273	0.679743	1.91293	0.166638
ENSBTAG00000001634	PHF1	3.55598	1.7713	1.40588	1.91242	0.166695
ENSBTAG00000000215	GNB1	54.3677	0.802678	0.581313	1.91215	0.166724
ENSBTAG00000003025	NME6	1.99982	-2.27885	1.65891	1.91181	0.166762
ENSBTAG00000019175	SOBP	2.42151	2.18725	1.87626	1.91114	0.166836
ENSBTAG00000001235	CD200R1L	4.03406	-2.33124	1.6899	1.9088	0.167096
ENSBTAG00000021851	ENSBTAG00000021851	8.88009	1.55475	1.35678	1.90753	0.167238
ENSBTAG00000007954	CDIPT	8.5536	-1.27653	0.921377	1.90649	0.167354
ENSBTAG00000010681	NR1H3	16.229	1.22803	0.910179	1.90605	0.167403
ENSBTAG00000030337	MYCBP	6.19155	1.56641	1.37503	1.90142	0.167919
ENSBTAG00000007120	ARFGEF2	6.49642	-2.12683	1.49981	1.9014	0.167922
ENSBTAG00000019116	MOB4	5.94263	-1.78551	1.29034	1.90122	0.167941
ENSBTAG00000038461	ENSBTAG00000038461	2.70976	2.02529	1.71336	1.90114	0.167951
ENSBTAG00000018348	CBLL1	2.33346	-2.50643	1.84199	1.90079	0.16799
ENSBTAG00000021883	AP3M1	21.2521	-0.992385	0.699787	1.89691	0.168424
ENSBTAG00000020106	AP2M1	4.25582	1.68957	1.34978	1.89384	0.16877
ENSBTAG00000004561	PAX6	2.03964	2.46376	2.05646	1.89211	0.168964
ENSBTAG00000015083	FBXO9	8.80123	1.4412	1.12649	1.89072	0.169121
ENSBTAG00000015487	KDM4B	2.97152	1.87215	1.64957	1.89058	0.169137
ENSBTAG00000012003	PPIA	3.38564	1.8967	1.66661	1.88996	0.169207
ENSBTAG00000006051	NMT1	42.8111	0.670314	0.497259	1.88983	0.169221
ENSBTAG00000018852	APC	16.9881	1.08169	0.818901	1.88593	0.169661
ENSBTAG00000031837	IMPDH2	10.5658	1.42966	1.11611	1.88588	0.169668
ENSBTAG00000014554	SNAI1	8.32368	1.62417	1.42675	1.88488	0.16978
ENSBTAG00000021029	PRR5L	2.74729	1.91891	1.65097	1.88419	0.169859
ENSBTAG00000014611	SORL1	11.2664	1.58323	1.2747	1.88268	0.17003
ENSBTAG00000011994	NDEL1	18.7955	1.33282	1.02785	1.88216	0.170089
ENSBTAG00000003481	OTUD6B	1.93088	-2.52072	1.87025	1.87947	0.170394
ENSBTAG00000004631	KIAA0586	4.83433	-2.43384	1.79399	1.87368	0.171054
ENSBTAG00000017140	CIP2A	3.33347	-2.3892	1.80114	1.87248	0.171192
ENSBTAG00000008925	MRE11	3.55424	-2.233	1.64168	1.87191	0.171256
ENSBTAG00000012619	CNPPD1	7.72798	1.44253	1.12902	1.87099	0.171362
ENSBTAG00000023026	ENSBTAG00000023026	8.11385	1.52742	1.17461	1.86999	0.171476
ENSBTAG00000020350	DUSP2	3.60453	2.28822	1.72499	1.86883	0.171609
ENSBTAG00000004307	VPS36	7.01506	1.55061	1.37582	1.86874	0.171619
ENSBTAG00000027626	GOLGA7	35.6299	0.8678	0.656621	1.8687	0.171624
ENSBTAG00000039374	IPO5	3.59654	1.77175	1.57432	1.86831	0.171669
ENSBTAG00000018316	ZMYND15	4.99462	1.57532	1.21457	1.86817	0.171685
ENSBTAG00000002170	NOVA1	2.32081	2.13553	1.87108	1.86747	0.171765
ENSBTAG00000008801	ATPAF2	1.55485	-2.5979	1.94214	1.86423	0.172137
ENSBTAG00000007515	UBE2Q1	9.24346	1.39469	1.10598	1.86423	0.172137
ENSBTAG00000031385	COP1	3.5648	-2.2956	1.68995	1.86384	0.172182
ENSBTAG00000003253	NPPC	3.43017	-2.17209	1.52766	1.86206	0.172387
ENSBTAG00000021633	TDG	13.2012	1.56694	1.27171	1.85962	0.172669
ENSBTAG00000007970	C1H3orf38	5.54861	-2.10082	1.40453	1.859	0.172741
ENSBTAG00000007634	HOOK3	30.2127	1.03151	0.801834	1.85867	0.172778
ENSBTAG00000018538	CEP70	1.61723	-2.57728	1.92077	1.85616	0.173069
ENSBTAG00000010253	SYTL1	2.81857	-2.41502	1.79817	1.85615	0.17307
ENSBTAG00000010959	HINT1	13.5967	-1.21729	0.871261	1.85476	0.17323
ENSBTAG00000010180	URB2	1.00427	-2.77545	2.32316	1.85466	0.173243
ENSBTAG00000007566	CEP170	6.61932	-2.33834	1.7297	1.85417	0.1733
ENSBTAG00000010439	AKAP8L	7.8939	1.90742	1.66284	1.85416	0.173301
ENSBTAG00000010290	GGNBP2	47.7773	0.588147	0.442177	1.85403	0.173315
ENSBTAG00000010924	LETMD1	1.79319	-2.72618	1.90053	1.8538	0.173342
ENSBTAG00000001872	ORC6	1.95619	-2.50806	1.93326	1.85292	0.173445
ENSBTAG00000019721	REXO4	1.40253	-3.62843	3.03491	1.85269	0.173471
ENSBTAG00000008260	ENSBTAG00000008260	3.08101	-2.1418	1.59032	1.85239	0.173506
ENSBTAG00000043571	ND2	1823.98	-0.76524	0.563848	1.8484	0.17397
ENSBTAG00000046729	ENSBTAG00000046729	4.05765	-1.87861	1.35954	1.84726	0.174103
ENSBTAG00000015563	PDE12	2.44156	-2.40541	1.84061	1.84585	0.174267
ENSBTAG00000003221	ATF7IP	7.02998	1.71869	1.36215	1.8438	0.174506
ENSBTAG00000009393	GAL	11.4625	1.28956	0.979762	1.84303	0.174597
ENSBTAG00000013735	TBCE	2.56121	2.00433	1.69968	1.84111	0.17482
ENSBTAG00000020431	DERL2	27.2645	0.914366	0.69441	1.84056	0.174885
ENSBTAG00000013533	CLIC1	24.4349	-0.892492	0.650232	1.84053	0.174889
ENSBTAG00000013363	CAP1	15.6942	1.28236	1.01326	1.84029	0.174917
ENSBTAG00000030845	MPEG1	48.2562	1.50824	1.23098	1.84023	0.174924
ENSBTAG00000020735	SMG1	24.535	1.1092	0.83547	1.8365	0.175361
ENSBTAG00000000418	TOX3	2.84592	-2.97583	2.18136	1.8359	0.175432
ENSBTAG00000030546	KRT26	2.17833	-2.80222	2.04684	1.83469	0.175574
ENSBTAG00000017321	SUMO3	15.3442	0.997053	0.752594	1.83426	0.175625
ENSBTAG00000018768	HMGN1	22.0297	1.14981	0.891216	1.8338	0.17568
ENSBTAG00000017016	H3F3C	2.39903	-2.55864	1.98447	1.83302	0.175771
ENSBTAG00000000186	FLAD1	3.94138	-1.88724	1.3755	1.82972	0.176161
ENSBTAG00000017212	HYPK	12.8454	1.67794	1.33346	1.82971	0.176162
ENSBTAG00000017161	TM2D1	3.81418	1.609	1.45331	1.82931	0.176209
ENSBTAG00000003263	TBCA	13.6833	1.57469	1.29266	1.82853	0.176301
ENSBTAG00000017086	GRB10	2.20328	2.24596	1.95801	1.82841	0.176316
ENSBTAG00000020160	RNF138	1.67103	-2.93422	2.37938	1.8272	0.176459
ENSBTAG00000011894	C22H3orf62	2.31562	1.79871	1.60561	1.82691	0.176493
ENSBTAG00000014127	PTGS2	137.032	1.50009	1.10798	1.82616	0.176581
ENSBTAG00000008010	FLCN	9.67362	1.81003	1.39751	1.82521	0.176694
ENSBTAG00000043243	RF00322	3.32753	2.1043	1.7838	1.82513	0.176704
ENSBTAG00000019533	ADTRP	8.03731	1.64962	1.338	1.82427	0.176806
ENSBTAG00000019915	GSN	14.648	-0.962415	0.705265	1.82317	0.176936
ENSBTAG00000023198	SERPINB2	76.2215	1.13567	0.847864	1.82281	0.17698
ENSBTAG00000005465	NDUFA9	10.9579	1.42475	1.12624	1.81974	0.177344
ENSBTAG00000016596	ENSBTAG00000016596	11.3894	-1.23342	0.900978	1.81959	0.177363
ENSBTAG00000016252	LSM12	8.72674	1.43873	1.15681	1.81638	0.177744
ENSBTAG00000014118	GNPTG	2.19678	1.93216	1.74476	1.8143	0.177994
ENSBTAG00000006209	EXT1	2.54421	-2.25181	1.79669	1.81418	0.178008
ENSBTAG00000017803	RAB14	2.62406	-2.48571	1.87594	1.8134	0.178101
ENSBTAG00000001565	MESD	29.4678	0.981498	0.765076	1.81284	0.178168
ENSBTAG00000001440	PMM2	4.34948	-1.85692	1.36398	1.81271	0.178184
ENSBTAG00000026286	GTF2IRD2	3.5561	2.24924	1.66841	1.81163	0.178312
ENSBTAG00000011082	IGF1	1.10744	-2.94654	2.47201	1.81149	0.178329
ENSBTAG00000003697	TARDBP	4.90047	1.58352	1.41929	1.81128	0.178355
ENSBTAG00000007875	SAFB	10.9151	1.66798	1.36498	1.81103	0.178385
ENSBTAG00000015592	GPR84	15.9261	-1.5108	1.10275	1.81052	0.178446
ENSBTAG00000011417	CNTRL	6.66449	-1.88065	1.41762	1.80861	0.178675
ENSBTAG00000017764	HDAC4	1.40896	3.91177	3.64184	1.80762	0.178795
ENSBTAG00000014503	IQCE	1.56354	-2.84944	2.20037	1.8074	0.17882
ENSBTAG00000004015	KAT6A	2.94404	1.78459	1.58864	1.80602	0.178986
ENSBTAG00000000727	RNF169	3.30263	1.71504	1.53119	1.80534	0.179068
ENSBTAG00000011698	TYK2	16.2865	1.01595	0.785859	1.79956	0.179766
ENSBTAG00000039980	CLECL1	5.61902	-2.22129	1.67021	1.79939	0.179787
ENSBTAG00000018969	POLR1C	1.18817	2.8126	2.47483	1.79911	0.17982
ENSBTAG00000005666	LRRC20	0.893566	4.48802	4.08899	1.79831	0.179918
ENSBTAG00000009761	ACTR2	29.9286	1.12562	0.888811	1.79616	0.180177
ENSBTAG00000009354	EVI2A	9.43669	1.52731	1.395	1.79615	0.180179
ENSBTAG00000012667	CAMK2G	2.76861	2.32578	1.78438	1.79516	0.180299
ENSBTAG00000010002	IRF2	3.78457	-2.31788	1.75886	1.79433	0.180399
ENSBTAG00000014392	ACTR10	10.3353	1.41084	1.10975	1.79141	0.180755
ENSBTAG00000003419	EAPP	13.7909	1.22204	0.973511	1.788	0.18117
ENSBTAG00000021671	METTL18	1.62917	-2.36299	1.80103	1.78768	0.181209
ENSBTAG00000005316	GDI2	13.6701	1.56229	1.30145	1.78689	0.181305
ENSBTAG00000015857	TPRG1L	5.06541	-1.51987	1.15439	1.78673	0.181325
ENSBTAG00000017797	LY75	10.4658	-1.73284	1.2478	1.78357	0.181711
ENSBTAG00000016764	UBA1	42.9575	0.691595	0.521585	1.7827	0.181819
ENSBTAG00000020655	BSDC1	2.61195	1.74345	1.59639	1.78108	0.182017
ENSBTAG00000024175	ENSBTAG00000024175	0.968304	-4.71605	3.54465	1.78021	0.182124
ENSBTAG00000006940	USP48	4.99483	1.63616	1.47883	1.77983	0.182171
ENSBTAG00000008120	TMEM199	2.1317	1.7732	1.61381	1.7798	0.182174
ENSBTAG00000021319	MFF	6.04206	1.70833	1.41459	1.77929	0.182237
ENSBTAG00000001656	TMEM254	3.40798	-2.24123	1.73035	1.77869	0.182311
ENSBTAG00000047376	PIN4	12.325	-1.39175	1.04759	1.77772	0.182429
ENSBTAG00000008729	FAM45A	8.74395	1.22943	0.978141	1.77665	0.182561
ENSBTAG00000003038	TAP2	3.93016	1.76012	1.46378	1.77337	0.182966
ENSBTAG00000047338	DCBLD1	3.39843	-2.28978	1.76286	1.77239	0.183086
ENSBTAG00000006112	SPRTN	4.57516	1.51782	1.39393	1.77225	0.183104
ENSBTAG00000004852	PLEKHO1	20.8427	1.01789	0.799727	1.77049	0.183321
ENSBTAG00000019686	NCKAP1L	38.3737	0.784907	0.595729	1.77015	0.183364
ENSBTAG00000048286	E2F6	8.5483	-1.12607	0.842192	1.76736	0.183709
ENSBTAG00000002493	VPS35	12.7434	1.5765	1.28849	1.76699	0.183755
ENSBTAG00000019660	TMUB2	7.80233	-1.2581	0.951035	1.76662	0.183801
ENSBTAG00000016006	ANKRD11	60.3202	0.968555	0.732014	1.76402	0.184124
ENSBTAG00000011727	ETAA1	7.28847	-1.62183	1.19807	1.76322	0.184223
ENSBTAG00000019096	UQCRC1	18.4648	0.978596	0.753387	1.76114	0.184483
ENSBTAG00000018130	MAP2	1.78218	-2.67769	2.28017	1.76107	0.184492
ENSBTAG00000016584	RPF2	1.73161	-2.53213	1.95274	1.76093	0.184509
ENSBTAG00000000786	NQO2	32.9493	-0.882826	0.654946	1.76077	0.184528
ENSBTAG00000024909	H3F3B	86.6558	0.875835	0.664947	1.76045	0.184569
ENSBTAG00000008915	SF3B1	30.1816	0.982815	0.780263	1.76009	0.184613
ENSBTAG00000000201	LTN1	2.28991	-2.36633	1.81925	1.75972	0.184659
ENSBTAG00000040477	CHD5	1.55419	-3.2256	2.41849	1.7596	0.184675
ENSBTAG00000017395	CERS5	12.6116	1.31465	0.997083	1.75695	0.185006
ENSBTAG00000009768	IFIT3	5.10978	-2.23166	1.74068	1.75682	0.185022
ENSBTAG00000021810	DDX23	6.23972	1.56782	1.30132	1.75638	0.185077
ENSBTAG00000001098	PLEKHA3	5.83591	1.4953	1.38641	1.75604	0.185119
ENSBTAG00000031701	TAGAP	28.1569	1.49753	1.24754	1.75553	0.185183
ENSBTAG00000010662	LIMK2	1.32385	2.27522	2.02869	1.75489	0.185263
ENSBTAG00000010773	GNPAT	2.11142	1.91463	1.76514	1.75399	0.185375
ENSBTAG00000017573	RBM26	6.34635	-1.78227	1.32417	1.75388	0.18539
ENSBTAG00000021374	FARSA	6.03807	1.82205	1.4373	1.75376	0.185404
ENSBTAG00000014171	NAPEPLD	1.55818	-2.87666	2.36625	1.75353	0.185433
ENSBTAG00000017557	QRSL1	1.84648	-2.46719	1.91317	1.75314	0.185483
ENSBTAG00000006142	DHX36	16.2393	-1.05021	0.77071	1.75312	0.185485
ENSBTAG00000014804	HNRNPDL	155.368	0.642832	0.490979	1.74968	0.185917
ENSBTAG00000020449	ENSBTAG00000020449	27.7226	-0.805499	0.603266	1.74719	0.186231
ENSBTAG00000010775	POGK	2.02359	1.89664	1.72892	1.74549	0.186445
ENSBTAG00000008142	IFIH1	98.0422	-1.01558	0.765356	1.74373	0.186667
ENSBTAG00000012694	UHMK1	1.50999	-2.8695	2.23795	1.74322	0.186731
ENSBTAG00000016977	FUNDC2	15.8444	-1.10445	0.811538	1.74314	0.186741
ENSBTAG00000012096	BCKDHB	2.33507	1.85937	1.67631	1.74286	0.186776
ENSBTAG00000002650	ZPR1	2.55143	1.69843	1.55267	1.74226	0.186853
ENSBTAG00000003536	MARCH6	5.14586	1.53264	1.28687	1.73929	0.187229
ENSBTAG00000011640	PLPP3	2.25215	-2.31863	1.79511	1.73882	0.187289
ENSBTAG00000001908	DLD	9.80715	1.62446	1.3738	1.73872	0.187301
ENSBTAG00000035584	ENSBTAG00000035584	4.90922	-2.22	1.7107	1.73871	0.187302
ENSBTAG00000006671	DDX27	13.4452	1.33573	1.09692	1.73867	0.187307
ENSBTAG00000008001	NUCKS1	61.9017	-0.724911	0.55018	1.7354	0.187723
ENSBTAG00000016277	MARC2	1.36502	-2.76286	2.16529	1.73512	0.187759
ENSBTAG00000011591	KRR1	8.61168	1.49685	1.38537	1.73467	0.187815
ENSBTAG00000014926	SNAPC2	1.3693	3.0063	2.65264	1.73465	0.187818
ENSBTAG00000046561	LCORL	6.58026	1.60577	1.31662	1.73434	0.187858
ENSBTAG00000010007	MAPK13	1.52585	-2.1557	1.91976	1.73354	0.187959
ENSBTAG00000007271	TCTN2	1.41501	-2.90404	2.34916	1.73316	0.188007
ENSBTAG00000044077	POLR3G	1.94745	-2.66177	2.1949	1.73184	0.188176
ENSBTAG00000002495	BRD4	23.8271	1.16774	0.914728	1.73052	0.188345
ENSBTAG00000013579	SARAF	13.7805	1.59817	1.35077	1.72998	0.188413
ENSBTAG00000019412	VPS35L	6.50997	1.39054	1.13059	1.72992	0.188421
ENSBTAG00000013339	NEBL	1.6574	-3.3881	3.07071	1.72903	0.188535
ENSBTAG00000014297	MOV10	7.73329	1.23598	0.992367	1.72536	0.189005
ENSBTAG00000017776	CHD2	46.6159	0.834403	0.653592	1.72499	0.189051
ENSBTAG00000010932	DNAJC12	1.63946	-2.52511	1.98385	1.72265	0.189352
ENSBTAG00000013699	TBC1D1	8.75684	1.2459	1.00108	1.72242	0.189382
ENSBTAG00000000744	DCTN6	2.69751	1.78476	1.65516	1.72233	0.189393
ENSBTAG00000020547	BCAP31	37.787	-0.711749	0.534343	1.7218	0.189462
ENSBTAG00000021955	NPC2	187.809	-0.514252	0.39268	1.72057	0.18962
ENSBTAG00000015098	RABEPK	2.13046	-2.10701	1.63746	1.71873	0.189856
ENSBTAG00000039599	HOXB4	5.70065	1.44191	1.14611	1.71798	0.189953
ENSBTAG00000020175	UBE2K	13.3108	1.1782	0.960311	1.71577	0.190238
ENSBTAG00000019904	ENSBTAG00000019904	1.39732	-4.11159	3.56808	1.71539	0.190288
ENSBTAG00000002586	TCF12	5.24273	-2.15822	1.67762	1.71483	0.190359
ENSBTAG00000047837	ENSBTAG00000047837	15.2385	1.32845	1.09014	1.71342	0.190542
ENSBTAG00000018812	NOP56	7.13611	1.63576	1.53983	1.71308	0.190586
ENSBTAG00000008076	SLC35B2	3.94629	1.59993	1.47749	1.71257	0.190653
ENSBTAG00000038696	RAB8A	12.2687	1.17214	0.951189	1.7111	0.190842
ENSBTAG00000021607	NDUFAF2	2.45437	-2.29939	1.78298	1.71078	0.190884
ENSBTAG00000013498	HTR2A	1.65467	-3.38658	3.05843	1.7095	0.191051
ENSBTAG00000019568	IFT74	2.73124	-2.1422	1.56517	1.70863	0.191163
ENSBTAG00000016510	RRP7A	3.39129	-2.05482	1.55774	1.70669	0.191415
ENSBTAG00000008664	EIF2B2	2.81717	-1.81202	1.37306	1.70387	0.191782
ENSBTAG00000017459	DUSP18	1.4436	-3.04041	2.61855	1.70198	0.19203
ENSBTAG00000043564	ATP8	210.61	-1.08035	0.833103	1.70188	0.192042
ENSBTAG00000021751	RASEF	2.13386	2.21375	1.9783	1.70143	0.192101
ENSBTAG00000017135	CTSS	678.333	0.79658	0.612926	1.70116	0.192137
ENSBTAG00000032281	ENSBTAG00000032281	2.04671	-2.50405	1.92936	1.70054	0.192218
ENSBTAG00000008237	TOLLIP	37.8801	0.776658	0.603385	1.70051	0.192221
ENSBTAG00000020831	CHD1L	5.39473	1.98987	1.57432	1.70034	0.192243
ENSBTAG00000010167	TEX14	1.98378	-2.53749	2.09642	1.70018	0.192264
ENSBTAG00000007700	PHYH	4.19459	1.59543	1.48448	1.6996	0.19234
ENSBTAG00000003460	TCEA1	8.37203	-2.08203	1.6251	1.69956	0.192346
ENSBTAG00000009047	YPEL3	12.1974	-1.31632	0.982397	1.69832	0.192508
ENSBTAG00000005970	XBP1	50.0715	0.790141	0.620463	1.69818	0.192526
ENSBTAG00000031789	FBRS	3.34216	1.8415	1.51279	1.6958	0.192838
ENSBTAG00000015109	TOB2	14.9889	1.63282	1.38332	1.69509	0.192931
ENSBTAG00000014269	SCARB1	2.58318	-2.02764	1.57565	1.69503	0.192939
ENSBTAG00000002608	SEPT2	2.48262	1.74366	1.61266	1.69371	0.193113
ENSBTAG00000010462	ROBO2	2.47377	2.4235	2.13478	1.6923	0.193298
ENSBTAG00000018498	PQBP1	1.11863	-2.75569	2.41431	1.69222	0.193308
ENSBTAG00000008763	PRR32	2.60476	2.09653	1.95101	1.6917	0.193377
ENSBTAG00000001294	PPP1R15A	38.3145	1.07073	0.868366	1.68738	0.193947
ENSBTAG00000001112	SMOX	2.29265	-2.34154	1.86093	1.68423	0.194364
ENSBTAG00000027326	TP53RK	3.42641	-2.27171	1.79592	1.68422	0.194365
ENSBTAG00000011214	THAP3	6.69052	1.47699	1.15856	1.68398	0.194396
ENSBTAG00000023487	ENSBTAG00000023487	4.378	1.61155	1.52966	1.68385	0.194414
ENSBTAG00000006907	NEB	5.2327	-1.74838	1.30543	1.68285	0.194546
ENSBTAG00000030671	HOOK1	2.71733	-4.31146	3.80822	1.68188	0.194675
ENSBTAG00000038619	ENSBTAG00000038619	5.85872	1.41768	1.16126	1.68034	0.19488
ENSBTAG00000019386	BOLA-NC1	1.64071	2.14284	2.01039	1.67618	0.195433
ENSBTAG00000007433	MYO9A	10.8321	-1.64384	1.22698	1.67446	0.195663
ENSBTAG00000019615	PHTF1	2.66927	-2.31798	1.8484	1.67235	0.195944
ENSBTAG00000013960	PSAT1	1.89409	-2.38971	1.78804	1.67176	0.196023
ENSBTAG00000002323	USP28	2.63667	1.76962	1.67278	1.67114	0.196106
ENSBTAG00000011593	QKI	4.99114	-2.14369	1.69442	1.67034	0.196213
ENSBTAG00000020444	MAST2	1.60507	2.6461	2.38164	1.66912	0.196376
ENSBTAG00000047899	ENSBTAG00000047899	1.36323	-2.81378	2.25483	1.66892	0.196403
ENSBTAG00000046266	TNFSF9	2.71215	-1.99952	1.56161	1.66531	0.196888
ENSBTAG00000003833	SLC35G2	1.57939	-2.72425	2.32958	1.66522	0.196899
ENSBTAG00000001771	DYRK1A	6.51515	-1.96212	1.54271	1.66407	0.197055
ENSBTAG00000020552	PRDM2	7.34598	-1.7665	1.38668	1.66309	0.197186
ENSBTAG00000039090	MAGEH1	2.91773	1.606	1.5388	1.66293	0.197209
ENSBTAG00000003882	EMC3	10.8183	1.27154	1.04805	1.66203	0.19733
ENSBTAG00000011239	SEC11A	15.6929	1.14458	0.949285	1.66057	0.197526
ENSBTAG00000032122	CD19	1.65106	-3.04927	2.65488	1.66034	0.197558
ENSBTAG00000016851	RPS6KB1	3.59898	1.75231	1.57948	1.65964	0.197653
ENSBTAG00000031709	PDCD10	4.97559	1.53022	1.45865	1.65593	0.198154
ENSBTAG00000019182	TIA1	3.05416	-1.71946	1.36135	1.65281	0.198576
ENSBTAG00000017741	HACD4	5.28627	-2.10584	1.67601	1.65122	0.198793
ENSBTAG00000016828	TAPBP	10.3455	1.17133	0.965451	1.65003	0.198955
ENSBTAG00000007844	CETN2	3.52924	-2.13043	1.69968	1.64893	0.199105
ENSBTAG00000008340	ATOX1	39.6577	-0.762195	0.586699	1.64818	0.199207
ENSBTAG00000005743	SMN2	1.9054	-2.36879	1.90522	1.6477	0.199272
ENSBTAG00000002082	MARCKS	112.491	-0.687716	0.527001	1.64631	0.199462
ENSBTAG00000007099	AP1G2	2.77933	1.96651	1.82753	1.6452	0.199614
ENSBTAG00000026779	LYZ	12.4221	1.53305	1.45514	1.64419	0.199751
ENSBTAG00000001085	FAM20A	9.28928	1.09019	0.880895	1.64238	0.199999
ENSBTAG00000013421	PRMT3	3.61712	-1.90233	1.501	1.64161	0.200104
ENSBTAG00000021452	TRANK1	1.0049	-2.81473	2.27115	1.63912	0.200447
ENSBTAG00000021490	WDR4	2.40032	1.68564	1.59915	1.637	0.200738
ENSBTAG00000020594	ELF2	2.58929	-2.26897	1.82664	1.6369	0.200751
ENSBTAG00000001166	HSF5	1.64321	-3.78106	3.27031	1.63686	0.200756
ENSBTAG00000017393	L3MBTL3	3.64771	2.01674	1.67464	1.63574	0.20091
ENSBTAG00000003388	DPM2	4.72741	1.64963	1.40924	1.63279	0.201318
ENSBTAG00000002127	TCP11L2	1.61055	-2.71441	2.33664	1.63144	0.201504
ENSBTAG00000019366	POLR2B	9.83387	1.48187	1.27291	1.63004	0.201697
ENSBTAG00000020676	MMP9	105.248	0.669374	0.52774	1.62798	0.201982
ENSBTAG00000047379	ENSBTAG00000047379	48.0126	-0.87575	0.688709	1.62672	0.202157
ENSBTAG00000043560	COX3	2543.53	-0.566018	0.44435	1.62592	0.202268
ENSBTAG00000009547	ZDHHC4	6.86741	-1.22241	0.951948	1.62545	0.202334
ENSBTAG00000007865	GNPDA1	36.9228	0.69186	0.557766	1.62543	0.202336
ENSBTAG00000002712	MDP1	4.84305	1.90749	1.53862	1.62454	0.20246
ENSBTAG00000018427	NCK1	6.35264	-1.88138	1.37129	1.62357	0.202594
ENSBTAG00000047242	RF00017	1.82144	-3.33754	2.69112	1.62137	0.202901
ENSBTAG00000000545	PPP4R3B	29.9938	1.03559	0.85011	1.62122	0.202922
ENSBTAG00000014374	CARD6	9.31364	-1.72407	1.32353	1.62063	0.203004
ENSBTAG00000006370	CCT3	20.9118	0.981016	0.804035	1.62057	0.203012
ENSBTAG00000039366	ENSBTAG00000039366	4.95887	-2.07004	1.67032	1.61984	0.203113
ENSBTAG00000010818	AEBP2	11.9801	1.47117	1.20483	1.61977	0.203124
ENSBTAG00000020606	ZFAND2B	11.5311	-1.01525	0.785595	1.61948	0.203164
ENSBTAG00000010497	TRAF2	1.35838	-4.75031	4.88883	1.61932	0.203186
ENSBTAG00000021855	ANO3	1.35838	-4.75031	4.88883	1.61932	0.203186
ENSBTAG00000012882	CUL5	6.4372	-1.93895	1.38651	1.6192	0.203203
ENSBTAG00000004861	EIF3F	5.40066	1.94893	1.57904	1.61901	0.20323
ENSBTAG00000043833	RF00001	8.86871	-1.39626	1.06997	1.61779	0.2034
ENSBTAG00000022114	TMEM65	6.35538	-2.08377	1.70524	1.61776	0.203404
ENSBTAG00000011179	PDCD2	1.4475	-2.19368	2.01008	1.61754	0.203436
ENSBTAG00000002830	U2AF2	28.8807	0.898031	0.711736	1.61747	0.203445
ENSBTAG00000011103	SLC8B1	4.93581	1.46614	1.41829	1.61731	0.203468
ENSBTAG00000006955	CPNE1	12.8112	1.11982	0.922726	1.61727	0.203472
ENSBTAG00000037735	C5AR2	12.0033	1.48072	1.28773	1.61436	0.203881
ENSBTAG00000015099	RPL26L1	3.53007	1.51352	1.46171	1.61393	0.20394
ENSBTAG00000006193	IRAK2	12.1312	1.611	1.40785	1.61363	0.203983
ENSBTAG00000008296	EEF1AKMT1	1.86601	1.98702	1.83737	1.61359	0.203987
ENSBTAG00000015094	VNN1	2.91698	1.6388	1.60476	1.6133	0.204028
ENSBTAG00000014759	WBP11	4.2636	1.47536	1.44228	1.61141	0.204293
ENSBTAG00000011531	SS18	7.49369	1.37284	1.15758	1.61092	0.204362
ENSBTAG00000043545	ENSBTAG00000043545	4.00524	-2.12416	1.61415	1.61089	0.204367
ENSBTAG00000006919	SMAD4	5.44398	1.49004	1.30433	1.61082	0.204377
ENSBTAG00000014861	SLC20A2	1.63189	-3.36395	3.06445	1.60796	0.204779
ENSBTAG00000004344	ACSL1	39.2274	0.75351	0.601078	1.60735	0.204865
ENSBTAG00000003418	MSN	92.3618	-0.875524	0.676824	1.6066	0.20497
ENSBTAG00000008482	SON	193.291	0.525516	0.419346	1.60466	0.205244
ENSBTAG00000017839	TIAM1	24.2387	1.13496	0.914084	1.60447	0.205271
ENSBTAG00000007442	AKAP9	46.0712	-0.908937	0.69374	1.60347	0.205413
ENSBTAG00000040295	CHCHD2	115.864	0.779987	0.632044	1.60212	0.205603
ENSBTAG00000020696	HECW2	5.41094	-1.85521	1.41386	1.60083	0.205786
ENSBTAG00000002871	COPS6	6.44565	1.57454	1.34996	1.59968	0.205949
ENSBTAG00000013580	KDM3A	6.47102	1.5153	1.32153	1.59941	0.205986
ENSBTAG00000008792	RNASE6	42.6664	-0.967657	0.747705	1.59919	0.206019
ENSBTAG00000018631	SAP18	23.6091	0.885802	0.730102	1.59907	0.206036
ENSBTAG00000013270	TTC19	20.2984	0.921721	0.730183	1.59887	0.206063
ENSBTAG00000009512	EPS8L1	1.26623	-2.85556	2.54961	1.59859	0.206104
ENSBTAG00000011511	ENSBTAG00000011511	10.3424	-1.56054	1.19531	1.59634	0.206423
ENSBTAG00000013302	R3HDM1	3.17608	-1.94608	1.57013	1.59575	0.206507
ENSBTAG00000024157	WDR60	1.50497	2.13599	2.0538	1.59257	0.206959
ENSBTAG00000004776	DUSP23	1.39237	-2.33303	1.9172	1.59089	0.207199
ENSBTAG00000004115	MYLIP	10.8633	-1.40021	1.09421	1.59075	0.207219
ENSBTAG00000007097	THTPA	1.93732	1.99705	1.87547	1.58967	0.207373
ENSBTAG00000046990	GON7	4.62662	-2.29004	1.89141	1.58849	0.207542
ENSBTAG00000031473	ORC2	5.85634	-1.81701	1.34318	1.58505	0.208035
ENSBTAG00000013885	ADSS	32.1273	0.774613	0.622762	1.58487	0.20806
ENSBTAG00000037800	APOBEC3Z1	8.58125	2.80793	2.40677	1.5848	0.208071
ENSBTAG00000005057	FAM204A	15.1952	1.49749	1.29679	1.58448	0.208116
ENSBTAG00000025413	RNF5	10.0204	-1.00079	0.785158	1.58194	0.208481
ENSBTAG00000002039	FRMD8	2.37281	-2.16314	1.67784	1.58063	0.20867
ENSBTAG00000000152	RANBP2	18.3928	1.01642	0.860926	1.57987	0.20878
ENSBTAG00000001854	CIAPIN1	7.71426	1.18943	0.978121	1.57892	0.208916
ENSBTAG00000015005	FANCG	14.141	0.896299	0.735519	1.57882	0.208931
ENSBTAG00000015354	ZDHHC9	2.87657	1.74289	1.48976	1.5769	0.209208
ENSBTAG00000003012	TRAF1	25.7455	1.05008	0.855981	1.57644	0.209274
ENSBTAG00000025029	MAN2A1	1.71412	-2.08983	1.97164	1.57619	0.20931
ENSBTAG00000008636	PDE4B	43.8263	-1.03583	0.827695	1.5725	0.209845
ENSBTAG00000009515	CA6	1.35291	-4.60617	4.8569	1.57239	0.20986
ENSBTAG00000015578	SAP30	3.53904	1.6993	1.63385	1.57177	0.209951
ENSBTAG00000033333	CDK10	3.23244	1.6507	1.44007	1.56999	0.210209
ENSBTAG00000008154	LIMD2	7.77693	-1.55576	1.21248	1.56952	0.210276
ENSBTAG00000018146	VAT1L	1.31831	-2.5621	2.36801	1.56948	0.210282
ENSBTAG00000018829	SPRYD7	0.809253	-3.52868	2.88556	1.56888	0.210369
ENSBTAG00000000608	PRCC	1.60698	-2.14632	2.02538	1.56821	0.210467
ENSBTAG00000005682	UBAC2	3.55098	1.54895	1.36767	1.56668	0.21069
ENSBTAG00000023928	RDH14	6.91522	-1.38841	1.09499	1.56231	0.211327
ENSBTAG00000030453	ZC3H14	2.31305	1.72837	1.72046	1.56221	0.211343
ENSBTAG00000015388	RPL18	69.8037	-0.74359	0.601828	1.56085	0.211541
ENSBTAG00000012620	RETREG2	29.6333	-0.720448	0.575819	1.56044	0.211601
ENSBTAG00000031715	PCMTD2	4.22755	-1.65	1.29782	1.55996	0.21167
ENSBTAG00000031917	SCAF8	2.29846	1.65473	1.62773	1.55968	0.211712
ENSBTAG00000004449	DGKE	5.4928	-1.45645	1.14568	1.55871	0.211855
ENSBTAG00000038674	ZNF677	2.97096	-1.76631	1.40429	1.55866	0.211861
ENSBTAG00000016998	ARL11	23.0219	-0.806426	0.627954	1.55799	0.211959
ENSBTAG00000008112	SHPRH	2.9157	-2.29068	1.9154	1.55696	0.212111
ENSBTAG00000003567	TIMM10B	2.26517	2.0036	1.88388	1.55638	0.212196
ENSBTAG00000020053	ZEB1	4.28523	1.7151	1.52592	1.55572	0.212293
ENSBTAG00000038116	ENSBTAG00000038116	11.5905	-1.27409	1.02443	1.55462	0.212454
ENSBTAG00000016005	PPP3CA	30.2982	0.955038	0.802865	1.55391	0.212559
ENSBTAG00000014187	PPM1N	2.48381	2.00515	1.95065	1.55374	0.212584
ENSBTAG00000023976	ARHGAP25	11.3393	1.27042	1.09262	1.55136	0.212935
ENSBTAG00000000640	SELENOS	13.4477	1.41539	1.25911	1.55115	0.212966
ENSBTAG00000017266	ITGA6	7.04958	-2.05407	1.71092	1.54854	0.213351
ENSBTAG00000006166	WRNIP1	2.62077	1.75756	1.7245	1.54781	0.213459
ENSBTAG00000045828	PTBP1	56.2336	0.58469	0.479276	1.54757	0.213495
ENSBTAG00000021976	NDUFS1	3.22279	1.61374	1.59135	1.54735	0.213527
ENSBTAG00000009469	SREK1IP1	11.1271	-1.32699	1.03258	1.54536	0.213822
ENSBTAG00000047787	ENSBTAG00000047787	1.62807	2.26395	2.18491	1.54464	0.213928
ENSBTAG00000007308	EDC3	1.71493	-2.30785	1.90877	1.54371	0.214066
ENSBTAG00000002764	IGFLR1	1.36443	-2.6981	2.36554	1.54369	0.21407
ENSBTAG00000012366	MRPS23	5.72457	-1.45765	1.18139	1.54262	0.214228
ENSBTAG00000019045	COMMD9	3.266	-1.77638	1.50044	1.54245	0.214253
ENSBTAG00000008646	TRMT112	3.36878	1.57276	1.56806	1.54222	0.214287
ENSBTAG00000002484	CIAO3	1.81186	1.84027	1.80428	1.54163	0.214375
ENSBTAG00000024542	PIGC	9.96701	1.45383	1.29949	1.54049	0.214544
ENSBTAG00000019663	DECR1	6.10067	1.42745	1.42518	1.53975	0.214655
ENSBTAG00000003307	IMMT	4.29429	1.5469	1.54407	1.53974	0.214657
ENSBTAG00000015457	FGFR1	4.35978	2.23349	1.87644	1.53798	0.214919
ENSBTAG00000006817	CBL	1.51899	-2.79049	2.52244	1.53724	0.215029
ENSBTAG00000018415	TTLL4	3.09697	2.10276	1.91528	1.53632	0.215166
ENSBTAG00000016783	PGLS	5.42291	1.52173	1.35186	1.53589	0.21523
ENSBTAG00000038011	SH3RF3	4.00139	-2.3413	1.85958	1.53473	0.215403
ENSBTAG00000015718	CASP8	10.3814	1.39254	1.25382	1.5346	0.215423
ENSBTAG00000014714	TUBGCP5	1.8727	-2.48158	2.21721	1.5346	0.215424
ENSBTAG00000022632	TCTA	4.25897	-1.65884	1.30755	1.53093	0.215973
ENSBTAG00000047098	ENSBTAG00000047098	1.34873	-3.39622	3.42747	1.53048	0.21604
ENSBTAG00000003116	MTMR6	4.6621	-1.65377	1.30314	1.52839	0.216355
ENSBTAG00000047628	XPO7	5.56653	-1.66864	1.376	1.52761	0.216472
ENSBTAG00000013142	MYNN	6.17964	1.49579	1.32366	1.52715	0.21654
ENSBTAG00000009615	ANXA2	208.07	-0.464958	0.374245	1.52502	0.216861
ENSBTAG00000001847	CNTLN	4.40317	-1.96736	1.5754	1.52489	0.216882
ENSBTAG00000014882	ENSBTAG00000014882	2.41236	-2.28129	1.94198	1.52432	0.216967
ENSBTAG00000001731	GLYR1	5.11377	1.57847	1.37347	1.52387	0.217035
ENSBTAG00000016161	FLII	13.3435	1.18942	1.00722	1.52281	0.217195
ENSBTAG00000032304	ACY1	2.96381	1.63067	1.45967	1.52273	0.217208
ENSBTAG00000009085	SLC35A5	3.20429	1.65797	1.68361	1.52271	0.21721
ENSBTAG00000008251	SNRPN	4.90906	1.44897	1.45656	1.52208	0.217306
ENSBTAG00000015069	PCNP	11.8416	1.23992	1.07982	1.52191	0.217331
ENSBTAG00000020520	RASD1	1.06072	-2.75719	2.34777	1.5209	0.217484
ENSBTAG00000023635	CLEC6A	12.8688	-1.00484	0.799099	1.51973	0.21766
ENSBTAG00000022799	NOTCH1	1.37346	-3.63951	3.43107	1.51807	0.217912
ENSBTAG00000011368	NOC3L	7.29821	-1.36102	1.07167	1.51755	0.217991
ENSBTAG00000021506	ARL6IP5	28.7409	-1.29337	1.02575	1.5165	0.21815
ENSBTAG00000004604	CCDC124	12.9997	1.1515	0.951327	1.51628	0.218183
ENSBTAG00000007387	ENY2	15.0592	1.3076	1.12366	1.51623	0.21819
ENSBTAG00000013496	CPM	22.7311	-1.50102	1.18663	1.51575	0.218264
ENSBTAG00000021294	VWA1	1.8286	2.5635	2.40621	1.51095	0.218994
ENSBTAG00000009632	LARP7	51.8045	0.658524	0.544819	1.51043	0.219073
ENSBTAG00000003530	DDX31	7.75909	1.17779	1.01494	1.50891	0.219305
ENSBTAG00000024715	PTPRJ	1.12545	2.34978	2.3101	1.5087	0.219337
ENSBTAG00000040244	APOL3	2.11447	-2.13764	1.68214	1.50822	0.219411
ENSBTAG00000004333	COPA	9.83564	-1.10765	0.894109	1.50666	0.219649
ENSBTAG00000006724	PPP1R2	1.92613	-2.04224	1.72055	1.50662	0.219656
ENSBTAG00000001520	MRPL24	3.98905	1.40912	1.43904	1.50512	0.219886
ENSBTAG00000000074	NFIA	5.02393	-1.61921	1.32376	1.50341	0.220147
ENSBTAG00000000784	MTERF4	3.37732	-1.8524	1.45652	1.50248	0.22029
ENSBTAG00000001114	PRKD3	2.0152	1.82175	1.80549	1.50219	0.220335
ENSBTAG00000020301	BLM	2.47764	-2.28739	2.04681	1.50015	0.220648
ENSBTAG00000014679	DHX57	3.51618	-1.94528	1.4618	1.49885	0.220848
ENSBTAG00000047990	ENSBTAG00000047990	11.1626	-1.29786	1.01791	1.49839	0.220919
ENSBTAG00000012321	ZFAND6	1.83971	1.77118	1.77388	1.49826	0.220939
ENSBTAG00000003495	KDM7A	9.1635	-1.36781	1.11224	1.49816	0.220955
ENSBTAG00000021064	ENSBTAG00000021064	3.36265	-2.27575	1.94276	1.4969	0.221149
ENSBTAG00000010169	SUCO	24.9054	1.34225	1.36972	1.4968	0.221164
ENSBTAG00000006560	VANGL2	2.0463	-3.17018	2.86398	1.4962	0.221258
ENSBTAG00000000363	BDP1	18.9025	-1.60003	1.25465	1.49468	0.221492
ENSBTAG00000015240	UBR4	28.7609	0.84922	0.696699	1.49348	0.221677
ENSBTAG00000014079	GIGYF2	21.0471	-0.949041	0.756456	1.49299	0.221753
ENSBTAG00000028094	RF00004	2.07828	-2.10831	1.72188	1.49282	0.221779
ENSBTAG00000021932	RNASEK	33.4973	0.722392	0.599803	1.49169	0.221955
ENSBTAG00000012332	C11H2orf49	2.84667	1.52007	1.53276	1.49016	0.222192
ENSBTAG00000014883	GABARAP	19.0125	1.04331	0.898357	1.48792	0.222539
ENSBTAG00000014002	CEP95	3.03706	1.56276	1.59194	1.48767	0.222579
ENSBTAG00000006933	PPP1R10	4.77793	1.75274	1.75723	1.48619	0.222808
ENSBTAG00000009281	SPRYD4	2.37415	-1.96065	1.66094	1.48543	0.222927
ENSBTAG00000036183	FBXW8	2.39941	1.63427	1.62047	1.48527	0.222951
ENSBTAG00000012675	MYO19	2.79663	1.77334	1.60522	1.48389	0.223167
ENSBTAG00000031500	SHMT2	6.63108	-1.90896	1.63472	1.48389	0.223167
ENSBTAG00000003941	AP1AR	1.94479	1.88476	1.93044	1.48233	0.22341
ENSBTAG00000010735	HIGD2A	5.10032	-1.26436	1.0347	1.48225	0.223423
ENSBTAG00000015346	NASP	6.18681	1.54842	1.40766	1.47937	0.223873
ENSBTAG00000003062	FAM160B1	1.25616	-2.53006	2.17815	1.47688	0.224263
ENSBTAG00000020783	MAPK14	4.53951	-1.94519	1.66658	1.47665	0.224299
ENSBTAG00000019358	RNF214	4.47266	1.63868	1.62192	1.47633	0.22435
ENSBTAG00000007352	KCNC4	1.22112	-2.91373	2.75108	1.47573	0.224443
ENSBTAG00000020777	ERCC3	6.48058	-1.53821	1.26762	1.47496	0.224565
ENSBTAG00000042452	RF00020	5.26594	-2.22281	1.77328	1.4748	0.22459
ENSBTAG00000011911	ENSBTAG00000011911	5.34749	-1.73412	1.45197	1.47436	0.22466
ENSBTAG00000035174	THOC3	1.79411	1.81757	1.86374	1.47141	0.225123
ENSBTAG00000003365	SMG8	2.22522	-1.8403	1.52295	1.47112	0.225169
ENSBTAG00000019669	CD163	2.80746	1.57585	1.61599	1.47105	0.225179
ENSBTAG00000000199	PDP1	1.37906	-2.39722	2.07453	1.4708	0.225219
ENSBTAG00000003968	UBP1	3.25301	1.76989	1.74772	1.47047	0.225272
ENSBTAG00000016979	PCYT1A	2.39018	1.83636	1.88929	1.46944	0.225434
ENSBTAG00000008642	POLR1D	18.1091	1.12126	0.981172	1.46938	0.225444
ENSBTAG00000016988	PIN1	5.06406	1.49701	1.3707	1.46897	0.225508
ENSBTAG00000013451	RHOH	3.80363	-2.23245	1.93267	1.46842	0.225595
ENSBTAG00000010868	SIAH1	3.5404	1.46285	1.496	1.46775	0.225701
ENSBTAG00000013112	C7H5orf15	6.69972	-1.4944	1.23156	1.46754	0.225734
ENSBTAG00000011945	ENSBTAG00000011945	6.37773	1.44548	1.32372	1.46636	0.225921
ENSBTAG00000043949	PAWR	1.72831	-2.99505	2.84856	1.46524	0.226098
ENSBTAG00000015205	NCK2	2.87124	1.49909	1.54034	1.46379	0.226327
ENSBTAG00000000845	OLFM3	0.974285	2.97531	2.86787	1.46366	0.226349
ENSBTAG00000009236	DAGLB	19.4622	1.00932	0.84118	1.46294	0.226463
ENSBTAG00000039287	ZFP69	1.631	2.08243	2.1079	1.46238	0.226551
ENSBTAG00000039847	ENSBTAG00000039847	1.49233	-2.56459	2.0311	1.46236	0.226555
ENSBTAG00000006644	SPCS2	4.29632	-1.83658	1.47996	1.46228	0.226567
ENSBTAG00000020927	HSD17B8	1.73168	-2.18297	1.8964	1.46003	0.226925
ENSBTAG00000003295	GORAB	2.29541	-1.99539	1.53741	1.45998	0.226933
ENSBTAG00000012499	RPGRIP1L	0.721585	-3.22888	2.7624	1.45949	0.227011
ENSBTAG00000005481	ADAM10	5.23706	-1.97739	1.70959	1.4594	0.227026
ENSBTAG00000019110	PNRC1	16.2362	-1.90209	1.63902	1.45909	0.227075
ENSBTAG00000035437	STAG1	4.28261	1.53834	1.55706	1.45854	0.227162
ENSBTAG00000008579	RCC2	5.33499	1.37014	1.4207	1.45706	0.227399
ENSBTAG00000037465	TRIM34	1.9113	1.71044	1.74696	1.4562	0.227535
ENSBTAG00000043576	ENSBTAG00000043576	8.67778	-1.32077	1.0926	1.45521	0.227694
ENSBTAG00000018035	TGFBR1	2.49007	-2.20299	2.17953	1.45492	0.227741
ENSBTAG00000020023	MTHFS	7.31443	1.56677	1.39889	1.45452	0.227803
ENSBTAG00000003527	CCDC62	3.5679	-2.08158	1.60749	1.45405	0.227879
ENSBTAG00000015644	EID2	5.24439	-1.67476	1.36709	1.4535	0.227968
ENSBTAG00000023529	SPEF2	11.0935	-1.30589	1.06207	1.45315	0.228023
ENSBTAG00000038156	DYNLT3	2.10141	-2.2229	1.94704	1.45274	0.228088
ENSBTAG00000007374	LHFPL2	52.1212	0.763134	0.647265	1.45164	0.228265
ENSBTAG00000004747	ENSBTAG00000004747	13.1248	1.2194	1.08704	1.44978	0.228563
ENSBTAG00000014616	SEPSECS	1.515	-2.60552	2.46446	1.44951	0.228606
ENSBTAG00000004379	ETHE1	2.2306	-2.0959	1.83544	1.44711	0.228992
ENSBTAG00000002389	MED19	14.4093	0.995914	0.853875	1.44639	0.229108
ENSBTAG00000037526	FABP4	146.313	-1.18789	0.968627	1.44592	0.229184
ENSBTAG00000020757	PCBP2	5.15308	1.59488	1.62979	1.44461	0.229395
ENSBTAG00000034954	ENSBTAG00000034954	4.66217	1.44289	1.52218	1.44394	0.229503
ENSBTAG00000000797	MRPL9	6.2059	1.43116	1.31182	1.44339	0.229591
ENSBTAG00000048237	FGF9	1.54462	2.45828	2.48558	1.44197	0.229821
ENSBTAG00000005664	YWHAE	189.255	0.423132	0.356376	1.44078	0.230013
ENSBTAG00000019015	IFITM3	14.9096	-1.16242	0.955542	1.44014	0.230117
ENSBTAG00000022183	ENSBTAG00000022183	0.894956	-4.56313	4.65549	1.43806	0.230453
ENSBTAG00000005339	VEGFA	9.66993	-1.87999	1.61723	1.43735	0.230569
ENSBTAG00000001286	ELMO3	1.14201	2.93578	2.9798	1.43731	0.230576
ENSBTAG00000021143	DNMT3A	2.64093	-2.31254	2.02705	1.43636	0.23073
ENSBTAG00000018227	SLC4A7	22.6344	0.827713	0.70665	1.43627	0.230744
ENSBTAG00000006165	PRDX4	3.73716	1.47504	1.51499	1.43578	0.230823
ENSBTAG00000021346	CCDC34	2.10664	-2.07331	1.82018	1.43454	0.231025
ENSBTAG00000003172	MEIS2	4.09544	-1.63917	1.3571	1.43363	0.231172
ENSBTAG00000015276	SLC26A11	2.1495	1.59187	1.6253	1.43351	0.231193
ENSBTAG00000020434	C18H19orf12	4.80452	1.43399	1.48059	1.43205	0.23143
ENSBTAG00000004135	LMTK2	3.63411	1.80271	1.55987	1.43141	0.231534
ENSBTAG00000018802	UBE2Z	2.88105	-1.75019	1.42244	1.43037	0.231705
ENSBTAG00000014492	NFKBIL1	2.3416	-1.99536	1.64563	1.4298	0.231796
ENSBTAG00000042608	ENSBTAG00000042608	1.60874	-3.09235	2.67276	1.42975	0.231805
ENSBTAG00000047448	C25H16orf54	1.95888	1.72735	1.8088	1.42917	0.2319
ENSBTAG00000021649	ENSBTAG00000021649	2.08847	1.63419	1.68028	1.42854	0.232003
ENSBTAG00000015061	ENSBTAG00000015061	17.9865	1.1999	1.02795	1.42472	0.232629
ENSBTAG00000017529	CA8	9.33987	-2.20416	1.74356	1.42265	0.232968
ENSBTAG00000010774	NUSAP1	2.77779	-1.98868	1.75236	1.42243	0.233004
ENSBTAG00000001132	GTDC1	1.46167	-2.49138	2.16281	1.42159	0.233142
ENSBTAG00000019184	TRAPPC2L	11.3257	0.909865	0.796201	1.4211	0.233223
ENSBTAG00000025564	RPL36AL	86.8606	-0.794076	0.669728	1.42103	0.233233
ENSBTAG00000019869	DGCR8	10.093	1.00191	0.856782	1.42097	0.233243
ENSBTAG00000009451	JDP2	17.3504	-1.03955	0.868012	1.41869	0.233619
ENSBTAG00000021254	CENPI	3.94312	-1.77737	1.53565	1.41711	0.23388
ENSBTAG00000005397	CD46	33.6023	0.809258	0.701831	1.41619	0.234032
ENSBTAG00000010819	HMBOX1	5.67544	2.40093	2.35624	1.41572	0.23411
ENSBTAG00000019787	PAFAH1B3	4.0817	1.52235	1.56621	1.41499	0.23423
ENSBTAG00000016819	FABP3	4.1416	-1.89345	1.67071	1.41347	0.234482
ENSBTAG00000007794	KRT20	3.0393	-1.8652	1.55079	1.41285	0.234583
ENSBTAG00000010018	ATP7A	1.3806	-2.38204	2.12549	1.4115	0.234807
ENSBTAG00000009951	PGP	2.90307	1.46057	1.55785	1.41118	0.23486
ENSBTAG00000043088	RF00026	2.84338	2.45456	2.15476	1.40784	0.235416
ENSBTAG00000005210	SNAPC5	2.44364	1.87645	1.87124	1.40778	0.235426
ENSBTAG00000003208	RAB33B	2.56457	1.55183	1.63809	1.40773	0.235433
ENSBTAG00000001353	PMPCA	10.276	-0.912164	0.759917	1.40681	0.235587
ENSBTAG00000018223	CHI3L1	5.79443	-1.91441	1.72721	1.4068	0.235588
ENSBTAG00000018638	CC2D2A	1.95809	-2.50657	1.94982	1.40624	0.235682
ENSBTAG00000011444	HINT2	3.1786	1.39827	1.48543	1.40575	0.235764
ENSBTAG00000010584	AP2S1	10.9191	-1.1067	0.92776	1.40486	0.235912
ENSBTAG00000038620	CIR1	8.81778	1.24132	1.12188	1.40392	0.236068
ENSBTAG00000004457	ORAI1	2.00299	-2.08108	1.85352	1.40389	0.236073
ENSBTAG00000046172	ENSBTAG00000046172	17.0343	0.980288	0.869095	1.40327	0.236177
ENSBTAG00000016637	WBP4	16.421	-0.968888	0.806827	1.40321	0.236187
ENSBTAG00000016079	COX4I1	78.2535	-0.456278	0.382394	1.40199	0.236391
ENSBTAG00000015972	GLRX2	2.20853	1.66656	1.75135	1.4019	0.236406
ENSBTAG00000031252	CD82	95.3027	-0.487187	0.40733	1.40134	0.2365
ENSBTAG00000005280	ADA	7.54971	1.41124	1.47658	1.40116	0.23653
ENSBTAG00000000563	MYD88	13.1002	-0.970205	0.805605	1.40092	0.236569
ENSBTAG00000000799	ICA1	2.4129	-2.08515	1.93129	1.40066	0.236613
ENSBTAG00000015798	UCKL1	1.54017	1.78613	1.82742	1.40018	0.236694
ENSBTAG00000005763	AKT1S1	2.11932	-2.51536	2.12376	1.39879	0.236926
ENSBTAG00000034871	ENSBTAG00000034871	1.00111	-5.44027	5.63151	1.39679	0.237261
ENSBTAG00000012059	MVD	7.36041	-1.22896	1.02174	1.39647	0.237316
ENSBTAG00000003752	SLC25A24	7.12795	1.38865	1.30039	1.39643	0.237322
ENSBTAG00000018973	COPS3	5.02016	1.41801	1.26955	1.3952	0.237528
ENSBTAG00000013054	MFSD2A	1.10724	-2.8369	2.54092	1.39403	0.237725
ENSBTAG00000027843	TCEAL8	5.36952	1.328	1.42609	1.39389	0.237749
ENSBTAG00000008499	TROAP	1.73487	-2.33796	2.22398	1.39291	0.237914
ENSBTAG00000014032	EIF3H	8.68801	1.46064	1.38584	1.39236	0.238007
ENSBTAG00000030557	LIN52	7.25725	-1.20385	1.00259	1.39166	0.238125
ENSBTAG00000005557	AFDN	18.9995	0.957241	0.82869	1.39119	0.238205
ENSBTAG00000017694	TRPS1	8.31487	1.40108	1.31646	1.39066	0.238293
ENSBTAG00000006792	EHD4	8.12075	1.35223	1.43105	1.39006	0.238395
ENSBTAG00000043577	ND4	2318.55	-0.564076	0.479815	1.38859	0.238644
ENSBTAG00000043507	RF00015	1.48019	3.66808	4.01485	1.38795	0.238752
ENSBTAG00000037989	ENSBTAG00000037989	4.67174	1.51064	1.41032	1.38785	0.238768
ENSBTAG00000004139	BACH1	2.86472	-2.01585	1.86609	1.3878	0.238778
ENSBTAG00000007366	HAUS8	2.70886	1.45232	1.54603	1.38637	0.23902
ENSBTAG00000002971	CUTC	3.51568	-1.68009	1.36822	1.38526	0.239208
ENSBTAG00000005034	CAPN5	0.761539	-3.3441	2.98967	1.38493	0.239263
ENSBTAG00000000623	ENSBTAG00000000623	1.55932	-2.33906	1.9066	1.38269	0.239644
ENSBTAG00000025297	MMGT1	2.15284	-2.27099	1.87244	1.38248	0.23968
ENSBTAG00000014091	ARHGEF3	1.85581	1.67809	1.74992	1.38023	0.240062
ENSBTAG00000011125	MYO9B	10.9741	1.1319	1.00249	1.37995	0.240109
ENSBTAG00000021663	SMIM8	0.809146	-2.73268	2.44972	1.37981	0.240134
ENSBTAG00000011611	OSTC	10.0515	1.3474	1.46023	1.37855	0.240348
ENSBTAG00000005847	ROCK2	15.509	1.38519	1.29759	1.37478	0.240992
ENSBTAG00000013405	FAM92A	2.74322	1.52563	1.60791	1.37366	0.241184
ENSBTAG00000006213	ENSBTAG00000006213	1.16441	-2.56774	2.27675	1.37152	0.241552
ENSBTAG00000000067	SDF2L1	19.8673	-0.984389	0.815016	1.37106	0.241629
ENSBTAG00000011135	OCEL1	0.942875	-2.60449	2.37075	1.37023	0.241772
ENSBTAG00000039855	SUMF1	9.04806	-1.04998	0.904522	1.36989	0.241831
ENSBTAG00000048273	C6H4orf3	16.3212	-1.01572	0.839998	1.36979	0.241848
ENSBTAG00000042618	RF00100	2.63653	1.84838	1.71655	1.36694	0.242338
ENSBTAG00000007838	MFSD3	0.978935	2.48304	2.59056	1.36677	0.242368
ENSBTAG00000012185	CLEC4E	3.94932	1.48478	1.6217	1.36641	0.24243
ENSBTAG00000000902	OGT	28.7632	0.606527	0.529272	1.36599	0.242503
ENSBTAG00000021293	SNUPN	10.0625	-1.15402	0.973986	1.36462	0.242738
ENSBTAG00000031583	NUPR2	5.33059	1.5675	1.35206	1.36456	0.242748
ENSBTAG00000003836	ADAM19	1.32006	-2.28689	2.08874	1.36454	0.242752
ENSBTAG00000006070	RANBP3	9.53411	1.2923	1.11393	1.36425	0.242803
ENSBTAG00000016747	NAT10	8.15587	-1.26372	1.07916	1.36356	0.242922
ENSBTAG00000009309	PEX10	2.36234	-1.8177	1.56	1.36339	0.242951
ENSBTAG00000031950	RAB3IP	1.67789	-2.16476	1.96877	1.36337	0.242954
ENSBTAG00000020704	RAMP3	9.11748	-1.9336	1.6777	1.35925	0.243668
ENSBTAG00000018795	PMS1	0.906059	-2.62019	2.37525	1.35846	0.243805
ENSBTAG00000012737	GPR65	3.28046	-1.87116	1.69829	1.35808	0.243871
ENSBTAG00000004544	TXNDC9	2.48174	1.65126	1.80158	1.35771	0.243934
ENSBTAG00000004291	SEPT6	4.53372	-1.85137	1.63891	1.35712	0.244037
ENSBTAG00000019645	TFDP1	1.98371	-2.08848	1.99141	1.35545	0.244327
ENSBTAG00000015327	SPTAN1	2.47717	1.65105	1.7988	1.35529	0.244355
ENSBTAG00000006744	TMEM131	8.10211	1.45079	1.54854	1.35527	0.244359
ENSBTAG00000016720	RAB1A	53.8182	0.939616	0.828169	1.35494	0.244416
ENSBTAG00000008248	ENSBTAG00000008248	1.51668	-2.28242	2.09342	1.35196	0.244936
ENSBTAG00000039684	CAVIN1	2.46209	-2.28291	1.99645	1.35057	0.245178
ENSBTAG00000018770	HSDL1	3.48816	1.56357	1.46669	1.35026	0.245233
ENSBTAG00000013593	SNRPA1	3.47867	-1.57288	1.32708	1.35003	0.245274
ENSBTAG00000001356	USP38	2.28473	1.57567	1.72315	1.34956	0.245355
ENSBTAG00000018454	UFSP2	4.29463	1.35528	1.48236	1.34948	0.245368
ENSBTAG00000046177	ENSBTAG00000046177	1.51321	-3.07076	3.28244	1.34902	0.245449
ENSBTAG00000021944	RTRAF	8.15117	1.38567	1.32607	1.34832	0.245572
ENSBTAG00000007348	STRA6	2.93391	-1.95809	1.65675	1.34727	0.245755
ENSBTAG00000020238	RIMS1	1.59642	-3.93053	3.37376	1.34694	0.245813
ENSBTAG00000040381	ENSBTAG00000040381	1.70069	-2.63728	2.64009	1.34657	0.245878
ENSBTAG00000013462	L1CAM	1.87865	1.89725	2.00657	1.34525	0.246109
ENSBTAG00000032660	CHIC2	2.86186	1.45637	1.55851	1.34425	0.246287
ENSBTAG00000005246	DIP2B	14.9077	-0.993896	0.832712	1.34356	0.246406
ENSBTAG00000046001	ENSBTAG00000046001	0.847224	3.29433	3.18504	1.34287	0.246528
ENSBTAG00000025589	CDKAL1	3.37925	-1.97137	1.81145	1.34243	0.246605
ENSBTAG00000001754	AHCYL2	3.20373	1.41653	1.56859	1.34075	0.246902
ENSBTAG00000048155	FCN1	23.181	-1.46734	1.2468	1.33905	0.247202
ENSBTAG00000015296	PTPRB	3.24629	-2.26388	1.93086	1.33819	0.247354
ENSBTAG00000014665	ADAMTS2	12.5053	0.923263	0.822817	1.33624	0.247699
ENSBTAG00000004820	POLR2F	11.5972	-1.17115	0.994082	1.33619	0.247706
ENSBTAG00000003496	AIG1	0.781485	-3.55879	3.23699	1.33493	0.247931
ENSBTAG00000013390	PSMB6	21.5476	-0.819559	0.709126	1.33403	0.248089
ENSBTAG00000002798	NABP2	4.43045	1.30613	1.1965	1.33097	0.248633
ENSBTAG00000023997	VAMP8	23.9181	-0.725803	0.618785	1.32924	0.248941
ENSBTAG00000004038	ABAT	5.17785	-3.08216	2.55818	1.32913	0.24896
ENSBTAG00000010428	USP15	7.51398	-1.69396	1.3732	1.32789	0.249181
ENSBTAG00000000767	DCP2	2.07745	-2.09703	1.93714	1.32726	0.249294
ENSBTAG00000002714	GNAI1	4.07785	1.36629	1.26692	1.3272	0.249304
ENSBTAG00000002073	RAD17	6.98348	1.13664	1.03234	1.32683	0.24937
ENSBTAG00000043164	RF00026	2.00205	1.79242	1.9271	1.32678	0.249379
ENSBTAG00000043207	RF00284	1.5887	2.5143	2.58856	1.32611	0.249499
ENSBTAG00000011785	WDR26	11.3196	1.30842	1.27369	1.32183	0.250264
ENSBTAG00000010998	CFLAR	10.4597	1.38461	1.28012	1.32151	0.250322
ENSBTAG00000009541	SUCLG2	40.249	0.855696	0.774936	1.32124	0.250369
ENSBTAG00000006189	ACTG1	203.391	-0.364244	0.316983	1.32004	0.250585
ENSBTAG00000009736	CDC42BPG	0.688715	-4.20141	3.87847	1.31885	0.250799
ENSBTAG00000014239	CCNB1	1.62034	-2.51819	2.545	1.31859	0.250845
ENSBTAG00000010437	MKLN1	6.12749	1.68588	1.50909	1.31798	0.250956
ENSBTAG00000016076	TRAK1	1.23083	2.99342	2.91877	1.31734	0.251069
ENSBTAG00000001289	MRPL18	3.31048	1.38096	1.55034	1.31567	0.25137
ENSBTAG00000026384	ZAR1L	1.24526	-2.35361	2.19548	1.31519	0.251458
ENSBTAG00000012659	LRIF1	30.0358	0.709014	0.622809	1.31516	0.251463
ENSBTAG00000006487	RPS9	36.3518	-0.650589	0.557845	1.31489	0.251512
ENSBTAG00000001273	NLRP3	57.3702	-0.972114	0.830873	1.31389	0.251692
ENSBTAG00000014971	SEC61G	17.1079	2.04226	2.21415	1.31284	0.251881
ENSBTAG00000021691	PSMD14	13.8052	1.03405	0.940985	1.31232	0.251976
ENSBTAG00000006939	FGD3	4.62179	1.3753	1.26208	1.31163	0.252101
ENSBTAG00000003415	ESD	3.95629	1.32552	1.46028	1.3113	0.252159
ENSBTAG00000004651	NME1	20.3645	-0.913429	0.787652	1.31123	0.252173
ENSBTAG00000030227	PCDHA13	1.30456	-3.71661	3.9347	1.31098	0.252217
ENSBTAG00000001749	SENP2	7.33911	-1.73866	1.44979	1.31036	0.25233
ENSBTAG00000003135	IQCJ	1.50093	1.78719	1.94372	1.30986	0.252421
ENSBTAG00000037756	TET1	0.967751	-2.89881	2.69352	1.30941	0.252502
ENSBTAG00000008765	PRADC1	2.17535	-2.30622	1.89135	1.30832	0.2527
ENSBTAG00000001233	MPZL3	1.34271	-2.17276	1.99987	1.30801	0.252756
ENSBTAG00000018972	GARS	33.1876	-0.751634	0.649752	1.30662	0.253007
ENSBTAG00000014784	NT5DC2	3.99326	-1.77679	1.55964	1.30637	0.253053
ENSBTAG00000000646	ANAPC4	3.00021	1.41711	1.57254	1.30572	0.253172
ENSBTAG00000006307	HSD17B11	24.7077	0.660228	0.588735	1.30542	0.253225
ENSBTAG00000011803	MYH3	1.40257	3.77787	4.28597	1.30518	0.25327
ENSBTAG00000012968	COA1	6.18562	1.36454	1.30842	1.30462	0.25337
ENSBTAG00000047199	ENSBTAG00000047199	0.951112	-2.72675	2.51927	1.30418	0.253451
ENSBTAG00000006342	ATP5IF1	29.0579	0.912925	0.826038	1.30381	0.253518
ENSBTAG00000039218	ENSBTAG00000039218	1.59038	1.8721	2.06216	1.30271	0.253719
ENSBTAG00000015335	ADGRB3	4.6087	-1.33757	1.20135	1.30224	0.253804
ENSBTAG00000039440	ENSBTAG00000039440	2.74857	-1.94531	1.82201	1.30166	0.25391
ENSBTAG00000019455	MYO5B	1.84248	-3.4343	3.0791	1.30054	0.254114
ENSBTAG00000038045	FLT3LG	1.05739	2.9137	2.88619	1.30017	0.254182
ENSBTAG00000006957	SLC2A8	3.92146	1.45489	1.41907	1.30008	0.254199
ENSBTAG00000037996	ARMCX3	18.7798	0.875565	0.790528	1.29938	0.254327
ENSBTAG00000013460	ZBTB11	3.86014	-1.91455	1.85032	1.2993	0.254341
ENSBTAG00000017465	GNS	36.9663	0.637163	0.571952	1.29879	0.254434
ENSBTAG00000043550	CYTB	2405.56	-0.531776	0.467946	1.29775	0.254625
ENSBTAG00000020192	PPP2R5C	11.6403	1.18894	1.09959	1.29707	0.254749
ENSBTAG00000010347	EZR	56.5746	0.623335	0.561662	1.29706	0.25475
ENSBTAG00000002507	ATP5F1A	59.6272	-0.565656	0.494924	1.29448	0.255223
ENSBTAG00000033077	NUFIP2	4.02087	-1.70892	1.544	1.29438	0.255243
ENSBTAG00000019036	ARHGAP28	0.707698	-3.28891	3.05109	1.29431	0.255256
ENSBTAG00000039657	HIST1H2AC	4.27515	1.65665	1.57375	1.29207	0.255667
ENSBTAG00000019495	TEAD3	1.48228	-2.60032	2.67685	1.29191	0.255695
ENSBTAG00000042448	RF00096	4.96279	-1.40705	1.22614	1.29149	0.255774
ENSBTAG00000026376	ENSBTAG00000026376	1.21797	-2.34033	2.4604	1.29124	0.255819
ENSBTAG00000003222	ASNS	3.90553	1.61745	1.69337	1.29068	0.255923
ENSBTAG00000014960	SCHIP1	1.03594	-2.59122	2.30406	1.2899	0.256067
ENSBTAG00000002970	INTS6	10.878	1.25858	1.23989	1.28939	0.256161
ENSBTAG00000011387	ENSBTAG00000011387	0.944155	-2.8761	2.69834	1.28915	0.256204
ENSBTAG00000010046	ZNF350	0.729886	-2.79485	2.60184	1.28885	0.25626
ENSBTAG00000018247	OCRL	1.57824	-2.08805	1.91634	1.28831	0.25636
ENSBTAG00000020933	HCFC2	4.31035	1.29979	1.45397	1.28781	0.256452
ENSBTAG00000042111	RF00026	5.58006	-1.4787	1.27934	1.28754	0.256501
ENSBTAG00000033107	OSMR	0.699093	-4.37538	4.39749	1.28754	0.256502
ENSBTAG00000011242	MUTYH	1.89814	-2.17848	2.07827	1.28611	0.256767
ENSBTAG00000013493	BNIP2	9.30107	-1.70576	1.39134	1.28506	0.25696
ENSBTAG00000010255	ZNF24	8.52855	-1.65387	1.34766	1.28408	0.257141
ENSBTAG00000020097	PERP	1.1261	-2.92828	2.74312	1.28382	0.25719
ENSBTAG00000009806	INVS	2.08469	-1.92749	1.6455	1.28215	0.2575
ENSBTAG00000027980	TAF9	12.3129	1.15822	1.05531	1.28116	0.257684
ENSBTAG00000001398	ATP2A2	16.6356	0.942641	0.876453	1.28053	0.257801
ENSBTAG00000007586	SYNJ2BP	1.72824	-1.91072	1.75692	1.28018	0.257866
ENSBTAG00000013784	CSNK2A2	4.89106	-1.83491	1.73276	1.28017	0.257867
ENSBTAG00000013320	TSPAN1	0.799705	-2.97209	2.75641	1.27861	0.258158
ENSBTAG00000005586	GATM	1.65974	-2.01694	1.91287	1.27778	0.258313
ENSBTAG00000019026	EXTL2	1.54841	-2.71245	2.8252	1.27748	0.258369
ENSBTAG00000006748	DMXL1	3.59615	-1.93323	1.90229	1.27621	0.258605
ENSBTAG00000006970	OLA1	0.546501	-3.40125	3.14078	1.27593	0.258658
ENSBTAG00000005002	GALE	6.40779	1.63506	1.50674	1.27518	0.258798
ENSBTAG00000004154	SKIL	13.3117	-1.6337	1.34339	1.27504	0.258823
ENSBTAG00000000322	CD2AP	3.41726	1.39582	1.54118	1.275	0.258831
ENSBTAG00000030881	TMEM260	2.52986	1.52846	1.68713	1.27488	0.258854
ENSBTAG00000013266	PMFBP1	1.17579	-3.01299	3.13283	1.27465	0.258896
ENSBTAG00000007398	MRPS24	2.20945	-1.77623	1.64223	1.27447	0.25893
ENSBTAG00000012804	REEP5	53.8012	-0.647901	0.575	1.27363	0.259087
ENSBTAG00000027159	ZBTB8OS	8.6368	1.30244	1.27485	1.27246	0.259306
ENSBTAG00000008632	ENSBTAG00000008632	2.99616	1.40649	1.58456	1.27181	0.259426
[truncated: 22,617 more rows]

## Sheet: GO Enrichment
Analysis Type:	PANTHER Overrepresentation Test (Released 20190711)								Analysis Type:	PANTHER Overrepresentation Test (Released 20190711)								Analysis Type:	PANTHER Overrepresentation Test (Released 20190711)									Analysis Type:	PANTHER Overrepresentation Test (Released 20190711)
Annotation Version and Release Date:	GO Ontology database Released 2019-10-08								Annotation Version and Release Date:	GO Ontology database Released 2019-10-08								Annotation Version and Release Date:	GO Ontology database Released 2019-10-08									Annotation Version and Release Date:	Reactome version 65 Released 2019-03-12
Analyzed List:	Client Text Box Input (Bos taurus)								Analyzed List:	Client Text Box Input (Bos taurus)								Analyzed List:	Client Text Box Input (Bos taurus)									Analyzed List:	Client Text Box Input (Bos taurus)
Reference List:	Bos taurus (all genes in database)								Reference List:	Bos taurus (all genes in database)								Reference List:	Bos taurus (all genes in database)									Reference List:	Bos taurus (all genes in database)
Test Type:	FISHER								Test Type:	FISHER								Test Type:	FISHER									Test Type:	FISHER
Correction:	FDR								Correction:	FDR								Correction:	FDR									Correction:	FDR
GO biological process complete	Bos taurus - REFLIST (22008)	Client Text Box Input (372)	Client Text Box Input (expected)	Client Text Box Input (over/under)	Client Text Box Input (fold Enrichment)	Client Text Box Input (raw P-value)	Client Text Box Input (FDR)		GO molecular function complete	Bos taurus - REFLIST (22008)	Client Text Box Input (372)	Client Text Box Input (expected)	Client Text Box Input (over/under)	Client Text Box Input (fold Enrichment)	Client Text Box Input (raw P-value)	Client Text Box Input (FDR)		GO cellular component complete	Bos taurus - REFLIST (22008)	Client Text Box Input (372)	Client Text Box Input (expected)	Client Text Box Input (over/under)	Client Text Box Input (fold Enrichment)	Client Text Box Input (raw P-value)	Client Text Box Input (FDR)			Reactome pathways	Bos taurus - REFLIST (22008)	Client Text Box Input (372)	Client Text Box Input (expected)	Client Text Box Input (over/under)	Client Text Box Input (fold Enrichment)	Client Text Box Input (raw P-value)	Client Text Box Input (FDR)
system process (GO:0003008)	1768	7	29.88	-	0.23	5.52e-07	0.00154		signaling receptor activity (GO:0038023)	1458	3	24.64	-	0.12	6.19e-08	0.000231		inner mitochondrial membrane protein complex (GO:0098800)	99	8	1.67	+	4.78	0.000422	0.0394			Regulation of ornithine decarboxylase (ODC) (R-BTA-350562)	48	6	0.81	+	7.4	0.000267	0.0204
nervous system process (GO:0050877)	1433	3	24.22	-	0.12	9.05e-08	0.000632		molecular transducer activity (GO:0060089)	1464	3	24.75	-	0.12	6.28e-08	0.000118		mitochondrial protein complex (GO:0098798)	204	12	3.45	+	3.48	0.000283	0.0341			Regulation of RUNX2 expression and activity (R-BTA-8939902)	51	6	0.86	+	6.96	0.00036	0.0241
sensory perception (GO:0007600)	1151	1	19.46	-	0.05	8.84e-08	0.00123		G protein-coupled receptor activity (GO:0004930)	1073	2	18.14	-	0.11	3.69e-06	0.00345		lytic vacuole (GO:0000323)	270	14	4.56	+	3.07	0.000311	0.0327			p53-Dependent G1/S DNA damage checkpoint (R-BTA-69580)	61	7	1.03	+	6.79	0.000134	0.0154
detection of stimulus (GO:0051606)	935	0	15.8	-	< 0.01	2.52e-07	0.00117		transmembrane signaling receptor activity (GO:0004888)	1314	2	22.21	-	0.09	8.16e-08	0.000102		lysosome (GO:0005764)	270	14	4.56	+	3.07	0.000311	0.0308			p53-Dependent G1 DNA Damage Response (R-BTA-69563)	61	7	1.03	+	6.79	0.000134	0.0144
detection of chemical stimulus involved in sensory perception of smell (GO:0050911)	818	0	13.83	-	< 0.01	1.87e-06	0.00261											vacuole (GO:0005773)	335	16	5.66	+	2.83	0.000286	0.0321			Stabilization of p53 (R-BTA-69541)	53	6	0.9	+	6.7	0.000434	0.0249
detection of chemical stimulus involved in sensory perception (GO:0050907)	829	0	14.01	-	< 0.01	1.19e-06	0.00208											catalytic complex (GO:1902494)	845	29	14.28	+	2.03	0.000587	0.0494			Cleavage of Growing Transcript in the Termination Region (R-BTA-109688)	62	7	1.05	+	6.68	0.000147	0.0148
detection of stimulus involved in sensory perception (GO:0050906)	870	0	14.71	-	< 0.01	8.77e-07	0.00175											organelle lumen (GO:0043233)	3052	87	51.59	+	1.69	1.13e-06	0.000477			RNA Polymerase II Transcription Termination (R-BTA-73856)	62	7	1.05	+	6.68	0.000147	0.0139
detection of chemical stimulus (GO:0009593)	849	0	14.35	-	< 0.01	7.96e-07	0.00185											intracellular organelle lumen (GO:0070013)	3052	87	51.59	+	1.69	1.13e-06	0.000382			G1/S DNA Damage Checkpoints (R-BTA-69615)	63	7	1.06	+	6.57	0.000162	0.0144
sensory perception of smell (GO:0007608)	841	0	14.22	-	< 0.01	1.25e-06	0.00194											membrane-enclosed lumen (GO:0031974)	3052	87	51.59	+	1.69	1.13e-06	0.000318			mRNA 3'-end processing (R-BTA-72187)	55	6	0.93	+	6.45	0.000521	0.027
sensory perception of chemical stimulus (GO:0007606)	875	0	14.79	-	< 0.01	5.33e-07	0.00186											nucleoplasm (GO:0005654)	2108	59	35.63	+	1.66	0.00018	0.0252			Cross-presentation of soluble exogenous antigens (endosomes) (R-BTA-1236978)	46	5	0.78	+	6.43	0.00155	0.0422
																		protein-containing complex (GO:0032991)	3255	91	55.02	+	1.65	1.1e-06	0.00062			GLI3 is processed to GLI3R by the proteasome (R-BTA-5610785)	56	6	0.95	+	6.34	0.000568	0.0285
																		nuclear lumen (GO:0031981)	2714	75	45.87	+	1.63	2.34e-05	0.00493			Hedgehog ligand biogenesis (R-BTA-5358346)	57	6	0.96	+	6.23	0.00062	0.0269
																		intracellular membrane-bounded organelle (GO:0043231)	6724	161	113.66	+	1.42	2.97e-07	0.0005			p53-Independent G1/S DNA damage checkpoint (R-BTA-69613)	48	5	0.81	+	6.16	0.00184	0.0463
																		nucleus (GO:0005634)	4538	107	76.71	+	1.39	0.000225	0.0292			p53-Independent DNA Damage Response (R-BTA-69610)	48	5	0.81	+	6.16	0.00184	0.0455
																		membrane-bounded organelle (GO:0043227)	7460	174	126.1	+	1.38	4.47e-07	0.000376			Ubiquitin Mediated Degradation of Phosphorylated Cdc25A (R-BTA-69601)	48	5	0.81	+	6.16	0.00184	0.0449
																		cytoplasm (GO:0005737)	6872	152	116.16	+	1.31	9.81e-05	0.015			Ubiquitin-dependent degradation of Cyclin D1 (R-BTA-69229)	48	5	0.81	+	6.16	0.00184	0.0442
																		intracellular (GO:0005622)	9599	208	162.25	+	1.28	2.51e-06	0.000604			Ubiquitin-dependent degradation of Cyclin D (R-BTA-75815)	48	5	0.81	+	6.16	0.00184	0.0435
																		intracellular organelle (GO:0043229)	8187	177	138.38	+	1.28	6e-05	0.0112			Autodegradation of the E3 ubiquitin ligase COP1 (R-BTA-349425)	48	5	0.81	+	6.16	0.00184	0.0429
																		organelle (GO:0043226)	8628	184	145.84	+	1.26	7.22e-05	0.0122			Dectin-1 mediated noncanonical NF-kB signaling (R-BTA-5607761)	49	5	0.83	+	6.04	0.002	0.0447
																		extracellular region (GO:0005576)	1271	7	21.48	-	0.33	0.000422	0.0374			NIK-->noncanonical NF-kB signaling (R-BTA-5676590)	49	5	0.83	+	6.04	0.002	0.0441
																												SCF(Skp2)-mediated degradation of p27/p21 (R-BTA-187577)	59	6	1	+	6.02	0.000733	0.0302
																												Transcriptional regulation by RUNX2 (R-BTA-8878166)	61	6	1.03	+	5.82	0.000861	0.0346
																												Regulation of RUNX3 expression and activity (R-BTA-8941858)	51	5	0.86	+	5.8	0.00236	0.0485
																												FBXL7 down-regulates AURKA during mitotic entry and in early mitosis (R-BTA-8854050)	51	5	0.86	+	5.8	0.00236	0.0479
																												AUF1 (hnRNP D0) binds and destabilizes mRNA (R-BTA-450408)	51	5	0.86	+	5.8	0.00236	0.0473
																												mRNA Splicing - Minor Pathway (R-BTA-72165)	51	5	0.86	+	5.8	0.00236	0.0467
																												Interleukin-1 signaling (R-BTA-9020702)	93	9	1.57	+	5.73	5.17e-05	0.00923
																												ABC-family proteins mediated transport (R-BTA-382556)	104	10	1.76	+	5.69	2.1e-05	0.00674
																												Degradation of AXIN (R-BTA-4641257)	52	5	0.88	+	5.69	0.00255	0.0493
																												Regulation of Hypoxia-inducible Factor (HIF) by oxygen (R-BTA-1234174)	73	7	1.23	+	5.67	0.000372	0.0239
																												Cellular response to hypoxia (R-BTA-2262749)	73	7	1.23	+	5.67	0.000372	0.023
																												FCERI mediated NF-kB activation (R-BTA-2871837)	65	6	1.1	+	5.46	0.00117	0.0383
																												Metabolism of polyamines (R-BTA-351202)	77	7	1.3	+	5.38	0.000501	0.0277
																												Degradation of beta-catenin by the destruction complex (R-BTA-195253)	77	7	1.3	+	5.38	0.000501	0.0268
																												RUNX1 regulates transcription of genes involved in differentiation of HSCs (R-BTA-8939236)	66	6	1.12	+	5.38	0.00126	0.0381
																												Interleukin-1 family signaling (R-BTA-446652)	111	10	1.88	+	5.33	3.52e-05	0.00942
																												Regulation of PTEN stability and activity (R-BTA-8948751)	67	6	1.13	+	5.3	0.00135	0.0395
																												CDK-mediated phosphorylation and removal of Cdc6 (R-BTA-69017)	67	6	1.13	+	5.3	0.00135	0.0388
																												PTEN Regulation (R-BTA-6807070)	112	10	1.89	+	5.28	3.78e-05	0.00867
																												M/G1 Transition (R-BTA-68874)	79	7	1.34	+	5.24	0.000577	0.0281
																												DNA Replication Pre-Initiation (R-BTA-69002)	79	7	1.34	+	5.24	0.000577	0.0273
																												Oxygen-dependent proline hydroxylation of Hypoxia-inducible Factor Alpha (R-BTA-1234176)	68	6	1.15	+	5.22	0.00145	0.0409
																												Cdc20:Phospho-APC/C mediated degradation of Cyclin A (R-BTA-174184)	68	6	1.15	+	5.22	0.00145	0.0402
																												APC:Cdc20 mediated degradation of cell cycle proteins prior to satisfation of the cell cycle checkpoint (R-BTA-179419)	69	6	1.17	+	5.14	0.00155	0.0416
																												Antigen processing-Cross presentation (R-BTA-1236975)	69	6	1.17	+	5.14	0.00155	0.041
																												Cyclin E associated events during G1/S transition (R-BTA-69202)	70	6	1.18	+	5.07	0.00166	0.0431
																												Orc1 removal from chromatin (R-BTA-68949)	70	6	1.18	+	5.07	0.00166	0.0425
																												Estrogen-dependent gene expression (R-BTA-9018519)	82	7	1.39	+	5.05	0.00071	0.03
																												Cyclin A:Cdk2-associated events at S phase entry (R-BTA-69656)	72	6	1.22	+	4.93	0.0019	0.0437
																												Downstream TCR signaling (R-BTA-202424)	85	7	1.44	+	4.87	0.000865	0.0339
																												APC/C:Cdc20 mediated degradation of mitotic proteins (R-BTA-176409)	73	6	1.23	+	4.86	0.00203	0.0441
																												Regulation of mitotic cell cycle (R-BTA-453276)	86	7	1.45	+	4.82	0.000922	0.0337
																												APC/C-mediated degradation of cell cycle proteins (R-BTA-174143)	86	7	1.45	+	4.82	0.000922	0.0329
																												Activation of APC/C and APC/C:Cdc20 mediated degradation of mitotic proteins (R-BTA-176814)	74	6	1.25	+	4.8	0.00217	0.0464
																												ESR-mediated signaling (R-BTA-8939211)	88	7	1.49	+	4.71	0.00105	0.0358
																												Hedgehog 'on' state (R-BTA-5632684)	105	8	1.77	+	4.51	0.000607	0.0271
																												mRNA Splicing (R-BTA-72172)	172	12	2.91	+	4.13	6.28e-05	0.0101
																												TCR signaling (R-BTA-202403)	102	7	1.72	+	4.06	0.00232	0.0483
																												Mitotic G1-G1/S phases (R-BTA-453279)	132	9	2.23	+	4.03	0.0006	0.0276
																												G1/S Transition (R-BTA-69206)	104	7	1.76	+	3.98	0.00257	0.0491
																												mRNA Splicing - Major Pathway (R-BTA-72163)	164	11	2.77	+	3.97	0.000175	0.0148
																												Signaling by Hedgehog (R-BTA-5358351)	140	9	2.37	+	3.8	0.000891	0.0341
																												Ub-specific processing proteases (R-BTA-5689880)	172	10	2.91	+	3.44	0.000975	0.0341
																												Processing of Capped Intron-Containing Pre-mRNA (R-BTA-72203)	226	13	3.82	+	3.4	0.000196	0.0158
																												Metabolism of RNA (R-BTA-8953854)	439	25	7.42	+	3.37	2.98e-07	0.000239
																												TCF dependent signaling in response to WNT (R-BTA-201681)	177	10	2.99	+	3.34	0.0012	0.0385
																												Deubiquitination (R-BTA-5688426)	243	12	4.11	+	2.92	0.00123	0.0379
																												PIP3 activates AKT signaling (R-BTA-1257604)	223	11	3.77	+	2.92	0.00195	0.0442
																												Intracellular signaling by second messengers (R-BTA-9006925)	245	12	4.14	+	2.9	0.00131	0.039
																												Signaling by Interleukins (R-BTA-449147)	275	13	4.65	+	2.8	0.00114	0.0381
																												Class I MHC mediated antigen processing & presentation (R-BTA-983169)	339	16	5.73	+	2.79	0.000325	0.0227
																												Neutrophil degranulation (R-BTA-6798695)	484	21	8.18	+	2.57	0.000123	0.0165
																												Antigen processing: Ubiquitination & Proteasome degradation (R-BTA-983168)	300	13	5.07	+	2.56	0.00238	0.0466
																												Cytokine Signaling in Immune system (R-BTA-1280215)	386	16	6.52	+	2.45	0.00123	0.0386
																												Cellular responses to external stimuli (R-BTA-8953897)	411	17	6.95	+	2.45	0.000892	0.0333
																												Gene expression (Transcription) (R-BTA-74160)	967	39	16.35	+	2.39	9.21e-07	0.000493
																												RNA Polymerase II Transcription (R-BTA-73857)	868	34	14.67	+	2.32	1.18e-05	0.00473
																												Innate Immune System (R-BTA-168249)	901	32	15.23	+	2.1	0.000113	0.0164
																												Generic Transcription Pathway (R-BTA-212436)	752	25	12.71	+	1.97	0.00227	0.048
																												Immune System (R-BTA-168256)	1631	51	27.57	+	1.85	3.8e-05	0.00762
																												Metabolism of proteins (R-BTA-392499)	1627	49	27.5	+	1.78	0.000134	0.0166
																												Unclassified (UNCLASSIFIED)	13184	159	222.85	-	0.71	3.89e-11	6.25e-08
																												Signaling by GPCR (R-BTA-372790)	1126	7	19.03	-	0.37	0.00261	0.0494
																												G alpha (s) signalling events (R-BTA-418555)	634	1	10.72	-	0.09	0.000423	0.0252
																												Olfactory Signaling Pathway (R-BTA-381753)	504	0	8.52	-	< 0.01	0.000314	0.023
