# Supplementary material for: A Paradox in Bacterial Pathogenesis: Activation of the Local Macrophage Inflammasome Is Required for Virulence of Streptococcus uberis
Source: Pathogens. 2020 Nov 28;9(12):997. doi: 10.3390/pathogens9120997 (PMC7768481; doi:10.3390/pathogens9120997)
Supplement: Supplementary file 1 [file pathogens-09-00997-s001.zip › Table S4 ELISA and bacteriology data.xlsx]

## Sheet: A Bacteriology and SCC
Bacteriology - log10 0140J challenge									Averages for bacteriology
	0	1	2	3	4				0	12	24	36	48	5
Cow #7303 RF	0	4.86923	6.53148	5.76343	5.96379			Wildtype n=4	0	4.78319	6.50905	5.61959	6.34152
Cow #7303 LH	0	4.77815	6.47712	5.57978	4.83251			Sub1154 deletion mutant n=6	0	0.96007	0.936793	1.85167	2.06166	1.07157
Cow #7493 RH	0	4.74819	6.47129	5.48001	6.94448			Sub1154 truncated mutant n=6	0	3.33	4.32738	4.22906	4.73075	4.1002
Cow #7493 LF	0	4.73719	6.5563	5.65514	7.62531
Average bacteriology log10 0140J
	0	1	2	3	4
Cow #7303	0	4.82369	6.5043	5.67161	5.39815
Cow #7493	0	4.74269	6.5138	5.56757	7.2849
Average	0	4.78319	6.50905	5.61959	6.34152
Somatic cell count - log10 0140J challenge
	0	1	2	3	4
Cow #7303 RF	4.17609	3.90309	6.34203	6.51055					Averages for somatic cell count
Cow #7303 LH	3.95424	3.95424	5.92065	6.65021	6.49886				0	12	24	36	48	5
Cow #7493 RH	3.90309	4.04139	6.52336	6.62655	6.4612			Wildtype n=4	4.05238	3.8752	6.37829	6.61383	6.48372
Cow #7493 LF	4.17609	3.60206	6.72713	6.66801	6.47596			Sub1154 deletion mutant n=6	4.10782	4.17184	4.27882	4.23728	5.04077	5.00353
								Sub1154 truncated mutant n=6	4.35245	4.56675	5.68277	6.34894	6.45108	6.55867
Average somatic cell count log10 0140J
	0	1	2	3	4
Cow #7303	4.06517	3.92867	6.13134	6.58038	6.49886
Cow #7493	4.03959	3.82173	6.62525	6.64728	6.46858
Average	4.05238	3.8752	6.37829	6.61383	6.48372
Bacteriology - log10 sub1154 truncated protein mutant challenge
	0	1	2	3	4	5
Cow #7448 RF	0	5.69897	4.35411	5.36173	5.85733	6.50515
Cow #7448 LH	0	3	4.83251	3.94448	3.33445	4.85733
Cow #7466 RF	0	2.63949	4.99123	2.1271	2.88081	6.20412
Cow #7466 LH	0	1.85733	2.5977	2.33041	3.77815	1.97313
Cow #7546 LF	0	3.89209	4.45637	5.83251	6.2833	3.68124
Cow #7546 RH	0	2.89209	4.73239	5.77815	6.25042	1.38021
Average bacteriology log10 ISS1 mutant
	0	1	2	3	4	5
Cow #7448	0	4.34949	4.59331	4.65311	4.59589	5.68124		Clinical scores average
Cow #7466	0	2.24841	3.79446	2.22876	3.32948	4.08862
Cow #7546	0	3.39209	4.59438	5.80533	6.26686	2.53073			0	12	24	36	48	5
Average	0	3.33	4.32738	4.22906	4.73075	4.1002		Wildtype	1	1.125	1.5	1.875	2
								Sub1154 deletion mutant	1	1	1	1	1	1
Somatic cell count - log10 sub1154 truncated protein mutant challenge								Sub1154 truncated mutant	1	1	1.41667	1.41667	1.41667	1.83333
	0	1	2	3	4	5
Cow #7448 RF	4.39794	5.15836	6.77063	6.32858	6.54506	6.71983
Cow #7448 LH	4.75587	4.54407	5.82151	6.72583	6.46642	6.49248
Cow #7466 RF	4.14613	4.34242	5.0086	6.79232	6.73086	6.78233
Cow #7466 LH	4.38021	4.43136	4.20412	4.85733	5.75051	6.3216
Cow #7546 LF	4.20412	4.17609	6.66745	6.65254	6.60949	6.42308
Cow #7546 RH	4.23045	4.74819	5.62428	6.73703	6.60412	6.61268
Average somatic cell count log10 ISS1 mutant
	0	1	2	3	4	5
Cow #7448	4.57691	4.85122	6.29607	6.52721	6.50574	6.60615
Cow #7466	4.26317	4.38689	4.60636	5.82483	6.24069	6.55196
Cow #7546	4.21728	4.46214	6.14587	6.69478	6.6068	6.51788
Average	4.35245	4.56675	5.68277	6.34894	6.45108	6.55867
Bacteriology- log10 sub1154 deletion mutant challenge
	0	1	2	3	4	5
Cow #7159 RF	0	0	0	0	0	0
Cow #7159 LH	0	0	0	0	0	0
Cow #7189 RF	0	2.25527	2.76343	4.94448	2.74819	2.44716
Cow #7189 LH	0	2.20412	2.85733	4.08636	3.98227	2.07918
Cow #7387 RF	0	0	0	0	1.30103	0
Cow #7387 LH	0	1.30103	0	2.07918	4.33846	1.90309
Average bacteriology log10 1154 deletion mutant
	0	1	2	3	4	5
Cow #7159	0	0	0	0	0	0
Cow #7189	0	2.2297	2.81038	4.51542	3.36523	2.26317
Cow #7387	0	0.650515	0	1.03959	2.81974	0.951545
Average	0	0.96007	0.936793	1.85167	2.06166	1.07157
Somatic cell count - log10 sub1154 deletion mutant
	0	1	2	3	4	5
Cow #7159 RF	4.17609	4.17609	4.41497	3.95424	4.51851	4.04139
Cow #7159 LH	3.90309	3.95424	4	3.90309	4.34242	3.90309
Cow #7189 RF	4.14613	4.41497	4.6902	4.83251	6.35199	6.1345
Cow #7189 LH	4.34242	4.25527	4.20412	4.63347	5.52114	5.61066
Cow #7387 RF	4.07918	4.23045	4.32222	4.14613	4.25527	3.95424
Cow #7387 LH	4	4	4.04139	3.95424	5.25527	6.37731
Average somatic cell count log10 1154 deletion mutant
	0	1	2	3	4	5
Cow #7159	4.03959	4.06517	4.20749	3.92867	4.43047	3.97224
Cow #7189	4.24428	4.33512	4.44716	4.73299	5.93656	5.87258
Cow #7387	4.03959	4.11522	4.18181	4.05019	4.75527	5.16577
Average	4.10782	4.17184	4.27882	4.23728	5.04077	5.00353
Mean clinical scores wildtype
	0	1	2	3	4
Cow #7303 RF	1	1	1.5	2.5	2.5
Cow #7303 LH	1	1	1.5	2	2.5
Cow #7493 RH	1	1	1.5	1.5	1.5
Cow #7493 LF	1	1.5	1.5	1.5	1.5
Average	1	1.125	1.5	1.875	2
Mean clinical scores Sub1154 deletion mutant challenge
Mean clinical scores	0	1	2	3	4	5
Cow #7159 RF	1	1	1	1	1	1
Cow #7159 LH	1	1	1	1	1	1
Cow #7189 RF	1	1	1	1	1	1
Cow #7189 LH	1	1	1	1	1	1
Cow #7387 RF	1	1	1	1	1	1
Cow #7387 LH	1	1	1	1	1	1
Average	1	1	1	1	1	1
Mean clinical scores Sub1154 truncated protein mutant challenge
	0	1	2	3	4	5
Cow #7448 RF	1	1	2.5	1.5	1.5	1.5
Cow #7448 LH	1	1	1.5	1.5	1.5	1.5
Cow #7466 RF	1	1	1	1.5	1.5	2
Cow #7466 LH	1	1	1	1	1	1
Cow #7546 LF	1	1	1.5	1.5	1.5	3
Cow #7546 RH	1	1	1	1.5	1.5	2
Average	1	1	1.41667	1.41667	1.41667	1.83333

## Sheet: B CXCL8 ELISA in vivo 
Dilutions: 1:20, 1:30 for WT milkings 5-8
0140J/Wildtype
	0	1	2	3	4						Averages for IL-8 concentration
#7303 RF	0	0	24.8317	323.422	212.286						0	1	2	3	4	5
#7303 LH	0	0	0	416.614	267.842					Wildtype	0	0	180.156	421.063	303.18
#7493 RH	0	0	319.324	454.958	415.733					Sub1154 deletion mutant	0	0	0	0	0	0
#7493 LF	0	0	376.468	489.257	316.861					Sub1154 truncated mutant	3.28921	4.0825	12.2529	113.032	170.375	128.089
Average indiv cows
	0	1	2	3	4
Cow #7303	0	0	12.4158	370.018	240.064
Cow #7493	0	0	347.896	472.107	366.297
Average	0	1	2	3	4
0140J	0	0	180.156	421.063	303.18
1154 Deletion mutant
	0	1	2	3	4	5
#7159 RF	0	0	0	0	0	0
#7159 LH	0	0	0	0	0	0
#7189 RF	0	0	0	0	0	0
#7189 LH	0	0	0	0	0	0
#7387 RF	0	0	0	0	0	0
#7387 LH	0	0	0	0	0	0
Average Individual animals
	0	1	2	3	4	5
#7159	0	0	0	0	0	0
#7189	0	0	0	0	0	0
#7387	0	0	0	0	0	0
Average	0	1	2	3	4	5
Sub1154 deletion mutant	0	0	0	0	0	0
1154 ISS1 mutant
	0	1	2	3	4	5
#7448 RF	0	3.72936	51.3589	65.182	26.7184	70.5971
#7448 LH	0	0	1.62776	114.929	46.8265	14.9585
#7466 RF	0	0	0	0	25.9221	21.4434
#7466 LH	0	0	0	18.3398	5.72064	10.4526
#7546 RH	9.86762	6.70572	20.5308	238.231	434.264	313.956
#7546 LF	9.86762	14.0599	0	241.509	482.797	337.128
Average Individual animals
	0	1	2	3	4	5
#7448	0	1.86468	26.4933	90.0556	36.7724	42.7778
#7466	0	0	0	9.16989	15.8214	15.948
#7546	9.86762	10.3828	10.2654	239.87	458.53	325.542
Average	0	1	2	3	4	5
Sub1154 truncated mutant	3.28921	4.0825	12.2529	113.032	170.375	128.089

## Sheet: C IL-1B ELISA in vivo
For IL-B - all dilutions at 1:2
0140J/Wildtype
	0	1	2	3	4	5
Cow #7303 RF	0	0	114.354	1347.22	661.401					0	1	2	3	4	5
Cow #7303 LH	0	0	41.3976	524.956	593.349				Wildtype n=4	0	0	1160.89	1224.78	1001.02
Cow #7493 RH	0	0	2433.35	1436.35	1603.24				Sub1154 deletion mutant n=6	1.61662	0.666847	0.483657	1.40981	1.53408	0.772963
Cow #7493 LF	0	0	2054.45	1590.6	1146.09				Sub1154 truncated mutant n=6	0	0	59.5419	197.603	193.49	273.044
Average indiv cows
	0	1	2	3	4	5
Cow #7303	0	0	77.8758	936.088	627.375
Cow #7493	0	0	2243.9	1513.48	1374.66
Average	0	1	2	3	4	5
0140J/wildtype	0	0	1160.89	1224.78	1001.02
1154 deletion mutant
	0	1	2	3	4	5
#7159 RF	0	0	0	0	0	0
#7159 LH	0	0	0	0	0	0
#7189 RF	0	0	0	0	4.74383	0
#7189 LH	0	0	0	0	0	4.63778
#7387 RF	4.84987	4.00108	0	2.93814	0	0
#7387 LH	4.84987	0	2.90194	5.52072	4.46063	0
Average Individual animals
	0	1	2	3	4	5
#7159	0	0	0	0	0	0
#7189	0	0	0	0	2.37191	2.31889
#7387	4.84987	2.00054	1.45097	4.22943	2.23032	0
Average	0	1	2	3	4	5
Sub1154 deletion mutant	1.61662	0.666847	0.483657	1.40981	1.53408	0.772963
1154 insertion mutant
	0	1	2	3	4	5
#7448 RF	0	0	323.462	170.283	64.1073	732.957
#7448 LH	0	0	0	247.006	103.466	44.9492
#7466 RF	0	0	0	175.79	96.6878	100.755
#7466 LH	0	0	0	0	0	96.6878
#7546 RH	0	0	19.7824	152.453	515.042	484.367
#7546 LF	0	0	14.0064	440.084	381.636	178.546
Average Individual animals
	0	1	2	3	4	5
#7448	0	0	161.731	208.645	83.7869	388.953
#7466	0	0	0	87.8948	48.3439	98.7213
#7546	0	0	16.8944	296.269	448.339	331.457
Average	0	1	2	3	4	5
Sub1154 truncated mutant	0	0	59.5419	197.603	193.49	273.044

## Sheet: D IL-6 ELISA in vivo
Dilutions either at 1:2 or 1:10 (milkings 5-8 for WT cow 7493 at 1:10)
0140J/Wildtype
	0	1	2	3	4				Wildtype 7303 and 7493 only
#7303 RF	0	0	378.277	7564.01	5282.43					0	1	2	3	4	5
#7303 LH	0	0	0	4342.11	3221.26				Wildtype n=4	0	0	3235.18	8079.71	10151.8
#7493 RH	0	0	6383.47	9850.19	18350.2				Sub1154 deletion mutant n=6	0	0	0	0	0	0
#7493 LF	0	0	6178.99	10562.5	13753.4				Sub1154 truncated mutant n=6	0	0	1407.39	1297.82	1370.22	1458.46
Average indiv cows
	0	1	2	3	4
Cow #7303	0	0	189.138	5953.06	4251.85
Cow #7493	0	0	6281.23	10206.4	16051.8
Average	0	1	2	3	4
0140J/wildtype	0	0	3235.18	8079.71	10151.8
1154 Deletion mutant
	0	1	2	3	4	5
#7159 RF	0	0	0	0	0	0
#7159 LH	0	0	0	0	0	0
#7189 RF	0	0	0	0	0	0
#7189 LH	0	0	0	0	0	0
#7387 RF	0	0	0	0	0	0
#7387 LH	0	0	0	0	0	0
Average Individual animals
	0	1	2	3	4	5
#7159	0	0	0	0	0	0
#7189	0	0	0	0	0	0
#7387	0	0	0	0	0	0
Average	0	1	2	3	4	5
Sub1154 deletion mutant	0	0	0	0	0	0
1154 ISS1 mutant
	0	1	2	3	4	5
#7448 RF	0	0	8444.36	2573.68	1211.26	2163.38
#7448 LH	0	0	0	1902.14	1639.85	57.2761
#7466 RF	0	0	0	1247.15	1503.64	0
#7466 LH	0	0	0	0	0	0
#7546 RH	0	0	0	526.56	1131.19	2376.79
#7546 LF	0	0	0	1537.36	2735.38	4153.28
Average Individual animals
	0	1	2	3	4	5
#7448	0	0	4222.18	2237.91	1425.55	1110.33
#7466	0	0	0	623.575	751.822	0
#7546	0	0	0	1031.96	1933.28	3265.04
Average	0	1	2	3	4	5
Sub1154 truncated mutant	0	0	1407.39	1297.82	1370.22	1458.46
0145 mutant
	0	1	2	3	4	5
#7459 RF	0	0	5677.22	1444.91	0	0
#7459 LH	0	0	0	0	0	0
#7474 RF	0	0	3729.97	2433.26	1439.94
#7474 LH	0	0	4786.74	1964.89	2442.45
#8195 RH	0	0	1972.41	2233.43	1834.86	1567.28
#8195 LF	0	0	3237.6	2038.11	2112.53	1904.39
	0	1	2	3	4	5
Cow #7459	0	0	2838.61	722.455	0	0
Cow #7474	0	0	4258.35	2199.08	1941.2
Cow #8195	0	0	2605	2135.77	1973.69	1735.83

## Sheet: E S. uberis genotypes ex-vivo
Il-1B Standard		Converted pg/mL Reading
pg/mL	compensated reading (450-550)	Standard	No Treatment T0	No Treatment T24	0140J Wildtype T0	0140J Sub1154-deletion T0	0140J Truncation T0	0140J Wildtype T24	0140J Sub1154-deletion T24	0140J Truncation T24
2000	1.27437	1999.11	15.7264	19.3725	17.1233	18.2465	12.8759	228.876	25.9001	67.7562
1000	0.999929	1008.03	20.8835	22.7676	9.11111	19.2148	10.3398	266.352	27.6929	163.877
500	0.724176	466.06	22.1611	62.9929	13.9346	23.9189	10.5	270.922	32.5632	174.376
250	0.417571	286.495
125	0.322637	111.769
62.5	0.248851	71.0471
31.25	0.183797	28.5455
15.625	0.141996	13.2997

## Sheet: F Caspase Inhibition
Wildtype T0	Wildtype T24	Z-VAD-FMK T0	Z-VAD-FMK T24	Ac-YVAD-cmk T0	Ac-YVAD-cmk T24	DMSO Only T0	DMSO Only T24
19.43	303.3	18.93	19.57	19.32	10	19.28	42.68
16.12	265.8	15.28	17.66	18.98	29.09	20.02	51.84
30	325.93	25.79	40.23	22.02	28.2	22	108.12

## Sheet: G MCC950 and Cytochalasin D
DMSO Only + Wildtype	DMSO Only + SUB1154-Deletion	DMSO Only + No Treatment	DMSO Only Prior to Challenge	MCC950 + Wildtype	MCC950 + SUB1154-Deletion	MCC950 + No Treatment	MCC950 Prior to Challenge	Cytochalasin D + Wildtype	Cytochalasin D + SUB1154-Deletion	Cytochalasin D + No Treatment	Cytochalasin D Prior to Challenge
395.25	38.8	39.68	17.95	75.94	52.69	22.13	20.05	16.26	17.88	16.64	47.03
341.87	35.42	24.96	20.63	92.6	44.28	60.1	19.8	44.73	18.69	21.35	31.38
303.52	37.16	24.98	21.1	80.51	16.2	41.17	20.35	61.48	22.59	21.9	37.32

## Sheet: H Recombinant Protein
Buffer Only (NT)	0140J Wildtype T0	0140J Wildtype T24	Sub1154-r Only	Deletion + Buffer	Sub1154-r + Deletion Synchronous	Sub1154-r + Deletion Asynchronous
42.9	15.37	297.21	91.19	65.12	263.46	344.18
55.3	10.23	323.44	105.52	70.12	174.98	354.21
48.35	16.12	252.97	63.27	38.12	194.23	400.72

## Sheet: I Cathelicidin
	All Values are NOD450
	diluted 1/10
	diluted 1/100
sub1154 del
	cow 7159		cow 7189		cow 7387		1154 del
milk post ch	LH	RF	LH	RF	LH	RF	mean	SD
0	0.00416245	0.00416245	0.002832	0.002832	0.0022454	0.0022454	0.00307995	0.000878583
1	0.00528189	0.015225	0.00323759	0.0320239	0.0114102	0.102117	0.028216	0.0376217
2	0.00264407	0.00385607	0.00442525	0.00359751	0.00530517	0.00298826	0.00380272	0.000969092
3	0.0026217	0.00238902	0.00398644	0.0040478	0.277685	0.00442253	0.0491921	0.111941
4	0.00434324	0.00256769	0.00460069	0.0288612	0.00818428	0.00261038	0.00852792	0.010169
5	0.00376329	0.00399179	0.212718	0.0229902	0.00404231	0.00404231	0.0419246	0.0840168
sub 1154 trunc
	cow 7448		cow 7546		cow 7466		1154 trunc
milk post ch	LH	RF	LF	RH	LH	RF	mean	SD
0	0.00698326	0.00698326	0.00584659	0.00584659	0.00398953	0.00398953	0.00560646	0.00135169
1	0.00661569	0.0176636	0.0036714	0.00486273	0.00364336	0.00405312	0.00675165	0.00546055
2	0.0559679	2.3084	0.127057	0.938183	0.00336742	0.0103767	0.573891	0.92219
3	2.56826	3.12309	2.29265	7.88584	0.00866387	3.32864	3.20119	2.58405
4	2.47122	3.39323	2.4531	2.05148	0.037185	3.12896	2.25586	1.1921
5	2.45361	5.1198	3.49307	8.88419	0.181997	2.30052	3.73886	2.99379
0140J
	cow 7493		cow 8178		cow 8199		cow 7314		cow 7463		0140J
milk post ch	LF	RH	LF	RH	LF	RH	LF	RH	LH	RF	mean	SD
0	0.000487907	0.000487907	0.0279383	0.0279383	-0.000270513	-0.000270513	0.00379677	0.00379677	0.0020966	0.0020966	0.00680981	0.0112329
1	0.000494728	0.000612401	2.36704e-05	-0.000224589	0.000749444	0.000383511	0.00115521	0.000984791	0.00194628	0.00207004	0.000819548	0.000748356
2	1.31716	0.890934	0.24717	0.0150163	0.113848	0.00554895	0.10373	0.0367906	0.00382296	0.871247	0.360527	0.480091
3	4.61475	2.92342	2.38518	0.681268	0.45093	2.59455	2.49444	1.31125	2.4771	2.38313	2.2316	1.19662
4	3.09373	5.94198	6.44116	1.80933	0.990353	2.43012	3.44729	7.14	1.74732	2.08053	3.51218	2.19641
5			4.26826	3.56942	0.561177	8.39089	4.23303	2.82946	1.72443	3.02326	3.57499	2.31376
6			3.16872	1.73354	1.49139	9.85906	3.47288	4.07447			3.96667	3.057

## Sheet: J BSA
All dilutions at 1:2000
0140J										Averages for BSA concentration
	0	1	2	3	4	5				0	1	2	3	4	5
#7303 RF	274.998	206.207	352.227	677.089	654.538				Wildtype n=8	194.77	176.028	287.987	570.454	566.26	441.862
#7303 LH	274.998	246.04	332.307	632.412	731.516				Sub1154 deletion mutant n=6	165.218	167.261	203.067	110.358	116.213	108.622
#7493 RH	191.725	137.838	307.432	653.05	683.559				Sub1154 truncated mutant n=6	54.7044	70.4546	160.64	260.782	304.783	318.95
#7493 LF	191.725	185.062	404.894	683.178	651.713
#7463 RF	206.794	180.969	423.285	557.592	445.997	571.379
#7463 LH	206.794	229.159	227.107	571.239	489.919	488.733
#8199 RH	105.562	111.63	121.442	524.537	612.31	448.832
#8199 LF	105.562	111.323	135.203	264.531	260.531	258.504
Average indiv cows
	0	1	2	3	4	5
Cow #7303	274.998	226.123	342.267	654.75	693.027
Cow #7493	191.725	161.45	356.163	668.114	667.636
Cow #7463	206.794	205.064	325.196	564.416	467.958	530.056
Cow #8199	105.562	111.476	128.322	394.534	436.421	353.668
									Wildtype 7303 and 7463 only
Average	0	1	2	3	4	5				0	1	2	3	4	5
	194.77	176.028	287.987	570.454	566.26	441.862			Wildtype n=4	233.362	193.786	349.215	661.432	680.332
									Sub1154 deletion mutant n=6	165.218	167.261	203.067	110.358	116.213	108.622
Average 7303 and 7493 only	0	1	2	3	4	5			Sub1154 truncated mutant n=6	54.7044	70.4546	160.64	260.782	304.783	318.95
	233.362	193.786	349.215	661.432	680.332
1154 Deletion mutant
	0	1	2	3	4	5
#7159 RF	128.98	115.053	128.634	122.3	65.9529	77.2163
#7159 LH	128.98	164.657	153.61	159.245	169.863	144.249
#7189 RF	128.881	145.079	198.427	100.205	133.832	122.082
#7189 LH	128.881	159.517	129.153	78.0598	142.545	142.236
#7387 RF	237.793	197.364	309.451	104.228	93.622	41.398
#7387 LH	237.793	221.893	299.129	98.1069	91.463	124.549
Average Individual animals
	0	1	2	3	4	5
#7159	128.98	139.855	141.122	140.773	117.908	110.733
#7189	128.881	152.298	163.79	89.1325	138.188	132.159
#7387	237.793	209.628	304.29	101.168	92.5425	82.9737
Average	0	1	2	3	4	5
Sub1154 deletion mutant	165.218	167.261	203.067	110.358	116.213	108.622
1154 ISS1 mutant
	0	1	2	3	4	5
#7448 RF	68.258	83.315	573.317	417.356	351.116	480.864
#7448 LH	68.258	75.7158	119.537	306.858	421.693	387.471
#7466 RF	57.4217	57.4002	56.9692	268.108	256.585	206.085
#7466 LH	57.4217	76.6555	60.9133	108.011	105.825	115.093
#7546 RH	38.4335	71.0774	115.949	256.585	388.234	379.317
#7546 LF	38.4335	58.5638	37.1528	207.776	305.242	344.872
Average Individual animals
	0	1	2	3	4	5
#7448	68.258	79.5154	346.427	362.107	386.405	434.168
#7466	57.4217	67.0279	58.9412	188.059	181.205	160.589
#7546	38.4335	64.8206	76.5508	232.18	346.738	362.095
Average	0	1	2	3	4	5
Sub1154 truncated mutant	54.7044	70.4546	160.64	260.782	304.783	318.95

[truncated: 1 more sheets: Multiple Comparisons ]
